# Supplementary material for: Genetic and genomic analyses of tree architectural traits in Hevea brasiliensis revealed genes underlying QTLs linked to key developmental processes
Source: PLoS One. 2026 Mar 17;21(3):e0344014. doi: 10.1371/journal.pone.0344014 (PMC12994806; doi:10.1371/journal.pone.0344014)
Supplement: S1 Table — (XLSX) [file pone.0344014.s001.xlsx]

## Sheet: S1 Table 2
S1 Table 2. Results of the QTL analysis performed with the Kruskal-Wallis test. Positions are in cM. K values and significance of each architectural variable and category. Values highlighted in pink are k values greater than 10, and in yellow are the regions chosen as QTL.																																																S1 Table 2. Results of the QTL analysis performed with the Kruskal-Wallis test. Positions are in cM. K values and significance of each architectural variable and category. Values highlighted in pink are k values greater than 10, and in yellow are the regions chosen as QTL.
Group	Position	Locus	K_APNUM	Signif.	LOD_APNUM	K_BRCHTERM	Signif.	LOD_BRCHTERM	K_EBV	Signif.	LOD_EBV	K_GIRTH	Signif.	LOD_GIRTH	K_TAPANEL	Signif.	LOD_TAPANEL		K_STRAIGH_C	Signif.	LOD_STRAIGH_C	K_STRAIGH_L	Signif.	LOD_STRAIGH_L	K_STRAIGH_LC	Signif.	LOD_STRAIGH_LC	K_STRAIGH_S	Signif.	LOD_STRAIGH_S		K_AXDIAM_B	Signif.	LOD_AXDIAM_B	K_AXDIAM_M	Signif.	LOD_AXDIAM_M	K_AXDIAM_S	Signif.	LOD_AXDIAM_S		K_AXSCO_A	Signif.	LOD_AXSCO_A	K_AXSCO_M	Signif.	LOD_AXSCO_M	K_AXSCO_L	Signif.
1	0	SNP0001	0.287	-	0.2	0.661	-	0.17	0.001	-	0.18	0.249	-	0.35	2.707	*	1.75		0.747	-	0.74	0.251	-	0.33	0.196	-	0.6	0.216	-	1.3		0.515	-	0.75	0.678	-	0.22	0.33	-	0.29		1.488	-	0.73	1.331	-	0.76	0.064	-
1	0.274	SNP0002	1.271	-	1.39	2.585	-	1.39	0.014	-	0.43	0.593	-	0.35	3.574	*	1.51		0.013	-	0.58	0.031	-	0.72	0.716	-	0.82	0.291	-	1.26		0.206	-	1.19	0.46	-	0.98	0.715	-	0.77		0.749	-	0.3	0.59	-	0.47	0.043	-
1	0.548	SNP0008	0.03	-	0.44	0.526	-	0.38	0.544	-	0.13	0.035	-	0.17	1.577	-	1.88		0.631	-	0.5	0.075	-	1.06	0.086	-	1.32	0.042	-	0.78		0.01	-	1.24	0	-	0.23	0.017	-	0.1		0.456	-	0.52	0.231	-	0.62	0.084	-
1	1.097	SNP0010	2.045	-	1.11	1.942	-	0.99	5.27	*	0.86	4.824	*	0.86	7.295	**	2.33		2.46	-	0.69	0.457	-	0.27	10.213	***	1.94	4.159	-	1.29		2.221	-	0.68	3.569	-	0.63	3.243	-	0.64		3.405	-	1.14	2.136	-	0.75	4.202	-
1	2.483	SNP0011	9.234	***	3.14	6.161	**	1.93	7.968	**	1.84	5.097	*	1.35	5.439	*	1.87		6.09	**	1.08	0.052	-	0.08	6.083	**	1.06	6.871	**	1.16		2.784	-	1.2	8.334	**	2.1	9.67	***	2.46		2.616	-	0.63	2.35	-	0.63	1.44	-
1	3.032	g1A274	0.968	-	2.4	1.843	-	0.5	7.372	**	2.09	3.758	-	1.42	7.119	**	1.76		2.7	-	0.38	0.066	-	0.16	2.772	-	1.42	0.275	-	0.13		0.95	-	0.37	4.501	-	1.63	4.413	-	1.68		1.218	-	0.49	0.497	-	0.32	1.043	-
1	3.306	SNP0031	0	-	0.56	0.127	-	0.7	0.976	-	1.07	0.051	-	1.05	3.566	*	1.83		1.538	-	0.34	0.304	-	0.22	0.008	-	0.83	0.115	-	0.35		0.007	-	0.22	0.008	-	0.96	0.001	-	1.01		0.01	-	1.61	0.035	-	0.99	0.003	-
1	3.58	g1A134	6.726	***	1.68	4.104	**	0.85	0.022	-	0.94	0.18	-	1.2	1.193	-	1.43		0.148	-	0.62	0	-	0.15	1.32	-	1.31	0.097	-	0.61		0.039	-	0.26	0.914	-	1.29	1.199	-	1.27		2.015	-	1.05	1.617	-	0.91	0.48	-
1	3.854	SNP0036	4.019	**	1.61	2.314	-	0.68	0.286	-	0.54	0.807	-	0.73	1.245	-	1.29		0.253	-	0.47	0.182	-	0.15	0.547	-	2.07	1.567	-	0.85		0.245	-	0.42	0.024	-	0.84	0.111	-	0.87		1.692	-	0.82	1.642	-	0.72	0.845	-
1	4.128	SNP0037	0.124	-	1.17	0.14	-	0.8	1.252	-	1.19	0.039	-	0.41	1.812	-	1.32		0.183	-	0.49	0.063	-	1	0.097	-	1.38	0.098	-	0.68		0.221	-	0.44	0.076	-	1.42	0.015	-	1.46		0.004	-	0.48	0.058	-	0.31	0.215	-
1	4.402	g1T319	2.757	-	0.78	0.932	-	1.16	3.595	-	0.72	1.116	-	0.86	10.119	***	1.03		0.976	-	0.27	0.151	-	0.14	1.441	-	0.12	1.282	-	0.56		0.521	-	0.36	2.322	-	0.73	2.069	-	0.85		3.994	-	1.19	4.524	-	1.17	0.989	-
1	4.951	SNP0041	5.477	**	1.3	4.15	**	1.3	0.277	-	0.01	0.714	-	0.01	1.441	-	2.46		0.687	-	0.37	0.075	-	0.08	0.794	-	1.19	1.81	-	0.56		0.511	-	0.4	0.136	-	0.39	0.318	-	0.51		1.096	-	1.55	1.217	-	1.11	0.379	-
1	5.225	SNP0045	4.913	**	1.34	3.194	*	1.01	0.01	-	0.18	0.235	-	0.5	2.071	-	1.95		0.305	-	0.31	0.052	-	0.1	0.43	-	1.19	0.938	-	0.47		0.302	-	0.37	0.252	-	0.27	0.447	-	0.37		1.86	-	1.29	2.043	-	1.09	0.325	-
1	5.499	g1A2705	3.561	-	1.13	1.383	-	0.81	2.43	-	0.41	0.324	-	0.15	9.998	***	2.5		1.045	-	0.21	0.162	-	0.1	2.343	-	0.86	1.748	-	0.3		0.463	-	0.41	1.479	-	0.4	1.343	-	0.49		3.63	-	1.15	3.963	-	1.13	0.408	-
1	6.326	g1A2746	4.274	-	1.12	2.379	-	1.26	3.03	-	1.61	0.23	-	0.07	11.166	****	2.86		0.649	-	0.31	0.247	-	0.1	0.941	-	0.62	0.551	-	0.41		0.452	-	0.78	1.5	-	0.76	1.593	-	0.84		2.645	-	0.54	2.718	-	0.59	0.827	-
1	6.6	SNP0050	3.417	-	1.21	1.61	-	0.92	1.06	-	0.11	0.666	-	0.11	2.577	-	3.22		3.386	-	0.47	0.11	-	0.18	4.45	-	0.52	4.838	*	0.91		0.679	-	0.51	2.972	-	0.99	2.678	-	0.89		1.779	-	0.34	2.458	-	0.35	1.45	-
1	8.267	SNP0052	0.211	-	0.78	0.426	-	0.97	0.804	-	0.92	1.271	-	0.08	0.413	-	0.17		2.524	-	0.83	0.232	-	0.09	2.394	-	0.77	4.083	-	1.13		1.976	-	0.44	0.318	-	0.86	0.146	-	0.77		2.5	-	0.69	2.516	-	0.74	0.431	-
1	9.933	SNP0054	0.096	-	1.04	0.005	-	1.51	0.47	-	0.85	0.118	-	0.75	4.16	**	0.91		0.879	-	0.53	0.764	-	0.38	0.022	-	1.16	0.179	-	1.66		0.576	-	0.58	0	-	0.54	0.023	-	0.63		0.007	-	0.38	0.275	-	0.5	0.105	-
1	10.207	SNP0057	0	-	1.13	0.009	-	1.58	0.891	-	0.69	0.001	-	0.43	3.428	*	1.61		0.495	-	0.38	0.292	-	0.38	0	-	1.35	0.06	-	1.62		0.615	-	0.62	0.012	-	0.39	0.002	-	0.48		0.071	-	0.36	0.01	-	0.43	0.171	-
1	10.481	SNP0058	0.016	-	1.32	0.006	-	1.97	0.863	-	0.78	0.001	-	0.04	3.375	*	1.83		2.39	-	0.44	0.002	-	0.32	0.009	-	1.39	0.309	-	1.36		0.434	-	0.98	0.045	-	0.37	0	-	0.48		0.003	-	0.38	0.38	-	0.46	0.707	-
1	10.755	SNP0060	0.563	-	1.63	0.443	-	2	1.648	-	1.13	0.208	-	0.13	3.127	*	1.82		2.771	*	0.64	0.154	-	0.12	0.458	-	1.23	1.341	-	1.03		0.021	-	0.76	0.094	-	0.44	0.088	-	0.54		0.014	-	0.29	0.578	-	0.43	0.663	-
1	11.305	SNP0063	3.343	-	1.69	2.757	-	2.24	0.411	-	1.45	0.324	-	0.05	2.692	-	1.75		0.561	-	0.29	0.269	-	0.07	3.643	-	1.1	1.787	-	0.57		1.502	-	0.74	0.546	-	0.66	0.562	-	0.75		2.071	-	0.48	3.407	-	0.74	2.655	-
1	11.854	SNP0064	0.057	-	2.03	0	-	2.13	1.811	-	0.99	0.124	-	0.08	5.132	**	1.9		2.672	-	0.69	0.041	-	0.19	0.143	-	1.29	0.81	-	1.02		0.058	-	0.86	0.008	-	0.33	0.001	-	0.45		0.001	-	0.22	0.431	-	0.35	0.979	-
1	12.404	SNP0066	0.01	-	2.02	0.041	-	1.78	2.73	*	1.18	0.576	-	0.14	4.809	**	2.03		4.852	**	1.03	0.021	-	0.18	0.002	-	0.83	1.629	-	0.96		0.044	-	0.83	0.198	-	0.48	0.132	-	0.53		0.012	-	0.13	0.561	-	0.25	1.526	-
1	12.678	SNP0067	2.949	-	2.14	4.097	-	1.52	0.604	-	1.4	0.356	-	0.23	1.657	-	2.62		1.532	-	0.86	0.509	-	0.14	2.708	-	0.58	2.427	-	0.77		1.887	-	0.79	0.554	-	0.51	0.384	-	0.54		0.251	-	0.13	0.444	-	0.38	1.238	-
1	12.952	SNP0068	0.244	-	1.93	0.158	-	1.78	3.403	*	1.4	0.79	-	0.1	6.457	**	2.15		3.732	*	1.13	0.02	-	0.07	0.006	-	0.56	1.56	-	0.63		0.081	-	0.75	0.291	-	0.71	0.23	-	0.73		0.019	-	0.21	0.974	-	0.51	0.948	-
1	13.226	SNP0075	0.012	-	1.5	0.017	-	1.83	2.539	-	1.1	0.589	-	0.16	4.18	**	1.84		1.646	-	0.53	0.021	-	0.02	0.027	-	0.57	0.422	-	0.39		0.378	-	0.75	0.297	-	0.72	0.146	-	0.7		0.247	-	0.26	0	-	0.53	0.394	-
1	13.5	SNP0077	6.763	***	1.24	6.845	***	1.71	0.307	-	1.05	0.249	-	0.25	0.574	-	1.97		0.008	-	0.56	0.82	-	0.03	0.389	-	0.53	0.179	-	0.41		0.999	-	0.61	0.521	-	0.87	0.937	-	0.83		0.774	-	0.34	1.393	-	0.7	0.039	-
1	13.773	SNP0080	5.815	**	1.57	7.298	***	1.37	1.629	-	1.36	1.034	-	0.25	2.206	-	1.98		0.429	-	0.83	0.412	-	0.04	0.158	-	0.74	0.489	-	0.85		1.03	-	0.58	1.645	-	0.97	2.258	-	0.98		0.177	-	0.31	0.961	-	0.69	0.772	-
1	14.323	SNP0082	0.008	-	1.77	0.001	-	0.99	2.04	-	1.23	0.363	-	0.17	3.947	**	1.73		2.926	*	0.63	0.07	-	0.15	0.025	-	0.68	0.657	-	0.7		0.085	-	0.54	0.172	-	1.1	0.088	-	1.09		0.051	-	0.51	0.217	-	0.76	1.197	-
1	14.597	SNP0084	3.176	*	1.76	2.754	*	0.79	1.127	-	1.07	0.445	-	0.16	1.203	-	1.55		0.014	-	0.77	0.112	-	0.23	1.858	-	0.57	0.007	-	0.64		0.435	-	0.51	0.559	-	0.92	0.92	-	0.92		0.914	-	0.59	0.845	-	0.72	0.015	-
1	14.871	SNP0087	0.107	-	1.24	0.01	-	1.17	1.821	-	0.79	0.16	-	0.3	5.944	**	1.82		3.268	*	0.79	0.028	-	0.18	0.347	-	0.4	2.044	-	0.69		0.78	-	0.45	0.197	-	0.61	0.092	-	0.6		0.421	-	0.38	0.03	-	0.4	2.153	-
1	15.145	g1TA2550	7.208	**	1.22	5.825	*	1.83	2.957	-	0.65	1.152	-	0.12	2.598	-	1.8		1.276	-	0.59	1.233	-	0.1	0.482	-	0.29	3.081	-	0.59		0.522	-	0.38	3.37	-	0.67	3.304	-	0.65		1.334	-	0.41	1.416	-	0.26	0.44	-
1	15.694	g1A2425.L2	1.276	-	1.16	1.606	-	1.38	0.499	-	0.22	0.333	-	0.06	5.969	**	1.79		3.042	*	0.75	0.026	-	0.76	2.378	-	0.37	1.92	-	1.38		0.052	-	0.29	0.28	-	0.83	0.334	-	0.71		0.145	-	0.63	0.926	-	0.71	0.005	-
1	15.968	SNP0093	0.113	-	1.45	0.005	-	1.28	2.246	-	0.26	0.674	-	0.04	2.16	-	1.48		3.078	*	0.82	0.051	-	0.73	0.303	-	0.61	1.028	-	0.59		0.072	-	0.39	0.408	-	0.18	0.292	-	0.17		0.315	-	0.1	0.006	-	0.09	0.548	-
1	16.242	SNP0094	2.803	-	1.98	3.714	-	0.74	0.286	-	0.23	0.063	-	0.1	1.871	-	1.3		2.461	-	0.67	1.089	-	1.01	1.947	-	0.53	3.981	-	1.16		0.185	-	0.32	0.607	-	0.08	0.647	-	0.07		0.453	-	0.1	1.527	-	0.23	0.321	-
1	16.516	SNP0095	0.042	-	1.19	0.013	-	1.1	2.214	-	0.4	0.207	-	0.26	4.651	**	1.72		2.891	*	0.46	0.014	-	0.5	0.074	-	0.61	1.286	-	0.73		0.342	-	0.43	0.324	-	0.19	0.165	-	0.2		0.009	-	0.14	0.335	-	0.06	1.083	-
1	17.066	SNP0096	0.992	-	1	1.304	-	1.45	0.171	-	1.08	0.453	-	0.19	1.555	-	0.52		1.799	-	0.77	0.434	-	0.16	2.05	-	0.33	0.445	-	0.3		1.677	-	0.81	0.797	-	0.5	0.935	-	0.59		1.918	-	0.46	1.307	-	0.06	6.549	**
1	18.171	SNP0097	3.982	**	0.44	5.902	**	1.85	2.401	-	0.73	1.329	-	0.08	1.269	-	0.66		0.052	-	0.81	0.174	-	0.17	1.811	-	0.66	0.03	-	0.34		0.985	-	0.57	1.137	-	0.25	1.7	-	0.28		0.023	-	0.14	0.056	-	0.11	0.599	-
1	18.72	SNP0098	0.24	-	0.73	0.445	-	1.78	2.054	-	0.69	0.253	-	0.2	4.697	**	0.7		3.176	*	0.7	0.215	-	0.19	0.027	-	0.54	0.357	-	0.37		0.381	-	0.39	0.291	-	0.3	0.181	-	0.27		0.001	-	0.04	0.545	-	0.1	1.119	-
1	18.994	g1A2684	3.115	-	0.9	3.902	-	1.92	3.071	-	0.68	0.731	-	0.55	3.564	-	0.6		1.697	-	0.74	1.243	-	0.24	0.496	-	0.31	3	-	0.55		0.698	-	0.36	1.852	-	0.48	1.244	-	0.36		0.883	-	0.26	1.697	-	0.18	0.632	-
1	19.268	SNP0103	0.281	-	1.21	0.372	-	1.65	0.524	-	0.55	0.008	-	0.27	3.377	*	0.98		2.445	-	0.75	0.68	-	0.39	0.004	-	0.46	0.178	-	0.23		2.013	-	0.95	0.243	-	0.41	0.055	-	0.26		0.057	-	0.32	0.134	-	0.25	0.908	-
1	19.818	SNP0105	0.017	-	1.24	0.035	-	1.8	0.781	-	0.58	0.381	-	0.26	0.906	-	1.01		2.932	*	0.47	0.309	-	0.54	0.032	-	0.64	0.084	-	0.41		0.012	-	0.44	0.402	-	0.23	0.342	-	0.24		0.176	-	0.17	0.073	-	0.11	2.545	-
1	20.092	SNP0108	3.78	*	1.35	7.366	***	1.84	2.259	-	0.36	1.342	-	0.15	0.458	-	1.21		0.036	-	0.42	1.559	-	0.33	1.489	-	0.67	0.137	-	0.33		3.688	*	0.33	0.889	-	0.13	1.468	-	0.15		0	-	0.15	0.022	-	0.2	0.871	-
1	20.366	SNP0109	1.107	-	1.33	1.171	-	1.93	0.012	-	0.35	0.372	-	0.12	1.064	-	1.47		0.643	-	0.36	0.023	-	0.22	0.062	-	0.68	0.071	-	0.34		0.498	-	0.33	0.037	-	0.1	0.002	-	0.14		0	-	0.15	0.254	-	0.3	0.839	-
1	20.639	SNP0110	0.142	-	0.98	0.011	-	2.17	0.829	-	0.46	0.162	-	0.13	2.77	*	1.41		2.382	-	0.46	0.004	-	0.23	0.04	-	0.45	0.799	-	0.27		0.883	-	0.91	0.233	-	0.15	0.074	-	0.24		0.318	-	0.27	0.047	-	0.22	2.459	-
1	21.189	SNP0111	2.477	-	1.39	4.58	**	2.5	1.145	-	0.65	0.509	-	0.21	0.75	-	0.9		0.004	-	0.6	0.253	-	0.2	0.128	-	0.37	0.254	-	0.35		0.224	-	0.93	0.503	-	0.27	0.706	-	0.37		0.085	-	0.24	0.048	-	0.18	0.358	-
1	21.738	SNP0113	1.999	-	1.39	3.818	*	2.04	0.653	-	0.56	0.073	-	0.15	0.375	-	0.68		0.028	-	0.74	0.925	-	0.13	0.271	-	0.53	0.654	-	0.42		1.093	-	0.89	0.323	-	0.18	0.575	-	0.21		0.013	-	0.2	0	-	0.13	0.13	-
1	22.843	SNP0114	1.81	-	1.41	4.053	**	1.6	0.106	-	0.37	0.003	-	0.24	0.82	-	0.46		0.001	-	1.02	0.234	-	0.11	1.037	-	1	0.148	-	0.75		0.27	-	0.65	0.034	-	0.21	0.002	-	0.14		0.125	-	0.1	0.002	-	0.13	0.011	-
1	23.393	SNP0116	0.892	-	1.46	0.193	-	0.74	2.182	-	0.62	1.967	-	0.34	0.211	-	0.85		2.667	-	1.09	0.422	-	0.17	3.953	-	0.99	3.698	-	1.14		0.679	-	0.49	2.054	-	0.29	1.587	-	0.14		0.742	-	0.06	1.284	-	0.19	1.664	-
1	23.942	SNP0122	0.915	-	1.61	2.255	-	0.79	0	-	0.64	0.159	-	0.54	0.511	-	0.76		0.058	-	1.06	0.055	-	0.22	0.802	-	1.09	0.118	-	1.36		0.032	-	0.32	0.408	-	0.29	0.196	-	0.16		0.083	-	0.09	0.016	-	0.23	0.008	-
1	24.492	SNP0123	0.063	-	1.19	0.052	-	0.67	2.821	*	1.05	0.824	-	0.35	4.223	**	0.84		4.708	**	0.9	0.31	-	0.3	0.011	-	0.86	3.124	*	1.26		0.621	-	0.17	0.902	-	0.3	0.627	-	0.19		0.012	-	0.06	0.564	-	0.26	2.544	-
1	24.766	SNP0124	0.027	-	0.85	0.002	-	0.68	3.119	*	1.14	1.22	-	0.14	4.251	**	0.59		2.688	-	0.75	0.314	-	0.29	0.083	-	0.73	2.078	-	1.2		0.39	-	0.17	0.856	-	0.38	0.634	-	0.27		0.407	-	0.06	0.036	-	0.2	3.037	*
1	25.04	SNP0125	0.436	-	0.8	1.211	-	0.58	0.006	-	1.1	0.345	-	0.14	1.159	-	0.56		0.714	-	0.79	0.509	-	0.29	0.667	-	0.79	1.027	-	1.23		0.212	-	0.16	1.103	-	0.35	0.808	-	0.23		0.072	-	0.06	0.013	-	0.16	0.188	-
1	25.589	SNP0126	0.001	-	0.34	0.024	-	0.31	3.423	*	0.93	0.967	-	0.29	5.053	**	0.75		3.735	*	0.87	0.001	-	0.34	0.002	-	0.94	1.537	-	1.28		1.254	-	0.24	0.679	-	0.37	0.454	-	0.23		0.292	-	0.12	0.133	-	0.12	3.34	*
1	26.139	SNP0128	0.106	-	0.47	0.255	-	0.25	0.064	-	0.57	0.826	-	0.3	1.256	-	0.79		0.26	-	0.98	0.44	-	0.28	3.388	*	0.92	0.094	-	0.78		0.052	-	0.2	1.524	-	0.47	1.108	-	0.3		0.454	-	0.17	0.075	-	0.06	0.532	-
1	26.413	SNP0129	2.565	-	0.42	3.235	-	0.55	0.791	-	0.7	1.787	-	0.39	0.374	-	1.27		0.664	-	0.84	0.743	-	0.14	0.054	-	0.51	0.217	-	0.39		0.338	-	0.19	2.615	-	0.51	2.011	-	0.4		0.242	-	0.2	0.035	-	0.09	3.902	-
1	27.518	SNP0130	0.377	-	0.46	0.498	-	1.08	3.752	*	0.86	1.928	-	0.49	4.409	**	1.36		3.68	*	0.79	0.021	-	0.51	0.41	-	0.74	1.144	-	0.85		0.563	-	0.43	0.788	-	0.32	0.517	-	0.28		0.376	-	0.17	0	-	0.01	1.783	-
1	27.792	SNP0132	0.791	-	0.39	1.326	-	1.09	0.005	-	0.88	0.066	-	0.43	0.523	-	1.41		0.75	-	0.88	0.013	-	0.49	2.033	-	0.78	0.092	-	0.96		0.001	-	0.45	0.168	-	0.35	0.053	-	0.32		0.073	-	0.16	0	-	0.02	0.044	-
1	28.341	SNP0133	0.856	-	0.24	1.742	-	1.16	0.025	-	0.96	0.1	-	0.33	0.944	-	1.35		1.071	-	0.84	0.004	-	0.39	2.627	-	1.11	0.107	-	1.01		0.061	-	0.39	0.175	-	0.37	0.044	-	0.35		0.097	-	0.18	0	-	0.01	0.164	-
1	28.891	SNP0135	0.43	-	0.34	0.626	-	0.92	5.164	**	0.87	2.535	-	0.48	6.069	**	0.54		1.416	-	0.84	0.056	-	0.33	0.047	-	1.04	0.793	-	1.03		0.058	-	0.14	2.141	-	0.53	1.758	-	0.46		0.445	-	0.19	0.03	-	0	3.551	*
1	29.165	SNP0136	0.493	-	0.59	0.603	-	1.7	5.045	**	1.11	2.58	-	0.69	3.376	*	0.78		3.458	*	1.02	0.195	-	0.33	0.041	-	1.03	2.223	-	1		0.037	-	0.37	2.544	-	0.96	2.208	-	0.96		0.751	-	0.2	0.001	-	0	2.838	*
1	29.438	SNP0137	0.663	-	1.19	0.549	-	1.03	5.695	**	1.13	2.932	*	0.75	10.108	****	1.06		3.914	**	1.31	0.47	-	0.64	0.079	-	0.81	5.741	**	1.55		0.239	-	0.24	1.447	-	0.56	1.107	-	0.47		0.572	-	0.29	0.015	-	0.07	3.339	*
1	29.712	SNP0143	1.618	-	1.28	1.403	-	1.65	7.45	***	1.44	4.762	**	0.77	5.704	**	1.1		3.819	*	1.04	0.072	-	0.21	0.249	-	0.97	1.878	-	0.97		0.024	-	0.36	5.255	**	0.97	4.72	**	0.86		0.264	-	0.07	0.073	-	0.03	3.195	*
1	29.986	SNP0144	0.653	-	1.26	0.674	-	1.22	5.77	**	1.33	3.165	*	0.83	5.413	**	0.96		1.734	-	0.56	0.006	-	0.32	0.695	-	0.87	2.134	-	0.81		0.052	-	0.22	2.58	-	0.88	2.084	-	0.73		0.562	-	0.25	0.005	-	0.04	3.607	*
1	30.26	SNP0145	4.23	-	1.16	6.22	**	0.69	4.619	*	1.36	7.888	**	0.77	3.254	-	0.91		4.005	-	1.09	0.686	-	0.3	2.072	-	0.72	4.611	*	1.26		0.674	-	0.05	6.245	**	1.24	5.982	*	1.11		2.664	-	0.28	0.928	-	0.05	4.256	-
1	30.534	SNP0147	3.051	-	0.91	0.455	-	0.2	3.15	-	1.14	2.913	-	0.71	0.809	-	1.07		2.63	-	0.9	1.93	-	0.77	2.252	-	0.14	4.626	*	0.89		0.326	-	0.21	6.135	**	1	6.048	**	0.92		2.41	-	0.54	1.763	-	0.45	2.669	-
1	30.808	g1M256	0	-	1.29	0.071	-	0.02	4.458	**	1.14	1.523	-	1.02	5.055	**	1.24		1.344	-	0.37	0.109	-	0.25	2.788	*	0.53	2.112	-	0.78		1.092	-	0.18	1.44	-	0.45	1.415	-	0.33		0.07	-	0.5	0.666	-	0.54	2.19	-
1	31.358	SNP0157	1.737	-	0.89	2.18	-	0.48	3.301	-	0.95	3.844	-	1.24	2.002	-	2.25		2.188	-	0.47	1.466	-	0.41	1.958	-	0.19	1.535	-	0.12		0.053	-	0.02	3.289	-	0.47	3.111	-	0.43		0.356	-	0.08	0.083	-	0.06	2.951	-
1	32.743	SNP0158	1.279	-	1.68	1.765	-	0.41	0.301	-	0.35	0.004	-	1.64	0.683	-	1.85		1.154	-	0.97	0.063	-	0.44	2.87	*	2.05	0.04	-	1.99		0.021	-	0.7	0.016	-	0.24	0.003	-	0.23		0.83	-	0.19	0.226	-	0.15	0.246	-
1	33.017	SNP0159	3.258	-	1.27	2.914	-	0.38	0.303	-	0.09	0.02	-	1.94	1.286	-	1.3		2.104	-	1.05	1.604	-	0.64	9.207	**	2.06	9.082	**	2.26		0.898	-	0.53	0.38	-	0.39	0.153	-	0.34		0.241	-	0.36	0.425	-	0.18	0.558	-
1	33.566	SNP0160	1.513	-	0.4	1.963	-	0.68	0.05	-	0.17	0.047	-	1.68	0.481	-	1.47		1.465	-	0.7	0.021	-	0.52	3.664	*	1.69	0.058	-	1.74		0.045	-	0.71	0.01	-	0.92	0.002	-	0.98		0.709	-	0.28	0.159	-	0.21	0.27	-
1	35.233	SNP0161	1.354	-	0.46	1.923	-	1.1	3.507	*	0.72	2.636	-	1.27	0.728	-	1.12		1.725	-	0.62	0.065	-	0.29	1.276	-	0.83	2.639	-	1		0.029	-	0.17	3.942	**	1.28	3.478	*	1.23		0.403	-	0.39	0.448	-	0.34	5.433	**
1	35.783	SNP0163	0.975	-	0.11	1.182	-	1.43	4.031	**	1.03	3.18	*	0.89	0.685	-	1.22		2.34	-	0.63	0.318	-	0.34	0.692	-	0.58	3.572	*	0.95		0.039	-	0.36	2.874	*	1.29	2.625	-	1.36		0.293	-	0.37	0.288	-	0.4	3.521	*
1	36.332	SNP0164	0.002	-	0.37	0.375	-	0.03	0.474	-	0.25	0.148	-	0.75	2.013	-	2.42		0.882	-	0.83	1.817	-	0.56	3.216	-	0.49	4.085	-	1.57		1.166	-	0.77	0.319	-	0.16	0.074	-	0.11		0.154	-	0.17	0.273	-	0.31	0.396	-
1	37.437	SNP0165	0.435	-	0.46	0.354	-	0.66	2.765	*	0.63	2.057	-	0.2	0.645	-	0.72		1.06	-	0.83	0.318	-	0.26	0.558	-	0.97	2.505	-	0.91		0.132	-	1.05	1.201	-	0.43	1.159	-	0.58		0.142	-	0.13	0.193	-	0.26	1.535	-
1	38.264	SNP0166	0.21	-	0.35	0.165	-	0.43	0.007	-	0.55	0.443	-	0.18	2.101	-	0.66		2.671	-	1.31	0.001	-	0.21	2.101	-	1	0.367	-	1.13		1.844	-	0.91	0.002	-	0.36	0.102	-	0.38		0.532	-	0.15	0.153	-	0.13	0.031	-
1	39.09	SNP0167	1.299	-	0.56	1.848	-	0.4	3.848	**	0.61	3.377	*	0.13	0.47	-	0.63		1.157	-	1.22	0.173	-	0.3	0.234	-	1.03	1.667	-	1		0.582	-	0.93	1.583	-	0.28	1.684	-	0.35		0.306	-	0.13	0.246	-	0.11	2.623	-
1	39.364	SNP0169	0.224	-	0.61	0.01	-	0.46	0.038	-	0.57	0.254	-	0.12	2.344	-	0.31		2.962	*	1.15	0.03	-	0.43	2.88	*	1.06	0.453	-	1.06		1.609	-	0.91	0.152	-	0.19	0.547	-	0.28		0.115	-	0.13	0.059	-	0.07	0.261	-
1	39.638	SNP0175	1.538	-	1.08	2.009	-	0.52	2.901	*	0.5	2.756	*	1.11	0.427	-	0.81		0.82	-	1.18	0.01	-	0.41	0.24	-	1.15	0.601	-	1.03		0.286	-	0.92	0.942	-	0.12	0.981	-	0.21		0.307	-	0.16	0.091	-	0.06	1.751	-
1	39.912	SNP0176	0.045	-	0.98	0.013	-	0.58	0.014	-	0.55	0.545	-	1.02	2.987	*	0.46		4.448	**	1.15	0.013	-	0.35	5.196	**	1.17	0.177	-	0.89		1.484	-	0.89	0.252	-	0.12	0.701	-	0.23		0.442	-	0.18	0.015	-	0.09	0.264	-
1	40.186	SNP0180	0.005	-	1.49	0.002	-	0.64	0.022	-	0.58	0.695	-	1.45	4.656	**	0.31		2.22	-	0.94	0.144	-	0.48	3.453	*	0.88	0.259	-	1		1.653	-	0.92	0.165	-	0.14	0.563	-	0.27		1.075	-	0.23	0.34	-	0.15	0.322	-
1	41.012	SNP0182	1.937	-	0.1	2.384	-	1.55	2.536	-	0.71	2.687	-	0.39	0.745	-	0.52		0.622	-	0.78	0.7	-	1.48	0.04	-	1.44	2.211	-	1.14		0	-	1.97	0.625	-	0.28	0.518	-	0.58		0.161	-	0.29	0.026	-	0.47	0.699	-
1	41.286	SNP0184	0.341	-	0.6	0.004	-	0.31	0.829	-	0.26	0.193	-	1.16	3.102	-	0.51		1.064	-	1.09	0.959	-	0.79	6.652	**	1.69	1.392	-	1.46		2.094	-	1.2	0.004	-	0	0.102	-	0.07		0.472	-	0.08	0.066	-	0.31	1.559	-
1	42.113	SNP0185	1.132	-	0.5	1.728	-	0.63	2.5	-	0.65	2.335	-	1.13	1.057	-	0.56		2.776	*	0.89	0.254	-	0.23	0.012	-	0.56	2.697	-	0.88		0.629	-	0.11	0.838	-	0.48	0.638	-	0.36		0.323	-	0.1	0.057	-	0.19	1.51	-
1	42.387	SNP0188	2.805	*	0.29	3.781	*	0.72	3.455	*	0.73	4.272	**	1	0.195	-	0.71		1.828	-	0.67	0.37	-	0.12	0.162	-	0.64	2.484	-	0.76		0.027	-	0.26	1.59	-	0.4	1.617	-	0.36		0.541	-	0.25	0.005	-	0.24	1.171	-
1	42.661	SNP0194	1.915	-	0.28	1.749	-	0.6	2.072	-	0.49	1.668	-	0.99	0.758	-	0.79		0.854	-	0.82	0.778	-	0.21	0.757	-	0.76	2.031	-	0.91		0.002	-	0.41	1.185	-	0.34	1.061	-	0.4		0.014	-	0.25	0.561	-	0.28	0.502	-
1	43.21	SNP0195	1.036	-	0.31	0.827	-	0.36	0.392	-	0.3	0.457	-	0.94	4.167	-	0.81		0.48	-	0.93	0.546	-	0.24	2.965	-	1.32	1.303	-	0.93		1.827	-	0.64	0.547	-	0.38	0.663	-	0.53		0.57	-	0.23	1.551	-	0.33	1.756	-
1	44.037	SNP0197	1.047	-	0.34	1.022	-	0.3	2.029	-	0.3	1.689	-	0.89	0.353	-	0.83		1.187	-	0.92	0.388	-	0.32	0.675	-	1.03	1.446	-	0.84		0.185	-	0.74	0.735	-	0.29	0.617	-	0.46		0.345	-	0.5	0.044	-	0.41	1.219	-
1	44.311	SNP0198	1.012	-	0.39	2.385	-	0.33	1.738	-	0.43	1.303	-	0.96	0.687	-	0.84		0.674	-	0.97	0.139	-	0.16	0.767	-	0.98	0.684	-	0.5		0.538	-	0.78	0.214	-	0.32	0.137	-	0.49		0.197	-	0.44	0.257	-	0.44	2.112	-
1	45.416	SNP0200	0.434	-	0.44	0.32	-	0.17	0.39	-	0.14	0.618	-	1.13	3.164	-	0.92		0.211	-	0.75	1.037	-	0.27	3.372	-	0.92	1.187	-	0.73		1.249	-	0.82	0.646	-	0.21	0.941	-	0.38		0.149	-	0.62	0.038	-	0.32	0.212	-
1	45.965	SNP0201	2.709	-	0.91	2.71	-	0.45	0.86	-	0.12	1.174	-	1.43	3.009	-	1.21		1.349	-	0.73	0.175	-	0.58	2.498	-	0.77	0.504	-	0.63		1.482	-	0.68	2.889	-	0.52	2.486	-	0.52		0.499	-	0.6	0.486	-	0.45	0.076	-
1	46.239	SNP0202	3.237	-	0.56	3.265	-	0.47	0.846	-	0.51	0.593	-	0.44	3.5	-	0.82		0.004	-	0.35	0.609	-	0.49	1.972	-	0.91	0.572	-	0.49		0.486	-	0.55	2.713	-	0.58	2.126	-	0.47		1.469	-	1.06	1.406	-	0.67	4.652	*
1	46.789	SNP0203	0.447	-	0.58	1.392	-	0.52	0.416	-	0.13	0.835	-	0.78	0.224	-	0.43		1.963	-	0.93	0.28	-	0.62	0.006	-	0.84	2.378	-	1.36		0.036	-	0.51	0.249	-	0.29	0.261	-	0.43		1.268	-	1.39	0.139	-	0.63	2.082	-
1	47.063	SNP0207	1.41	-	0.58	1.24	-	0.21	0.545	-	0.02	0.643	-	1.05	3.759	-	0.26		0.589	-	0.78	3.196	-	0.75	2.854	-	0.97	2.411	-	1.33		2.045	-	0.6	0.8	-	0.35	1.452	-	0.51		1.909	-	1.04	2.266	-	0.48	0.282	-
1	48.729	SNP0208	0.011	-	0.47	0.27	-	0.12	0.544	-	0.11	1.013	-	0.85	0.219	-	0.39		2.152	-	1.34	0.052	-	0.47	0.296	-	0.35	1.817	-	1.41		0.026	-	0.11	0.211	-	0.09	0.272	-	0.08		1.507	-	0.51	0.185	-	0.19	2.547	-
1	49.003	SNP0210	0	-	0.32	0.268	-	0.1	0.073	-	0.08	0.565	-	0.66	0.923	-	0.97		2.776	*	1.67	0.036	-	0.44	0.831	-	0.69	4.167	**	1.13		0.323	-	0.23	0.036	-	0.11	0.011	-	0.05		2.052	-	0.31	0.382	-	0.15	2.54	-
1	49.277	SNP0211	0.246	-	0.2	0.821	-	0.3	0.146	-	0.14	0.419	-	0.74	0.173	-	0.86		2.257	-	1.26	0.064	-	0.75	1.116	-	1	2.805	*	0.68		0.316	-	0.15	0.256	-	0.24	0.182	-	0.15		0.993	-	0.17	0.049	-	0.06	2.111	-
1	50.104	SNP0213	0.821	-	0.2	0.165	-	0.25	4.269	-	0.97	5.294	*	0.77	0.532	-	1.13		2.445	-	0.61	3.804	-	0.79	5.022	*	1.63	9.852	***	1.61		2.37	-	0.66	2.333	-	1.15	3.191	-	1.35		2.388	-	1.02	1.457	-	0.37	1.025	-
1	50.653	SNP0215	0.104	-	0.06	0.8	-	0.76	0	-	0.02	0.145	-	0.76	0.618	-	1.14		1.766	-	1.99	0.47	-	0.51	0.507	-	2.34	1.228	-	1.08		0.578	-	0.89	0.125	-	0.5	0.054	-	0.63		1.028	-	0.51	0.229	-	0.2	0.635	-
1	51.203	SNP0218	0.216	-	0.05	0.559	-	0.57	0.216	-	0.06	2.052	-	0.75	5.162	**	1.13		4.217	**	1.73	0.643	-	0.66	4.711	**	1.53	0.039	-	1.39		3.723	*	0.97	1.788	-	0.35	2.831	*	0.51		0.381	-	0.43	0.131	-	0.11	1.48	-
1	51.752	SNP0219	0.346	-	0.33	1.408	-	0.57	0.021	-	0.05	1.452	-	0.55	4.916	**	1.17		3.417	*	1.32	0.13	-	0.67	2.448	-	1.28	0.018	-	1.37		2.265	-	1.04	1.499	-	0.32	2.359	-	0.51		0.72	-	0.46	0.004	-	0.11	1.699	-
1	52.302	SNP0220	0.251	-	0.18	0.825	-	0.4	0.324	-	0.05	0.007	-	0.44	1.187	-	1.26		0.805	-	1.2	0.093	-	0.51	0.597	-	1.39	1.186	-	1.69		0.675	-	0.84	0.019	-	0.36	0.001	-	0.5		0.951	-	0.47	0.198	-	0.11	0.886	-
1	52.576	SNP0221	0.253	-	0.09	0.936	-	0.42	0.153	-	0.02	1.695	-	0.72	4.306	**	1.02		3.38	*	1.22	0.063	-	0.45	1.743	-	1.5	0.022	-	1.99		0.408	-	0.74	2.15	-	0.39	2.83	*	0.51		0.844	-	0.44	0.001	-	0.1	2.188	-
1	53.125	SNP0222	0.425	-	0.04	1.102	-	0.73	0.027	-	0.06	0.448	-	0.41	1.291	-	1.11		0.975	-	0.8	0.432	-	0.39	0.234	-	1.82	0.68	-	1.68		0.019	-	0.61	0.77	-	0.68	0.619	-	0.79		0.697	-	0.68	0.038	-	0.2	1.103	-
1	53.399	SNP0223	1.12	-	0.06	2.271	-	1.01	0.254	-	0.22	1.137	-	0.42	1.412	-	0.51		1.465	-	0.75	0.158	-	0.36	0.206	-	1.42	1.294	-	1.05		0.019	-	0.43	1.219	-	0.88	1.024	-	0.94		0.728	-	0.95	0.018	-	0.47	1.455	-
1	53.673	SNP0225	0.535	-	0.13	0.505	-	0.71	0.003	-	0.32	0.075	-	0.39	0.498	-	0.11		1.506	-	1.01	2.301	-	0.58	4.859	*	1.22	3.871	-	1.37		0.651	-	0.3	0.749	-	0.6	0.854	-	0.66		0.109	-	0.23	0.676	-	0.19	0.418	-
1	54.499	SNP0227	0.683	-	0.2	0.784	-	0.6	0.047	-	0.04	0.991	-	0.3	1.563	-	0.17		1.101	-	1.14	0.16	-	0.11	0.542	-	1.02	1.278	-	0.64		0.1	-	1.14	0.745	-	0.47	0.885	-	0.76		0.559	-	0.51	0.064	-	0.05	0.474	-
1	54.773	SNP0231	0.266	-	0.23	0.556	-	0.34	0.01	-	0.07	0.237	-	0.25	2.167	-	0.42		1.564	-	1.22	0.072	-	0.14	0.253	-	1.13	2.1	-	0.84		0.007	-	0.54	0.498	-	0.41	0.403	-	0.5		0.146	-	0.38	0.014	-	0.03	0.159	-
1	55.323	SNP0233	0.786	-	0.13	1.595	-	0.63	1.639	-	0.22	1.368	-	1.94	10.253	***	0.57		3.669	-	1.04	1.051	-	0.28	2.074	-	1.13	0.373	-	0.63		0.013	-	0.76	3.619	-	0.69	2.912	-	0.68		0.767	-	0.39	0.098	-	0.03	5.715	*
1	55.872	SNP0235	0.336	-	0.03	0.86	-	0.76	0.095	-	0.05	0.047	-	0.46	1.589	-	2.7		0.521	-	1.74	0.08	-	0.29	0.644	-	1.01	1.843	-	1.41		0.329	-	0.78	0.529	-	0.44	0.29	-	0.55		1.32	-	0.29	0.477	-	0.11	0.687	-
1	56.146	SNP0236	1.572	-	0.06	1.944	-	0.88	0.11	-	0.11	1.428	-	0.48	3.587	*	1.91		4.907	**	1.57	0.249	-	0.24	1.597	-	0.94	0.043	-	1.2		0.353	-	0.77	2.49	-	0.43	3.239	*	0.57		0.003	-	0.26	0.927	-	0.15	2.019	-
1	56.42	SNP0238	0.122	-	0.07	0.801	-	0.6	0.234	-	0.16	0.102	-	0.46	3.775	*	1.83		0.263	-	0.95	0.007	-	0.32	0.375	-	0.58	1.416	-	1.26		0.545	-	0.59	0.268	-	0.1	0.101	-	0.2		1.166	-	0.31	0.462	-	0.17	0.226	-
1	56.694	SNP0240	1.492	-	0.03	0.752	-	0.21	0.322	-	0.03	0.438	-	0.44	0.799	-	1.55		0.885	-	1.73	0.128	-	0.11	4.404	-	0.79	0.949	-	1.33		4.672	*	1.38	3.629	-	0.9	3.34	-	0.77		0.44	-	0.19	0.586	-	0.27	0.66	-
1	56.968	SNP0241	0.019	-	0.07	0.328	-	0.09	0.123	-	0.27	0.165	-	0.48	3.21	*	1.34		0.169	-	1.45	0.112	-	0.01	0.191	-	0.03	0.602	-	0.9		0.596	-	0.32	0.653	-	0.47	0.34	-	0.32		1.311	-	0.44	0.467	-	0.27	0.285	-
1	57.242	SNP0243	0.077	-	0.53	0.517	-	0.09	0.026	-	0.28	0.222	-	0.71	3.005	*	1.3		0.284	-	1.36	0.19	-	0.03	0.01	-	0	0.275	-	0.81		0.419	-	0.52	1.104	-	0.7	0.707	-	0.47		0.433	-	0.35	0.01	-	0.16	0.509	-
1	57.792	g1SSH68	0.809	-	0.98	0.661	-	0.09	1.474	-	0.28	2.212	-	0.97	0.564	-	1.33		3.823	-	1.02	1.691	-	0.63	0.87	-	0.34	4.548	-	1.18		5.453	*	1.09	1.509	-	0.31	2.077	-	0.3		0.143	-	0.17	1.51	-	0.35	2.067	-
1	59.458	SNP0247	0.037	-	0.53	1.159	-	2.58	0.1	-	0.58	0.235	-	0.38	4.381	**	0.74		0.051	-	0.24	0.037	-	0.16	0.047	-	0.42	0.552	-	0.17		0.345	-	0.64	0.722	-	0.82	0.403	-	0.79		3.424	*	1.48	1.513	-	0.63	1.793	-
1	60.008	SNP0249	3.271	-	0.56	2.596	-	0.79	0.551	-	0.46	1.014	-	0.63	2.556	-	2.42		1.04	-	0.49	0.256	-	0.3	0.946	-	0.51	1.775	-	0.72		4.565	-	1.21	3.064	-	0.68	3.588	-	0.77		1.766	-	0.54	1.319	-	0.45	1.483	-
1	60.557	g1TAs2265	0.826	-	0.26	0.01	-	0.09	0.047	-	0.41	0.098	-	0.28	1.73	-	2.66		0.394	-	1.48	0.079	-	0.25	0.462	-	0.27	0.592	-	0.92		0.014	-	1.11	0.16	-	0.16	0.067	-	0.35		2.351	-	0.43	0.996	-	0.39	0.398	-
1	61.107	SNP0251	0.66	-	0.1	1.784	-	0.96	0.865	-	0.43	1.087	-	0.44	0.266	-	2.78		1.255	-	0.38	0.606	-	0.33	2.5	-	0.4	4.032	-	0.83		3.018	-	1.6	0.991	-	0.42	1.37	-	0.63		0.874	-	0.34	1.926	-	0.42	1.359	-
1	61.656	SNP0252	0.045	-	0.42	0.529	-	1.13	0.423	-	0.48	0.028	-	0.39	4.483	**	1.85		0.691	-	0.25	0.386	-	0.54	0.246	-	0.04	0.718	-	0.25		0.907	-	1.36	0.172	-	0.5	0.023	-	0.78		1.372	-	0.49	0.655	-	0.45	0.202	-
1	61.93	SNP0253	1.34	-	0.53	0.546	-	0.58	1.45	-	0.61	0.99	-	0.42	0.641	-	1.53		1.886	-	1.02	3.281	-	1.04	1.913	-	1.22	6.622	**	1.03		5.016	*	2.61	4.525	-	1.3	4.855	*	1.51		2.208	-	0.4	2.19	-	0.54	0.284	-
1	62.204	SNP0254	0.238	-	0.59	0.015	-	1.04	0.693	-	0.37	0.028	-	0.1	3.703	*	1.61		0.055	-	0.53	0.033	-	0.32	0.26	-	0.42	0.596	-	0.7		0.338	-	1.67	0.009	-	0.58	0.071	-	1.01		2.976	*	0.52	1.356	-	0.4	1.027	-
1	62.754	SNP0256	1.546	-	0.22	2.399	-	0.8	0.285	-	0.41	1.31	-	0.16	3.237	*	0.75		3.762	*	0.93	0.253	-	0.7	3.44	*	1.45	0.001	-	1.51		1.674	-	1.09	2.743	*	0.72	3.783	*	0.91		0.163	-	0.51	1.576	-	0.38	0.638	-
1	63.303	SNP0258	1.267	-	0.93	1.3	-	0.59	0.672	-	0.4	2.041	-	0.19	1.297	-	0.95		4.712	**	1.1	0.261	-	0.42	4.502	**	1.86	0.029	-	1.24		0.794	-	1.17	4.041	**	0.76	5.267	**	1.01		0.371	-	0.46	1.831	-	0.45	0.434	-
1	65.253	SNP0259	0.172	-	0.57	0.004	-	0.5	0.584	-	0.35	0.006	-	0.41	2.892	*	0.98		0.07	-	1.33	0.064	-	0.59	0.015	-	1.89	0.125	-	1.98		1.36	-	1.73	0.098	-	0.34	0	-	0.42		2.35	-	0.4	0.886	-	0.46	1.096	-
1	65.527	SNP0260	0.185	-	0.22	0.229	-	0.42	0.063	-	0.29	0.627	-	0.57	1.123	-	0.11		4.385	**	1.5	0.009	-	0.57	2.33	-	1.82	0.776	-	2.19		0.724	-	1.59	0.564	-	0.4	1.21	-	0.4		0.105	-	0.42	1.3	-	0.42	0.852	-
1	66.077	SNP0264	0.926	-	0.53	0.994	-	0.47	2.409	-	1	0.869	-	0.42	2.094	-	1.04		1.308	-	0.2	1.814	-	0.6	0.977	-	0.47	3.175	-	0.26		0.141	-	0.6	1.058	-	0.29	1.224	-	0.24		2.739	-	0.83	2.953	-	0.92	0.028	-
1	66.626	SNP0265	0.164	-	1.49	0.013	-	0.63	0.457	-	0.6	0	-	0.52	3.06	*	2.63		0.01	-	0.37	0.108	-	1.6	0.013	-	0.56	0.277	-	1.4		0.82	-	0.58	0.025	-	0.04	0.153	-	0.07		1.299	-	0.18	0.309	-	0.28	0.632	-
1	66.9	g1A2368F	0.557	-	0.58	1.024	-	0.59	1.265	-	0.65	0.812	-	0.24	7.017	**	2.13		3.925	-	0.69	4.103	-	1.66	3.378	-	0.96	5.023	*	1.86		0.012	-	0.41	0.053	-	0.05	0.067	-	0.08		1.259	-	0.22	2.041	-	0.43	0.368	-
1	66.9	SNP0267	0.413	-	0.42	0.142	-	0.1	0.051	-	0.04	0.211	-	0.24	0.697	-	0.06		0.696	-	0.13	1.065	-	0.92	2.569	-	1.39	2.192	-	0.36		0.771	-	0.4	0.281	-	0.02	0.44	-	0.05		0.435	-	0.85	1.556	-	1.33	1.491	-
1	67.174	SNP0268	0.238	-	0.53	1.048	-	0.52	0.277	-	0.32	0.847	-	0.5	3.908	-	0.25		9.348	***	2.91	6.093	**	1.43	0.713	-	0.86	5.181	*	1.8		0.24	-	0.36	0.977	-	0.41	0.939	-	0.49		0.891	-	0.73	0.017	-	0.41	2.302	-
1	67.448	SNP0272	0.621	-	0.89	0.664	-	0.62	0.11	-	0.15	1.153	-	0.3	3.588	*	2.13		0.165	-	0.76	0.386	-	2.08	0.036	-	1.69	0.18	-	1.74		0.017	-	0.36	1.071	-	0.91	0.735	-	0.95		0.585	-	0.67	0.059	-	0.97	0.807	-
1	67.722	SNP0274	0.025	-	0.52	0.01	-	0.46	0.07	-	0.05	0.361	-	0.65	0.321	-	0.53		3.857	**	0.98	0	-	1.13	4.523	**	1.59	0.101	-	0.77		0.018	-	0.28	0.731	-	0.5	1.046	-	0.48		0.246	-	0.14	1.721	-	0.3	0.584	-
1	68.272	SNP0275	0.121	-	0.89	0.141	-	0.14	0.085	-	0.1	0.046	-	0.51	1.046	-	2.04		2.389	-	1.57	0.394	-	1.29	1.966	-	1.51	0.011	-	0.29		0.106	-	0.32	0.424	-	0.55	0.743	-	0.52		0.089	-	0.11	0.536	-	0.1	0.028	-
1	68.821	g1M508	0.267	-	0.41	0.479	-	0.1	0.043	-	0.06	0.182	-	0.41	1.917	-	1.73		1.816	-	0.27	2.019	-	0.56	6.986	**	2.18	5.597	*	1.59		0.072	-	0.3	0.153	-	0.39	0.108	-	0.39		0.493	-	0.07	1.547	-	0.28	1.79	-
1	69.095	SNP0278	0.08	-	0.46	0.078	-	0.12	0.41	-	0.17	0.216	-	0.38	0.132	-	1.41		2.012	-	0.42	2.572	-	0.9	0.607	-	1.24	1.758	-	1.04		0.908	-	0.58	2.7	-	1.22	3.03	-	1.26		0.185	-	0.03	1.547	-	0.53	5.128	*
1	69.369	SNP0280	0.641	-	0.52	1.004	-	0.53	3.202	-	0.65	1.516	-	0.33	0.633	-	1.25		1.926	-	0.19	1.879	-	0.68	4.634	*	1.46	0.724	-	0.49		2.345	-	1.22	3.612	-	2.1	3.722	-	2.08		0.647	-	0.32	1.136	-	0.77	0.238	-
1	70.474	SNP0281	0.561	-	0.49	1.126	-	2.64	0.19	-	0.62	0.161	-	0.26	3.69	*	1.07		0	-	0.41	0.201	-	0.25	0.697	-	0.25	0.451	-	0.17		0.012	-	0.46	0.197	-	2.05	0.1	-	1.77		1.413	-	0.85	0.358	-	0.58	1.3	-
1	70.748	SNP0283	0.484	-	0.44	0.56	-	2.34	0.018	-	0.74	0.608	-	0.19	1.615	-	1.12		0.263	-	0.8	0.895	-	0.54	0.004	-	0.29	0.246	-	0.12		0.225	-	0.29	0.86	-	1.67	0.508	-	1.54		0.75	-	0.61	0.083	-	0.29	0.93	-
1	71.022	SNP0285	0.935	-	0.63	0.676	-	0.17	0.92	-	0.16	0.597	-	0.61	2.117	-	0.76		2.008	-	0.67	8.204	**	1.48	1.319	-	0.43	4.678	*	1.27		1.916	-	0.52	2.012	-	0.47	1.499	-	0.35		1.882	-	0.37	5.639	*	0.93	3.938	-
1	71.296	g1T2142	1.306	-	0.65	0.637	-	0.15	0.859	-	0.16	0.275	-	0.6	1.863	-	0.53		0.509	-	0.2	4.049	-	1	2.923	-	0.54	4.353	-	0.78		0.073	-	0.27	1.99	-	0.73	1.446	-	0.62		5.166	*	1.11	8.1	**	2.25	0.813	-
1	71.57	SNP0290	0.579	-	0.09	0.471	-	0.04	0.846	-	0.2	0.101	-	0.43	1.576	-	1.15		1.985	-	0.82	0.727	-	1.77	0.269	-	0.32	0.002	-	0.58		0.036	-	0.25	0.168	-	0.75	0.027	-	0.56		0.034	-	0.13	0.479	-	0.04	0.167	-
1	72.396	SNP0295	0.141	-	0.45	0.108	-	0.03	0.563	-	0.76	0.055	-	0.18	2.66	-	0.35		0.196	-	0.88	0.198	-	1.09	0.28	-	0.05	0.06	-	0.16		0.276	-	0.65	0.001	-	0.87	0.047	-	0.83		1.77	-	1.2	1.023	-	1.59	0.355	-
1	73.501	g1A200	0.104	-	0.1	0.144	-	0.07	0.555	-	0.08	0.129	-	0.18	1.645	-	0.82		0.152	-	0.7	4.893	*	2.15	2.167	-	0.58	4.738	*	1.15		0.004	-	0.62	1.293	-	0.34	0.881	-	0.26		3.8	-	0.85	6.129	**	1.35	1.179	-
1	74.328	SNP0298	0.087	-	0.44	0.611	-	0.22	0.162	-	0.08	0.078	-	0.26	2.377	-	0.91		1.114	-	1.42	3.783	-	2.49	1.477	-	0.44	1.928	-	0.95		2.025	-	0.86	0.084	-	0.06	0.141	-	0.05		0.66	-	0.47	0.81	-	0.15	1.766	-
1	74.602	SNP0300	0.322	-	0.34	0.025	-	0.13	0.208	-	0.05	0.005	-	0.17	0.162	-	1.04		0.277	-	0.76	0.019	-	1.74	0.398	-	0.19	0.122	-	0.35		0.948	-	0.8	0.034	-	0.17	0.022	-	0.14		0.749	-	0.91	0.018	-	0.53	0.395	-
1	75.151	SNP0302	0.132	-	0.09	0.228	-	0.12	0.03	-	0.25	0.087	-	0.23	1.414	-	0.63		5.616	**	0.87	1.117	-	0.44	0.905	-	0.45	0.06	-	0.03		0.018	-	0.85	0.723	-	0.34	0.986	-	0.41		0.512	-	0.18	0.589	-	0.14	0.389	-
1	75.425	SNP0303	0.404	-	0.11	0.362	-	0.15	0.756	-	0.21	0.986	-	0.03	3.361	-	0.25		2.014	-	0.76	2.392	-	0.64	1.197	-	0.44	1.265	-	0.2		0.342	-	0.35	2.948	-	0.78	2.474	-	0.67		0.333	-	0.09	0.456	-	0.18	0.941	-
1	76.53	g1A2500	2.729	-	0.03	2.043	-	0.65	0.797	-	0.3	0.456	-	0.16	0.617	-	0.08		1.679	-	0.56	2.391	-	0.63	0.131	-	0.18	2.551	-	0.51		0.692	-	0.38	2.562	-	0.53	1.831	-	0.37		0.106	-	0.17	1.337	-	0.37	3.858	-
1	76.804	SNP0320	0.715	-	0.39	0.311	-	0.2	0.165	-	0.32	0.164	-	0.65	4.461	**	0.26		3.582	*	0.79	2.771	*	0.42	0.476	-	0.16	0.087	-	0.26		0.704	-	0.3	0.002	-	0.29	0.067	-	0.22		0.026	-	0.3	0.002	-	0.53	0.073	-
1	77.078	SNP0324	1.336	-	2.05	0.428	-	0.15	0.221	-	0.61	0.023	-	1.66	3.054	*	2.92		4.859	**	0.87	2.029	-	0.74	0.019	-	0.33	0.205	-	0.28		0.269	-	0.47	0.008	-	0.07	0.014	-	0.07		0.183	-	0.35	0.002	-	0.59	1.203	-
1	77.352	SNP0325	0.501	-	2.4	0.328	-	0.15	0.966	-	0.9	1.127	-	1.53	0.629	-	3.05		0.417	-	0.61	0.731	-	0.43	0.306	-	0.11	0.088	-	0.28		3.145	-	1.57	0.565	-	0.32	0.999	-	0.43		1.877	-	1.08	2.365	-	1.26	0.071	-
1	79.874	g1SSH33.L1	0.979	-	2.18	1.099	-	0.23	0.303	-	0.44	0.023	-	1.73	0.225	-	2.44		3.229	-	1.08	2.166	-	0.62	1.46	-	0.82	0.358	-	0.08		0.494	-	0.36	0.855	-	0.38	0.899	-	0.34		1.454	-	0.68	2.896	-	0.8	0.05	-
1	80.7	SNP0328	0.594	-	0.02	0.092	-	0.34	0.221	-	0.52	1.201	-	0.19	2.2	-	0.64		3.335	*	1.09	1.267	-	0.46	0.022	-	0.7	0.095	-	0.16		1.138	-	0.43	0.194	-	1.3	0.514	-	1.37		0.85	-	0.45	0.161	-	0.27	1.444	-
1	81.805	SNP0329	2.384	-	0.28	2.063	-	0.13	0.322	-	0.24	0.128	-	0.1	1.516	-	0.25		0.303	-	0.3	4.007	**	0.9	0.022	-	0.53	1.681	-	0.52		0.423	-	0.63	0.002	-	0.69	0.051	-	0.74		0.14	-	0.05	0.221	-	0.12	0.142	-
1	82.079	SNP0334	0.502	-	0.19	0.593	-	0.13	0.009	-	0.2	0.002	-	0.05	1.014	-	0.39		2.405	-	0.23	2.09	-	0.99	0.123	-	0.42	0.169	-	0.53		0.148	-	0.63	0.057	-	0.5	0.172	-	0.55		0.009	-	0.09	0.001	-	0.21	0.012	-
1	82.353	SNP0335	0.699	-	0.24	0.124	-	0.11	0.086	-	0.15	0.296	-	0.14	1.202	-	1.82		3.977	**	0.31	4.278	**	1.17	0.059	-	0.35	0.259	-	0.53		0.306	-	0.6	0.424	-	0.23	0.65	-	0.3		0.145	-	0.12	0.022	-	0.27	0.218	-
1	83.458	SNP0336	0.076	-	0.07	0.128	-	0.27	0.075	-	0.12	0.017	-	0.04	1.812	-	0.11		0.159	-	0.57	0.001	-	1.04	0.073	-	0.62	0.503	-	0.47		0.882	-	0.51	0.003	-	0.05	0.072	-	0.09		1.137	-	0.43	1.231	-	0.89	0.076	-
1	84.285	SNP0337	2.086	-	0.07	1.162	-	0.39	0.826	-	0.17	0.458	-	0.04	2.03	-	0.18		0.464	-	0.96	3.27	-	1.16	4.789	*	0.85	2.043	-	0.28		0.874	-	0.31	0.605	-	0.05	0.6	-	0.02		2.245	-	0.2	2.739	-	0.23	0.902	-
1	84.559	SNP0338	1.817	-	0.09	1.281	-	0.36	0.012	-	0.18	0.027	-	0.12	1.979	-	0.31		4.758	**	1.27	2.717	*	1.83	0.043	-	0.7	0	-	0.15		0.014	-	0.29	0.061	-	0.04	0.152	-	0.04		0.098	-	1.05	0.048	-	0.8	0.017	-
1	84.833	SNP0339	1.919	-	0.04	1.197	-	0.21	0.408	-	0.39	0.434	-	0.15	0.829	-	0.13		3.807	*	1.43	2.049	-	1.37	0.158	-	0.75	0.023	-	0.16		0.041	-	0.27	0.029	-	0.08	0	-	0.12		0.061	-	0.6	0.063	-	0.35	0.007	-
1	85.106	SNP0340	1.432	-	0.1	0.193	-	0.21	0.041	-	0.14	0.2	-	0.31	0.787	-	0.19		1.581	-	0.93	0.524	-	0.61	2.113	-	0.31	0.432	-	0.31		0.754	-	0.35	0.149	-	0.06	0.366	-	0.12		5.45	*	0.65	10.806	****	1.63	0.975	-
1	87.057	SNP0341	0.078	-	0.18	0.002	-	0.86	0.234	-	0.31	0.005	-	0.17	1.633	-	0.36		0.476	-	1.02	0.053	-	1.44	0.666	-	0.73	0.38	-	0.3		0.814	-	0.47	0.013	-	0.08	0.103	-	0.09		0.732	-	0.61	0.748	-	0.73	0.021	-
1	87.331	SNP0342	0.079	-	0.88	0.006	-	0.85	0.8	-	0.41	0.15	-	0.13	2.427	-	0.75		0.364	-	1.07	0.21	-	1.32	1.109	-	0.91	0.12	-	0.24		1.658	-	0.64	0.26	-	0.09	0.596	-	0.15		0.481	-	0.55	0.726	-	0.8	0.291	-
1	87.605	SNP0343	2.646	-	0.79	2.356	-	0.88	0.546	-	0.42	0.425	-	0.1	0.43	-	0.81		3.705	*	1.01	3.239	*	1.39	0.078	-	0.91	0.016	-	0.29		0.001	-	0.79	0.255	-	0.16	0.1	-	0.25		0.002	-	0.65	0.007	-	1.03	0.106	-
1	88.154	SNP0344	0.24	-	0.5	0.076	-	0.15	0.637	-	0.29	0.522	-	0.05	0.988	-	1.4		5.979	*	1.69	3.698	-	0.3	2.395	-	0.96	0.019	-	0.15		2.314	-	1.23	0.043	-	0.03	0.329	-	0.17		0.594	-	0.09	1.637	-	0.5	0.93	-
1	89.539	SNP0347	0.006	-	0.44	0.071	-	0.77	0.952	-	0.26	0.486	-	0.19	1.995	-	1.28		0.356	-	0.24	1.339	-	1.05	3.06	*	0.48	0.385	-	0.86		2.17	-	1.23	0.141	-	0.06	0.483	-	0.14		0.049	-	0.74	0.004	-	0.73	0.059	-
1	89.813	SNP0349	0.004	-	0.32	0.197	-	0.72	1.121	-	0.24	0.877	-	0.57	1.142	-	1.18		0.266	-	0.39	0.398	-	1.48	1.733	-	0.52	0.005	-	0.66		2.104	-	1.25	0.293	-	0.05	0.688	-	0.14		0.014	-	0.98	0.039	-	1.19	0.059	-
1	90.64	SNP0351	1.454	-	0.65	1.247	-	0.33	0.304	-	0.31	0.283	-	0.2	1.028	-	1.72		7.524	***	1.54	3.523	*	1.52	0.044	-	0.58	0.21	-	0.26		0.108	-	1.72	0.02	-	0.08	0.003	-	0.19		0.076	-	1.11	0.034	-	1.72	0.203	-
1	91.189	SNP0355	0.19	-	0.81	0.204	-	0.25	1.041	-	0.33	1.038	-	0.13	1.25	-	1.66		0.094	-	1.51	0.975	-	1.32	0.815	-	0.38	0.014	-	0.15		3.329	*	2.08	0.214	-	0.08	0.763	-	0.21		0.003	-	0.9	0.022	-	1.38	0.539	-
1	91.463	SNP0356	0.012	-	0.8	0.667	-	0.33	2.547	-	0.57	2.706	*	0.15	0.732	-	1.76		0.327	-	1.59	1.08	-	1.23	1.529	-	0.57	0	-	0.1		2.839	*	2.13	0.434	-	0.09	1.037	-	0.26		0.013	-	0.98	0.004	-	1.37	0.582	-
1	91.737	SNP0357	1.741	-	0.95	1.215	-	0.29	0.042	-	0.52	0.014	-	0.54	0.521	-	1.3		5.953	**	1.63	4.046	**	1.23	0.004	-	0.55	0.045	-	0.1		0.284	-	2.21	0.009	-	0.08	0.012	-	0.29		0.005	-	0.9	0.005	-	1.26	0.032	-
1	92.011	SNP0358	2.347	-	0.42	1.681	-	0.52	0.018	-	0.41	0.008	-	0.38	1.178	-	0.49		5.72	**	1.56	1.903	-	0.76	0.045	-	0.47	0.224	-	0.17		0.011	-	2.01	0.003	-	0.08	0.059	-	0.29		0.009	-	0.91	0.004	-	1.44	0.034	-
1	92.56	SNP0364	0.111	-	0.37	0.121	-	0.31	0.551	-	0.3	0.669	-	0.34	0.435	-	0.42		0.253	-	1.91	0.935	-	0.87	1.07	-	0.45	0.001	-	0.11		4.181	**	2.07	0.304	-	0.1	0.973	-	0.33		0.048	-	0.91	0.039	-	1.52	0.041	-
1	92.834	SNP0366	1.449	-	0.34	1.887	-	0.24	0.017	-	0.33	0.026	-	0.27	0.099	-	0.33		6.327	**	2.07	2.509	-	0.96	0.001	-	0.43	0.138	-	0.11		0.001	-	2.19	0.005	-	0.12	0.041	-	0.36		0.178	-	0.83	0.045	-	1.36	0.113	-
1	93.384	SNP0369	1.511	-	0.27	2.912	*	0.58	0.201	-	0.55	0.103	-	0.16	0.603	-	0.32		8.182	****	2.46	2.674	-	1.17	0.003	-	0.36	0.313	-	0.14		0.107	-	2.43	0	-	0.13	0.035	-	0.45		0.088	-	0.34	0.017	-	0.5	0.594	-
1	94.489	SNP0371	0.506	-	0.3	0.407	-	0.02	0.126	-	0.06	0.499	-	0	0.693	-	0.17		3.867	-	1.4	5.554	*	1.09	0.125	-	0.14	0.212	-	0.26		0.058	-	1.5	0.028	-	0.09	0.001	-	0.26		1.846	-	0.35	3.937	-	0.88	0.698	-
1	96.988	SNP0373	0.771	-	0.35	0.425	-	0.14	0.263	-	0.22	0.148	-	0.02	1.763	-	0.21		7.218	***	1.94	2.995	*	1.19	0.369	-	0.14	0.273	-	0.84		0.636	-	0.91	0.009	-	0.01	0.012	-	0.03		0	-	0.13	0.005	-	0.83	0	-
1	97.815	SNP0375	0.371	-	0.47	1.845	-	0.06	2.88	-	0.21	1.881	-	0.18	2.589	-	0.44		7.741	**	2.14	3.671	-	1.36	0.456	-	0.3	2.113	-	1.22		3.139	-	2.24	1.726	-	0.05	2.722	-	0.17		0.888	-	0.41	0.792	-	0.63	0.268	-
1	99.2	SNP0379	0.355	-	1.28	0.341	-	0.1	0.66	-	0.26	0.555	-	0.08	0.558	-	0.54		0.395	-	0.33	1.087	-	1.48	0.263	-	0.11	0.205	-	1.55		2.117	-	1.63	0.005	-	0.33	0.219	-	0.54		0.223	-	0.24	0.05	-	0.25	1.059	-
1	99.474	SNP0380	0.26	-	0.84	0.216	-	0.13	0.704	-	0.26	0.602	-	0.44	0.452	-	0.55		0.05	-	0.39	0.396	-	1.15	0.09	-	0.17	0.261	-	1.54		3.748	*	1.72	0.183	-	0.22	0.748	-	0.45		0.003	-	0.38	0.06	-	0.42	0.759	-
1	101.996	SNP0388	0	-	0.2	0.1	-	0.51	0	-	0.32	0.015	-	0.24	1.911	-	0.28		10.384	****	2.28	0.591	-	0.89	0.4	-	0.45	2.879	*	1.87		0.48	-	2.29	0.076	-	0.25	0.211	-	0.59		0.048	-	0.79	0.175	-	1.04	0.037	-
1	105.975	g12A2748	0.162	-	0.56	0.019	-	0.69	0.01	-	0.48	0.001	-	0.3	0.006	-	0.03		1.731	-	0.29	0.004	-	0.88	0.1	-	0.31	0.936	-	0.06		0	-	1.29	0.014	-	0.26	0.001	-	0.41		0.097	-	0.61	0.219	-	0.61	0.043	-
1	106.524	SNP0390	0.001	-	0.97	0.004	-	0.16	0.618	-	0.48	0.939	-	0.17	0.443	-	0.3		1.76	-	0.47	1.971	-	1.2	0.394	-	0.23	0.034	-	0.05		0.144	-	1.04	0.357	-	0.29	0.253	-	0.35		0.173	-	0.21	0	-	0.35	0.572	-
1	107.909	SNP0396	0.46	-	0.94	1.364	-	0.34	0.755	-	0.17	2.007	-	0.22	0.662	-	0.36		6.443	**	1.19	8.138	**	1.85	0.17	-	0.3	0.136	-	0.1		1.453	-	1.13	1.39	-	0.34	1.589	-	0.47		2.82	-	0.47	4.552	-	0.91	2.972	-
1	108.459	SNP0397	0.388	-	0.87	0.324	-	0.24	0.317	-	0.05	0.004	-	0.31	0.885	-	0.19		3.089	*	0.89	1.543	-	1.66	0.186	-	0.48	0.064	-	0.28		0.529	-	1.13	0.004	-	0.11	0	-	0.2		0.019	-	0.39	0.107	-	0.8	0.38	-
2	0	SNP0399	4.858	**	0.3	1.161	-	0.87	2.237	-	0.61	0.9	-	0.2	0.826	-	0.19		0.537	-	0.64	0.07	-	1.09	1.243	-	0.72	0.313	-	1.62		3.276	*	0.43	2.541	-	0.71	3.18	*	0.88		5.878	**	2.54	3.953	**	1.83	2.122	-
2	2.193	SNP0417	2.158	-	0.72	0.135	-	0.44	0.742	-	0.13	0.354	-	0.17	1.064	-	0.38		1.204	-	1.09	0.884	-	0.35	4.798	**	1.06	0.032	-	0.92		1.267	-	0.28	0.06	-	0.59	0.186	-	0.65		3.088	*	2.12	0.759	-	1.44	4.278	**
2	2.467	SNP0419	2.6	-	0.75	0.318	-	0.84	0.814	-	0.29	0.742	-	0.33	0.625	-	0.66		0.165	-	0.87	0.36	-	0.49	3.05	*	0.95	0.082	-	1.83		1.112	-	0.34	0.006	-	0.38	0.058	-	0.44		2.668	-	1.11	0.571	-	0.79	3.469	*
2	2.741	SNP0424	2.712	*	0.71	0.473	-	0.75	0.115	-	0.25	0.135	-	0.39	0.44	-	0.51		0.021	-	0.75	2.627	-	0.68	2.999	*	1.17	0.068	-	1.82		1.699	-	0.41	0.021	-	0.58	0.005	-	0.66		3.226	*	1.29	0.926	-	1.05	3.914	**
2	3.015	SNP0429	1.831	-	0.67	0.034	-	0.09	0.467	-	0.15	0.134	-	0.48	1.416	-	0.37		0.018	-	0.6	3.332	*	0.3	5.948	**	1.09	0.02	-	0.31		1.854	-	0.62	0	-	0.34	0.033	-	0.47		4.566	**	1.52	1.555	-	0.96	4.308	**
2	3.565	SNP0431	3.37	*	0.71	0.355	-	0.84	0.574	-	0.86	0.172	-	0.5	1.054	-	0.23		0.022	-	0.1	3.958	**	0.61	3.892	**	1.26	0.046	-	0.1		3.116	*	0.92	0.125	-	0.09	0.336	-	0.23		4.982	**	1.48	2.241	-	0.9	3.791	*
2	3.839	SNP0434	2.586	-	0.65	0.334	-	0.83	0.523	-	0.88	0.218	-	0.65	0.941	-	0.22		0.013	-	0.18	3.83	*	0.69	3.464	*	1.13	0.081	-	0.09		2.154	-	0.89	0.04	-	0.09	0.168	-	0.23		4.66	**	1.23	2.502	-	0.83	2.298	-
2	4.944	SNP0436	2.058	-	0.62	0.01	-	0.65	0.592	-	0.93	0.071	-	0.62	2.219	-	0.2		0.009	-	0.25	1.962	-	0.5	6.252	**	1.51	0.033	-	0.12		0.986	-	0.55	0.16	-	0.1	0.241	-	0.21		7.089	***	1.76	3.531	*	0.88	3.752	*
2	5.218	SNP0438	0.53	-	0.76	0.445	-	0.73	0.023	-	0.95	0.096	-	0.52	2.445	-	0.27		0.059	-	0.08	1.179	-	0.4	2.6	-	0.69	0.022	-	0.07		0.75	-	0.48	0.05	-	0.08	0.015	-	0.15		5.704	**	1.23	2.285	-	0.55	3.854	**
2	6.044	SNP0439	0.184	-	0.65	0.528	-	0.62	0.158	-	0.85	0.019	-	0.45	1.57	-	0.17		0.194	-	0.09	1.286	-	0.71	2.085	-	0.3	0.065	-	0.05		0.105	-	0.43	0.13	-	0.17	0.081	-	0.18		4.286	**	1.04	1.708	-	0.57	2.607	-
2	6.318	SNP0443	0.932	-	0.66	0.011	-	0.22	0.999	-	1.08	0.771	-	0.49	0.585	-	0.13		0.067	-	0.11	2.051	-	0.85	2.783	*	0.39	0.129	-	0.07		0.673	-	0.41	0.032	-	0.18	0.071	-	0.2		1.917	-	0.72	0.543	-	0.46	1.191	-
2	7.145	SNP0445	3.511	-	0.57	2.343	-	0.52	3.533	-	1.07	1.803	-	0.63	4.131	-	0.17		0.127	-	0.18	0.269	-	0.78	0.172	-	0.31	0.105	-	0.03		3.99	-	0.47	0.46	-	0.19	0.516	-	0.24		1.997	-	0.36	0.843	-	0.21	2.486	-
2	14.489	SNP0447	1.315	-	0.28	0.471	-	0.51	1.324	-	0.32	1.71	-	0.18	0.595	-	0.06		0.639	-	0.63	3.008	*	0.7	4.631	**	1.17	0.839	-	0.73		0.661	-	0.63	0.161	-	0.32	0.221	-	0.41		0.501	-	0.48	0.206	-	0.62	0.188	-
2	15.316	SNP0448	0.436	-	0.22	0.18	-	0.56	2.467	-	0.67	2.357	-	0.19	1.36	-	0.07		0.02	-	0.72	3.917	**	0.51	3.369	*	1.18	0.647	-	0.75		0.931	-	0.61	0.284	-	0.38	0.396	-	0.49		0.048	-	0.38	0.004	-	0.61	0.017	-
2	15.59	SNP0449	1.062	-	0.46	0.479	-	0.52	2.584	-	0.6	2.134	-	0.13	1.854	-	0.16		0.1	-	0.62	1.659	-	0.35	1.899	-	0.77	0.13	-	0.76		0.838	-	0.6	0.705	-	0.41	0.817	-	0.53		0.274	-	0.4	0.132	-	0.74	0.012	-
2	16.416	SNP0451	3.315	-	0.6	7.136	**	2.03	4.048	-	1.1	4.572	-	0.14	0.458	-	0.5		1.032	-	0.31	1.317	-	0.27	2.559	-	0.37	4.256	-	0.87		0.593	-	0.06	2.456	-	0.48	2.2	-	0.46		0.741	-	0.25	0.179	-	0.07	1.536	-
2	17.801	SNP0453	2.536	-	0.52	5.769	*	2	5.607	*	1.61	5.941	*	0.16	2.25	-	0.58		0.701	-	0.1	0.648	-	0.59	0.419	-	0.17	1.455	-	0.18		6.028	**	1.41	0.559	-	0.24	0.672	-	0.34		0.485	-	0.36	0.489	-	0.28	0.075	-
2	18.906	SNP0455	0.222	-	0.19	0.12	-	2.83	1.149	-	1.43	1.526	-	0.42	0.465	-	0.3		0.011	-	0.09	1.878	-	0.62	0.3	-	0.41	1.391	-	0.36		0.908	-	0.91	0.237	-	0.56	0.322	-	0.81		0.039	-	0.24	0.121	-	0.09	0.025	-
2	19.456	SNP0457	0.174	-	0.19	0.856	-	0.08	0.039	-	1.26	0.99	-	0.4	1.222	-	0.13		1.749	-	0.43	5.103	*	0.69	4.901	*	0.69	1.713	-	0.27		1.379	-	0.15	0.583	-	0.91	0.289	-	0.79		0.31	-	0.08	0.394	-	0.06	0.249	-
2	22.265	SNP0460	0.535	-	0.1	0.691	-	0.75	1.975	-	0.9	2.59	-	0.37	0.353	-	0.31		0.05	-	0.12	1.974	-	0.62	0.168	-	0.44	1.059	-	0.23		0.58	-	0.35	0.853	-	0.57	0.88	-	0.7		0.097	-	0.03	0.255	-	0.02	0.024	-
2	23.65	SNP0461	0.528	-	0.09	0.597	-	0.86	3.047	*	0.81	3.891	**	0.41	0.379	-	0.28		0	-	0.16	2.704	-	0.49	0.208	-	0.4	1.525	-	0.21		1.459	-	0.27	1.317	-	0.46	1.671	-	0.56		0.009	-	0.05	0.004	-	0.06	0.304	-
2	23.924	SNP0462	0.505	-	0.03	0.57	-	1.28	1.925	-	0.72	2.073	-	0.61	0.413	-	0.4		0.133	-	0.24	3.187	*	0.72	0.025	-	0.77	1.949	-	0.26		0.127	-	0.41	1.177	-	0.32	1.042	-	0.35		0.051	-	0.24	0.126	-	0.47	0.044	-
2	24.198	SNP0463	0	-	0.01	0.11	-	0.91	1.195	-	0.78	0.81	-	0.75	2.036	-	0.43		1.738	-	0.62	4.331	**	0.97	0.126	-	0.67	0.952	-	0.16		0.231	-	0.51	0.34	-	0.28	0.361	-	0.3		0.004	-	0.44	0.015	-	0.66	0.001	-
2	24.472	SNP0467	0.05	-	0.01	0.14	-	0.6	2.399	-	0.63	3.029	*	0.79	0.286	-	0.43		0.455	-	0.53	5.684	**	1.51	0.05	-	0.54	2.775	*	0.45		1.144	-	0.38	1.213	-	0.28	1.383	-	0.35		0.835	-	0.23	0.564	-	0.31	0.567	-
2	25.299	SNP0468	0.077	-	0.01	0.143	-	0.1	3.41	*	0.48	3.465	*	0.51	0.911	-	0.55		0.589	-	0.44	6.056	**	1.66	0.019	-	0.82	3.107	*	1.02		1.184	-	0.64	0.545	-	0.35	0.698	-	0.32		3.222	*	0.67	2.338	-	0.91	1.966	-
2	25.573	SNP0469	0.006	-	0.14	0.706	-	0.63	2.657	-	0.6	2.908	*	0.13	0.519	-	0.43		0.938	-	0.51	3.524	*	1.46	0.008	-	0.49	0.845	-	0.59		1.758	-	0.13	1.173	-	0.45	1.397	-	0.45		4.053	**	0.9	3.002	*	0.65	2.714	*
2	25.847	SNP0470	0	-	0.2	0.156	-	0.58	2.043	-	1.21	1.833	-	0.55	0.983	-	0.09		1.297	-	0.49	3.151	*	1.01	0.048	-	1.18	1.068	-	0.31		2.272	-	1.39	0.659	-	0.34	0.904	-	0.48		2.244	-	0.99	1.26	-	0.6	2.674	-
2	26.121	g2SSH197	0.146	-	0.16	0.618	-	0.69	4.061	**	0.89	4.762	**	0.83	0.416	-	0.02		0.249	-	0.56	5.233	**	1.34	1.026	-	0.99	1.701	-	0.35		0.254	-	0.15	2.119	-	0.46	2.014	-	0.47		4.203	**	1.29	3.306	*	0.87	3.258	*
2	26.395	SNP0474	0.096	-	0.13	0.603	-	0.92	4.438	**	1.06	4.26	**	0.33	1.284	-	0.12		0.712	-	0.46	3.207	*	0.75	0.099	-	1.66	1.788	-	0.6		1.808	-	0.73	1.993	-	0.46	2.16	-	0.63		2.796	*	0.53	2.285	-	0.44	1.938	-
2	27.78	SNP0476	0.002	-	0.12	0.428	-	0.71	3.334	*	1.12	3.34	*	0.48	1.651	-	0.17		0.375	-	0.41	3.873	**	1.41	1.06	-	1.48	3.397	*	1.25		1.222	-	1.17	1.332	-	0.45	1.443	-	0.63		4.696	**	0.82	3.236	*	0.58	3.431	*
2	28.329	SNP0477	0.383	-	0.13	1.119	-	0.25	5.312	**	1.02	3.805	*	0.66	3.608	*	0.17		0.869	-	0.36	1.975	-	0.83	1.521	-	1.98	1.773	-	0.6		1.355	-	0.61	1.482	-	0.49	1.626	-	0.48		3.652	*	0.54	2.545	-	0.43	3.897	**
2	28.879	SNP0479	0.235	-	0.03	0.996	-	0.7	5.685	**	1.5	4.472	**	0.45	2.677	-	0.28		0.272	-	0.65	1.547	-	0.56	0.111	-	1.17	1.792	-	0.42		1.099	-	1.09	1.696	-	0.69	1.793	-	0.88		2.68	-	0.83	1.717	-	1.17	2.693	-
2	29.153	SNP0481	0.338	-	2.48	0.952	-	0.13	5.918	*	0.68	5.378	*	0.39	0.872	-	0.51		3.316	-	0.93	1.907	-	0.18	2.105	-	0.93	0.885	-	0.13		3.755	-	0.44	2.173	-	0.29	2.011	-	0.18		3.797	-	0.7	1.971	-	0.42	3.333	-
2	37.456	SNP0482	0.116	-	2.21	1.138	-	0.79	4.288	**	1.03	3.263	*	0.29	2.33	-	0.61		0.276	-	0.34	1.865	-	0.93	0.053	-	0.84	1.665	-	0.54		0.473	-	1.97	1.188	-	0.29	1.272	-	0.45		3.888	**	1.45	2.433	-	0.94	3.718	*
2	37.73	SNP0483	0.153	-	1.85	0.905	-	0.71	3.497	*	1.02	3.035	*	0.2	1.592	-	0.69		0.267	-	0.41	2.209	-	0.71	0.008	-	1.26	1.771	-	0.55		0.413	-	1.93	1.029	-	0.4	1.112	-	0.55		3.545	*	1.15	2.388	-	1.02	2.914	*
2	38.004	SNP0484	0.398	-	1.04	1.267	-	0.47	5.12	**	1.46	3.723	*	0.17	2.879	*	0.65		0.532	-	0.1	1.904	-	0.62	0.053	-	0.84	1.39	-	0.18		0.716	-	0.85	1.916	-	0.81	2.054	-	0.98		3.253	*	0.98	2.375	-	0.76	2.763	*
2	38.278	SNP0485	0.224	-	1.08	1.063	-	0.78	5.811	**	1.51	4.591	**	0.28	2.759	*	0.38		0.801	-	0.17	0.924	-	0.37	0.105	-	0.48	0.724	-	0.2		0.716	-	0.55	2.13	-	0.66	2.273	-	0.78		3.165	*	0.65	2.113	-	0.37	3.269	*
2	38.552	SNP0486	0.18	-	1.31	1.378	-	0.62	5.892	**	1.41	4.17	**	0.17	3.703	*	0.69		0.74	-	0.3	0.18	-	0.42	0.054	-	0.27	0.404	-	0.5		0.165	-	0.22	1.923	-	0.68	1.841	-	0.72		3.602	*	0.85	1.533	-	0.25	5.322	**
2	39.378	SNP0490	0.16	-	0.68	1.095	-	0.31	3.764	*	1.03	3.054	*	0.08	1.757	-	0.75		0.817	-	0.23	0.269	-	0.63	0.138	-	0.95	0.344	-	0.81		0.014	-	0.43	0.909	-	0.38	0.881	-	0.47		4.639	**	0.96	2.362	-	0.33	4.648	**
2	40.205	SNP0491	0.426	-	1.53	1.931	-	0.64	6.597	**	1.43	4.437	**	0.5	3.868	**	0.95		0.339	-	0.26	0.443	-	0.74	0.212	-	1.22	0.819	-	0.8		0.083	-	0.35	1.723	-	0.58	1.816	-	0.64		2.991	*	0.81	1.334	-	0.39	4.29	**
2	40.754	SNP0492	0.001	-	1.47	0.617	-	0.47	5.375	**	1.34	3.069	*	0.5	4.11	**	0.86		1.34	-	0.22	0.595	-	0.78	0.668	-	1.76	0.788	-	0.97		0.07	-	0.35	0.697	-	0.49	0.666	-	0.56		3.828	*	0.86	1.917	-	0.45	4.859	**
2	41.304	SNP0494	1.348	-	0.97	0.002	-	0.17	2.311	-	0.8	1.56	-	0.44	4.179	**	1.14		1.966	-	0.34	0.163	-	0.91	1.946	-	2.1	0.384	-	0.89		0.252	-	0.41	0.018	-	0.36	0.025	-	0.45		8.963	****	1.43	6.098	**	0.91	5.238	**
2	42.13	SNP0495	0.598	-	1.06	0.002	-	0.2	2.852	*	1.48	1.727	-	0.51	5.309	**	1.18		1.314	-	0.57	0.601	-	0.98	1.491	-	1.85	1.069	-	0.79		0.039	-	0.06	0.055	-	0.23	0.075	-	0.2		6.041	**	1.28	2.251	-	0.52	8.17	****
2	42.404	g2T2094	5.517	*	0.9	3.983	-	0.87	4.752	*	2.87	5.057	*	0.44	1.043	-	1.28		0.378	-	0.46	4.652	*	1.04	1.897	-	0.63	1.239	-	0.21		1.954	-	0.34	3.967	-	1.85	4.21	-	1.99		1.928	-	0.66	1.919	-	0.28	0.598	-
2	45.795	SNP0498	0.093	-	0.61	0.037	-	0.12	1.028	-	1.23	0.426	-	0.31	2.117	-	1.25		0.282	-	0.17	1.415	-	0.46	0.271	-	0.28	1.288	-	0.32		0.014	-	0.24	0.012	-	0.76	0.018	-	0.84		2.751	*	0.46	1.612	-	0.13	2.341	-
2	46.345	SNP0500	0.025	-	0.41	0.447	-	0.1	2.019	-	1.18	1.682	-	0.44	1.835	-	1.22		0.21	-	0.23	1.895	-	0.4	0.032	-	0.32	1.602	-	0.16		0.003	-	0.27	0.957	-	0.62	0.991	-	0.7		3.175	*	0.58	1.891	-	0.23	2.452	-
2	46.619	SNP0503	0.028	-	0.67	0.067	-	0.05	1.321	-	1.1	0.884	-	0.43	1.968	-	1.17		1.021	-	0.29	0.638	-	0.29	0.495	-	0.4	0.939	-	0.09		0.043	-	0.27	0.38	-	0.57	0.388	-	0.68		2.807	*	0.51	1.333	-	0.15	3.627	*
2	46.893	SNP0505	0.029	-	0.68	0.956	-	0.35	2.492	-	1.53	1.599	-	0.39	2.011	-	1.09		0.415	-	0.21	2.88	*	0.85	0.415	-	0.34	2.161	-	0.43		0.276	-	0.36	0.719	-	0.84	0.994	-	0.99		4.373	**	0.7	3.376	*	0.42	2.661	-
2	47.166	SNP0508	0.259	-	0.68	1.164	-	0.44	3.122	*	1.94	2.792	*	0.36	0.942	-	1.01		0.009	-	0.21	4.814	**	1.45	0.524	-	0.34	4.274	**	1.04		0.356	-	0.41	2.381	-	1.01	2.825	*	1.18		3.726	*	0.79	2.166	-	0.22	3.37	*
2	47.44	SNP0509	0.272	-	0.67	0.014	-	0.09	4.176	**	1.2	2.783	*	0.36	3.691	*	0.94		0.633	-	0.38	0.094	-	1.54	1.452	-	0.44	0.035	-	0.63		0.156	-	0.44	2.902	*	0.69	3.453	*	0.69		0.191	-	0.35	0.042	-	0.3	0.156	-
2	47.714	SNP0511	1.918	-	0.61	1.761	-	0.28	1.121	-	0.47	1.142	-	0.38	1.293	-	0.89		0.096	-	0.75	1.999	-	0.46	0.055	-	0.93	0.536	-	0.13		2.023	-	0.76	0.086	-	0.19	0.02	-	0.11		4.419	-	0.79	2.661	-	0.56	2.256	-
2	47.988	SNP0517	0.094	-	0.52	0.173	-	0.12	0.172	-	0.82	0.275	-	0.43	0.149	-	0.85		0.426	-	0.54	0.921	-	0.31	0.106	-	0.66	1.083	-	0.11		0.496	-	0.44	0.413	-	0.78	0.479	-	0.96		1.257	-	0.22	0.45	-	0.12	0.755	-
2	48.262	SNP0537	0.709	-	0.42	0.001	-	0.12	1.157	-	0.4	0.823	-	0.52	2.155	-	0.83		0.531	-	1.01	0	-	0.26	0.272	-	0.16	0.154	-	0.19		0.395	-	0.6	3.292	*	0.9	3.667	*	0.95		0.546	-	0.2	0	-	0.57	0.554	-
2	48.812	g2A2510	0.452	-	0.34	0.496	-	0.26	1.856	-	0.4	0.125	-	0.64	4.271	-	0.81		2.13	-	1.53	3.931	-	1.35	0.481	-	0.73	5.135	*	1.24		0.318	-	0.31	2.508	-	0.71	2.805	-	0.84		7.158	**	1.96	6.69	**	1.89	1.125	-
2	49.086	SNP0546	0.129	-	0.33	1.106	-	0.02	0.252	-	0.32	0.258	-	0.68	0.562	-	0.8		0.047	-	0.75	4.212	-	1.04	1.167	-	0.57	0.887	-	0.19		0.305	-	0.34	1.453	-	1.05	1.505	-	1.01		1.917	-	0.91	1.321	-	0.54	0.453	-
2	50.191	SNP0548	0.01	-	0.21	0.081	-	0.14	2.005	-	0.82	1.804	-	0.82	1.656	-	1.4		0.357	-	0.34	1.697	-	0.55	0.124	-	0.59	0.774	-	0.45		0.146	-	0.23	1.427	-	0.85	1.308	-	0.82		3.832	*	1.37	2.289	-	0.76	3.359	*
2	50.465	SNP0549	0.6	-	0.23	0.034	-	0.21	2.206	-	0.9	1.957	-	0.85	1.939	-	1.14		0.46	-	0.25	0.454	-	0.59	0.272	-	0.5	0.49	-	0.48		0.021	-	0.27	2.721	*	0.9	3.173	*	0.93		0.603	-	1.13	0.005	-	0.53	0.781	-
2	52.986	SNP0552	0.309	-	0.85	1.735	-	0.82	1.761	-	0.91	2.309	-	1.64	0.313	-	0.67		0.005	-	0.24	0.965	-	0.99	0.303	-	0.33	1.169	-	0.81		0.484	-	0.16	1.009	-	0.82	1.263	-	0.72		4.847	**	0.85	2.968	*	0.44	3.969	**
2	53.26	SNP0555	0.05	-	1.26	0.882	-	0.3	0.924	-	0.87	1.197	-	1.36	0.435	-	0.96		0.106	-	0.23	1.033	-	1.37	0.544	-	0.26	1.226	-	0.61		0.261	-	0.3	0.229	-	0.52	0.358	-	0.41		5.128	**	0.72	2.962	*	0.33	5.004	**
2	53.534	SNP0557	0.048	-	1.45	0.869	-	0.33	0.435	-	0.79	0.579	-	2	0.435	-	0.78		0.273	-	0.18	0.708	-	1.37	0.361	-	0.18	0.626	-	0.51		0.058	-	0.26	0.077	-	0.26	0.12	-	0.21		4.508	**	0.7	1.983	-	0.26	6.072	**
2	53.808	SNP0559	0.402	-	1.92	0.72	-	0.21	0.074	-	0.89	0.394	-	1.97	0.826	-	0.33		0.551	-	0.23	1.754	-	0.72	0.118	-	0.28	1.848	-	0.26		1.673	-	0.35	1.007	-	0.99	0.895	-	1.04		6.175	**	1.15	3.636	-	0.9	2.579	-
2	55.193	SNP0560	0.051	-	1.8	0.379	-	0.36	0.266	-	0.85	0.255	-	1.8	0.718	-	0.26		0.702	-	0.44	1.113	-	0.37	0.333	-	0.36	0.808	-	0.15		0.077	-	0.24	0.186	-	1.23	0.172	-	1.31		2.889	*	1.09	1.483	-	0.88	3.177	*
2	55.467	SNP0561	0.874	-	0.17	0.092	-	0.33	1.596	-	0.82	0.893	-	0.74	2.97	*	0.62		0.698	-	0.47	0.007	-	0.37	0.319	-	0.35	0.291	-	0.17		0.068	-	0.22	4.099	**	1.33	4.531	**	1.4		0.546	-	1.14	0.473	-	0.92	0.227	-
2	61.254	g2TAs2227	1.507	-	0.32	0.479	-	0.67	1.935	-	0.42	0.929	-	0.68	2.717	*	0.59		0.386	-	0.51	0.028	-	0.46	1.186	-	0.67	0.04	-	0.29		0.014	-	0.1	4.273	**	0.75	4.35	**	0.75		0.766	-	0.9	0.259	-	0.53	0.084	-
2	71.531	SNP0564	0.055	-	0.61	0.041	-	0.72	0.41	-	0.53	0.043	-	0.73	4.022	**	0.38		0.272	-	0.43	2.855	*	0.64	1.436	-	0.75	3.057	*	0.77		0.581	-	0.12	0.019	-	0.77	0.008	-	0.78		2.093	-	0.68	0.72	-	0.37	3.994	**
2	71.805	SNP0565	0.037	-	0.72	0.833	-	0.67	1.813	-	0.67	1.622	-	0.89	1.204	-	0.17		0.342	-	0.5	1.463	-	0.44	0.941	-	0.9	1.203	-	0.43		0.075	-	0.12	0.129	-	0.79	0.129	-	0.8		5.523	**	1.02	3.426	*	0.51	4.861	**
2	73.472	SNP0573	0.551	-	0.9	1.277	-	0.86	1.141	-	1	1.293	-	0.74	0.526	-	0.29		0.393	-	0.3	1.237	-	0.27	3.129	*	1.52	2.007	-	0.48		1.445	-	0.31	1.142	-	1.05	1.518	-	1.16		2.353	-	0.83	1.006	-	0.77	2.742	*
2	74.298	SNP0574	0.005	-	0.89	0.316	-	0.43	0.604	-	0.58	1.033	-	0.7	0.036	-	0.33		0.413	-	0.69	1.401	-	0.6	1.121	-	1.56	0.906	-	0.51		0	-	0.09	1.748	-	1.08	1.584	-	1.03		4.624	**	1.47	5.004	**	1.82	1.702	-
2	75.403	SNP0576	0.008	-	1.67	0.627	-	0.31	0.498	-	0.43	1.572	-	0.67	0.013	-	0.37		0.005	-	0.38	0.905	-	0.54	2.152	-	2.12	3.132	*	1.09		0.22	-	0.09	1.276	-	1.01	1.281	-	0.97		9.854	****	2.11	7.295	***	1.72	4.299	**
2	75.677	SNP0577	0.023	-	1.18	0.581	-	0.37	0.981	-	0.84	2.222	-	0.56	0.004	-	0.65		0.023	-	0.42	1.931	-	1.21	2.785	*	0.46	3.639	*	1.23		0.14	-	0.04	1.308	-	1.1	1.284	-	0.95		5.857	**	1.34	4.467	**	1.29	3.436	*
2	75.951	SNP0578	0	-	0.69	0.26	-	0.42	0.319	-	1.05	0.535	-	0.37	0.033	-	0.64		0.304	-	0.13	2.276	-	0.99	1.38	-	0.79	2.23	-	0.59		0.029	-	0.12	0.922	-	0.89	0.834	-	0.9		4.78	**	1	4.21	**	1.13	1.911	-
2	76.225	SNP0579	0.024	-	0.36	0.154	-	0.35	0.644	-	1.16	1.067	-	0.45	0.093	-	0.53		0.053	-	0.01	2.822	*	0.91	2.127	-	1.09	3.28	*	1.13		0.175	-	0.02	0.862	-	1.88	0.891	-	1.64		3.903	**	1.62	3.319	*	1.59	1.684	-
2	76.775	SNP0583	0.216	-	0.29	0.381	-	0.85	0.326	-	1.11	0.652	-	0.49	0.006	-	0.21		0.148	-	0.16	0.612	-	0.74	0.843	-	0.57	0.816	-	0.64		0.186	-	0.33	0.95	-	1.45	0.953	-	1.55		3.265	*	1.06	2.672	-	0.99	1.545	-
2	77.049	SNP0587	0.004	-	0.16	0.166	-	1.57	0.114	-	0.54	0.442	-	1.94	0.082	-	0.41		0.734	-	0.61	1.63	-	0.91	0.901	-	0.76	0.758	-	0.87		0.03	-	0.3	0.457	-	1.48	0.424	-	1.58		3.832	*	2.91	3.982	**	3.03	1.002	-
2	77.598	SNP0588	0.302	-	0.18	0.782	-	1.51	0.524	-	0.59	1.118	-	1.3	0.001	-	0.46		0.173	-	0.26	1.512	-	0.87	0.618	-	0.47	1.089	-	0.93		0.051	-	0.06	0.631	-	2.23	0.585	-	2.04		3.695	*	2.32	3.745	*	2.68	0.76	-
2	78.148	SNP0589	0.538	-	0.26	1.064	-	1.1	0.641	-	0.55	0.961	-	1.37	0.119	-	0.44		0.121	-	0.24	1.974	-	1.07	2.192	-	1.02	1.907	-	0.58		0.703	-	0.04	0.404	-	1.98	0.509	-	1.74		2.851	*	1.39	2.526	-	1.27	1.046	-
2	78.697	SNP0590	0.59	-	0.44	1.001	-	0.39	0.205	-	0.44	0.805	-	1.11	0.102	-	0.54		0.288	-	0.22	1.196	-	0.54	3.974	**	0.83	1.68	-	0.41		0.925	-	1.07	0.208	-	0.41	0.336	-	0.55		4.44	**	0.51	3.086	*	0.45	2.582	-
2	78.971	SNP0591	0.312	-	0.46	0.443	-	0.45	0.183	-	0.48	0.605	-	0.89	0.004	-	0.59		0.029	-	0.25	3.31	*	0.69	2.856	*	0.97	2.919	*	0.82		1.124	-	1.5	0.247	-	0.39	0.435	-	0.54		3.865	**	0.6	2.592	-	0.48	2.399	-
2	79.521	SNP0592	0.02	-	0.26	0.141	-	0.29	0.077	-	0.51	0.644	-	0.56	0.097	-	1.29		0.811	-	0.29	3.547	*	0.74	3.23	*	0.84	1.675	-	0.63		0.729	-	1.46	0	-	0.31	0.024	-	0.43		4.466	**	0.61	3.225	*	0.51	3.168	*
2	80.07	SNP0593	0.014	-	1.04	0.329	-	0.18	0.02	-	0.49	0.416	-	0.85	0.606	-	1.33		0.247	-	0.11	3.914	**	0.56	1.039	-	0.78	1.062	-	0.77		0.697	-	1.32	0.518	-	0.47	0.695	-	0.58		2.671	-	0.32	3.873	**	0.45	0.661	-
2	81.175	SNP0594	1.06	-	0.26	0.008	-	0.33	1.372	-	0.37	0.094	-	0.61	3.074	*	0.51		1.914	-	0.62	3.739	*	0.55	2.43	-	1.14	0.41	-	0.53		0.449	-	1.23	0.079	-	0.19	0.018	-	0.36		7.21	***	1.06	7.523	***	1.18	2.796	*
2	82.28	SNP0595	1.415	-	0.23	0.399	-	0.34	0.984	-	0.38	0.399	-	0.59	1.558	-	0.54		2.29	-	0.77	3.089	*	0.49	2.953	*	1.21	0.371	-	0.34		0.819	-	1.21	0.179	-	0.26	0.048	-	0.39		5.894	**	1.24	5.979	**	1.33	1.8	-
2	86.556	SNP0596	0.481	-	0.19	0.04	-	0.6	0.036	-	0.37	0.014	-	0.56	0.007	-	0.57		0.003	-	0.26	0.537	-	0.06	0.039	-	0.23	0.01	-	0.15		2.903	*	1.43	0.667	-	0.21	1.158	-	0.43		0.184	-	0.29	0.438	-	0.16	0.436	-
2	87.661	SNP0597	0.942	-	0.15	0.391	-	0.77	0.114	-	0.33	0.018	-	0.52	0.111	-	0.62		0.001	-	0.09	0.127	-	0.11	0.28	-	0.08	0.307	-	0.05		3.041	*	1.31	0.579	-	0.28	1.165	-	0.51		0.108	-	1.17	0.616	-	0.67	1.688	-
2	87.935	SNP0598	0.436	-	0.13	0.235	-	0.23	0.756	-	0.11	0.04	-	0.48	2.683	-	0.68		1.804	-	0.71	2.393	-	0.85	0.351	-	0.22	0.174	-	0.21		0.676	-	1.44	0.719	-	0.3	0.829	-	0.53		4.767	*	1.05	7.475	**	1.43	0.301	-
2	88.209	SNP0602	0.017	-	0.16	0.076	-	1.33	0.069	-	0.31	0.314	-	0.45	0.705	-	0.74		0.272	-	0.83	0.003	-	0.61	0.31	-	0.4	0.344	-	0.26		1.752	-	1.32	0.102	-	1.5	0.003	-	1.77		0.235	-	0.11	0.917	-	0.25	1.578	-
2	88.759	SNP0603	1.3	-	0.32	1.392	-	0.43	1.052	-	0.52	0.355	-	0.42	2.515	-	0.81		0.152	-	0.06	1.848	-	0.22	0.943	-	0.54	0.758	-	0.35		1.004	-	0.73	0.185	-	0.12	0.241	-	0.25		0.056	-	0.66	0.62	-	0.68	4.503	-
2	89.585	SNP0604	0.718	-	0.58	0.041	-	0.56	0.306	-	0.82	0.009	-	0.45	1.88	-	0.85		0.148	-	0.14	0.38	-	0.21	0.274	-	0.92	0.03	-	0.13		2.377	-	1.06	0.459	-	0.23	0.856	-	0.34		0.922	-	0.48	1.781	-	1.1	1.025	-
2	89.859	SNP0606	1.264	-	0.77	0.019	-	0.68	0.014	-	0.45	0.364	-	0.54	1.388	-	0.86		0.002	-	0.37	0.243	-	0.58	0.282	-	0.62	0.002	-	0.18		2.207	-	1.06	0.011	-	0.1	0.147	-	0.24		2.037	-	1.01	3.613	*	1.67	0.952	-
2	90.686	SNP0607	0.159	-	0.76	0.183	-	0.32	1.935	-	1.03	0.58	-	0.57	3.48	*	0.86		1.464	-	0.97	4.127	**	0.36	0.963	-	1.14	0.249	-	0.21		0.227	-	0.26	0.261	-	0.88	0.198	-	0.74		2.338	-	1.8	3.687	*	1.88	0.348	-
2	90.959	SNP0608	0.956	-	0.96	2.663	-	0.47	4.17	-	1.28	2.857	-	0.56	2.379	-	0.82		1.842	-	1.01	2.951	-	0.35	2.877	-	0.94	2.269	-	0.28		6.169	**	0.66	1.937	-	0.71	2.033	-	0.69		2.644	-	1	3.946	-	0.93	4.336	-
2	92.345	SNP0613	0.895	-	1.04	0.64	-	0.27	0.038	-	0.53	0.136	-	0.85	0.348	-	1.2		0.026	-	0.75	0.063	-	0.6	0.023	-	0.76	0.099	-	0.6		2.86	*	0.69	0.012	-	0.15	0.04	-	0.16		0.272	-	0.65	1.221	-	1.15	1.777	-
2	93.171	SNP0618	1.346	-	0.51	0.358	-	0.17	2.209	-	0.48	1.345	-	0.74	1.418	-	1.42		0.544	-	0.76	3.026	*	0.56	1.053	-	0.72	0.745	-	0.65		0.04	-	0.69	0.729	-	0.25	0.61	-	0.28		1.522	-	0.63	2.339	-	1.11	0.428	-
2	93.445	SNP0620	1.347	-	0.38	0.615	-	0.16	3.545	*	0.47	2.094	-	1.2	2.832	*	1.34		0.821	-	0.76	1.871	-	0.52	1.127	-	0.73	0.228	-	0.65		0.105	-	0.7	1.712	-	0.26	1.441	-	0.29		1.278	-	0.6	3.215	*	1.08	0.014	-
2	93.719	SNP0621	0.755	-	0.22	0.189	-	0.13	0.007	-	0.41	0.222	-	1.01	0.969	-	0.88		0.57	-	0.69	0.295	-	0.6	0.01	-	0.87	0.714	-	0.75		2.071	-	0.72	0	-	0.19	0.09	-	0.24		0.722	-	0.46	1.873	-	0.89	0.992	-
2	93.993	SNP0622	0.788	-	0.52	0.017	-	0.15	2.492	-	0.32	1.023	-	0.93	3.102	*	1.08		0.165	-	0.57	1.615	-	0.69	1.698	-	1.31	0.732	-	0.75		0.157	-	1	0.976	-	0.11	0.809	-	0.2		2.494	-	0.3	4.43	**	0.6	0.022	-
2	94.267	SNP0623	0.31	-	0.35	0.261	-	0.17	0.02	-	0.31	0.252	-	0.83	0.395	-	1.16		0.206	-	0.49	0.602	-	0.66	0.126	-	1.68	0.926	-	0.65		4.252	**	1.21	0.016	-	0.1	0.208	-	0.22		0.021	-	0.19	0.532	-	0.44	1.358	-
2	94.816	SNP0624	0.586	-	0.02	0.167	-	0.15	3.497	*	0.31	1.535	-	0.37	4.186	**	1.04		0.457	-	0.39	1.335	-	0.59	1.767	-	1.38	0.486	-	0.5		0.048	-	1.12	1.012	-	0.06	0.888	-	0.15		0.993	-	0.09	3.469	*	0.35	0.254	-
2	95.09	SNP0626	0.001	-	0.07	0.099	-	0.18	0.357	-	0.26	0.076	-	0.67	1.787	-	1.67		0.163	-	0.33	1.231	-	0.69	0.728	-	1.29	0.152	-	0.33		0.107	-	1.04	0.006	-	0.04	0.003	-	0.11		0.465	-	0.05	1.763	-	0.29	0.218	-
2	95.364	SNP0631	0.158	-	1.03	0.124	-	0.17	0.009	-	0.29	0.206	-	2.15	0.568	-	1.91		0.346	-	0.27	0.086	-	0.73	0.015	-	1.25	0.239	-	0.31		3.703	*	0.99	0.007	-	0.05	0.171	-	0.11		0.067	-	0.07	0.762	-	0.32	2.012	-
2	95.914	SNP0632	0.08	-	0.84	0.024	-	0.29	1.363	-	0.23	0.481	-	1.8	2.754	*	1.99		0.09	-	0.26	2.562	-	0.32	1.402	-	0.5	1.163	-	0.27		0.121	-	0.22	0.278	-	0.06	0.2	-	0.08		0.774	-	0.37	2.596	-	0.42	0.241	-
2	96.188	SNP0633	0.234	-	0.42	0.05	-	0.63	2.806	*	0.47	1.856	-	1	2.685	-	1.87		0.396	-	0.7	1.064	-	0.93	0.764	-	2.6	0.187	-	0.64		0	-	1.51	0.616	-	0.08	0.586	-	0.14		0.637	-	0.44	3.526	*	0.44	1.076	-
2	96.462	SNP0634	0.727	-	0.22	0.597	-	0.63	1.345	-	0.06	0.624	-	0.6	2.802	-	1.5		0.691	-	0.6	3.138	-	0.87	7.98	**	2.18	2.92	-	0.68		7.847	**	1.98	0.814	-	0.15	0.285	-	0.17		1.011	-	0.32	0.689	-	0.18	1.172	-
2	96.736	g2A2534	0.533	-	0.2	0.969	-	0.27	3.5	-	0.48	3.48	-	0.51	1.749	-	1.4		0.836	-	1.13	2.057	-	0.49	1.671	-	0.07	0.085	-	0.19		3.771	-	1.02	2.007	-	0.54	1.658	-	0.47		0.759	-	0.25	0.266	-	0.01	3.741	-
2	97.562	SNP0637	0.718	-	0.21	0.513	-	0.55	3.671	*	1.44	4.023	**	0.53	0.985	-	1.39		0.919	-	0.55	3.031	*	1.71	0.861	-	1.07	0.497	-	0.56		0.094	-	1.24	2.408	-	0.95	2.047	-	1.19		0.13	-	0.35	1.468	-	0.37	0.573	-
2	97.836	g2TAs2464	0.444	-	0.12	0.178	-	0.67	1.404	-	1.9	1.485	-	0.47	1.267	-	1.43		0.801	-	0.49	5.62	*	1.45	3.31	-	1.13	1.717	-	0.59		4.22	-	1.13	0.38	-	0.96	0.361	-	1.18		1.772	-	0.39	0.934	-	0.42	1.004	-
2	98.11	SNP0640	0.632	-	0.08	0.529	-	0.27	0.621	-	1.16	0.385	-	0.69	1.305	-	1.41		0.866	-	0.39	0.006	-	1.43	0.007	-	2.09	0.686	-	0.37		3.112	*	0.65	0.356	-	0.65	0.773	-	0.64		0.156	-	0.33	1.05	-	0.67	1.271	-
2	98.384	SNP0642	0.657	-	0.17	0.773	-	0.32	0.325	-	1.2	0.319	-	1	0.46	-	1.24		0.594	-	0.46	0.335	-	1.37	0.553	-	2.01	1.806	-	0.39		3.262	*	0.69	0.136	-	0.75	0.47	-	0.73		0.067	-	0.32	0.81	-	0.78	1.742	-
2	98.934	SNP0650	2.001	-	0.12	2.096	-	0.25	5.096	**	1.73	3.838	*	0.44	1.755	-	2.1		0.736	-	1.03	4.197	**	1.25	0.804	-	1.75	1.171	-	2.27		0	-	0.96	4.838	**	0.89	4.37	**	0.89		0.389	-	0.15	2.329	-	0.79	1.118	-
2	99.208	SNP0652	0.636	-	0.52	0.749	-	0.16	3.389	-	0.62	1.62	-	0.26	4.906	*	1.59		0.286	-	0.27	6.398	**	1.45	7.495	**	1.79	3.454	-	1.55		1.832	-	0.48	2.365	-	0.63	2.011	-	0.5		1.776	-	0.3	4.45	-	0.67	2.446	-
2	99.482	SNP0653	0.907	-	0.44	1.237	-	0.56	0.293	-	0.19	0.022	-	0.32	2.667	-	1.88		0.033	-	0.03	4.21	-	0.75	5.82	*	1.48	2.527	-	0.8		3.061	-	0.63	0.28	-	1.11	0.305	-	0.84		3.123	-	1.04	1.851	-	0.34	1.894	-
2	100.031	SNP0654	1.649	-	0.2	2.579	-	0.87	2.425	-	0.59	2.459	-	0.13	1.55	-	1.34		3.788	-	1.01	0.959	-	0.55	5.987	*	1.19	0.149	-	0.4		3.114	-	1.13	3.803	-	1.04	4.6	-	1.16		0.643	-	0.02	1.314	-	0.32	0.662	-
2	100.58	SNP0655	0.427	-	0.13	0.286	-	1.03	1.88	-	0.86	1.126	-	0.11	2.316	-	1.44		0.528	-	0.55	2.974	*	1.15	1.534	-	0.6	0.908	-	0.18		0.491	-	0.24	1.695	-	0.69	1.324	-	0.61		0.603	-	0.33	3.043	*	0.48	0.657	-
2	100.854	SNP0656	1.19	-	0.3	0.584	-	0.57	2.458	-	1.39	1.437	-	0.14	2.186	-	0.68		0.155	-	1.03	3.909	**	0.8	0.901	-	1.18	1.355	-	0.89		0.177	-	0.32	1.739	-	1.13	1.464	-	1.15		0.874	-	0.25	3.608	*	0.67	0.836	-
2	101.128	g2A2419.L2	0.252	-	0.03	0.127	-	0.45	1.569	-	1.23	0.788	-	0.41	2.263	-	1.04		0.467	-	0.45	4.927	*	1.12	6.09	**	1.9	2.532	-	0.62		4.782	*	1.03	0.004	-	0.71	0.183	-	0.84		0.763	-	0.09	0.436	-	0.4	0.402	-
2	101.678	SNP0660	0.218	-	0.06	0.381	-	0.5	1.007	-	0.99	1.748	-	0.39	0.329	-	1.07		0.247	-	0.21	2.443	-	1.03	7.902	**	2.44	3.584	-	1.31		8.858	**	1.7	0.228	-	0.83	0.269	-	0.91		1.527	-	0.56	0.743	-	0.47	1.603	-
2	101.952	SNP0662	0.743	-	0.13	0.375	-	0.5	2.584	-	0.68	1.933	-	0.39	1.444	-	1.1		0.001	-	0.2	5.15	**	1.55	1.588	-	2.79	3.261	*	1.45		0.222	-	1.32	0.997	-	0.42	0.799	-	0.59		0.369	-	0.34	1.446	-	0.33	0.106	-
2	102.501	SNP0663	1.752	-	0.17	0.996	-	0.08	3.248	*	1.14	2.295	-	0.41	1.502	-	1.22		0.003	-	0.08	3.597	*	0.98	0.315	-	0.46	1.288	-	0.62		0.009	-	0.04	2.314	-	0.62	2.109	-	0.56		0.703	-	0.18	3.158	*	0.38	0.49	-
2	103.051	SNP0664	0.739	-	0.2	0.428	-	0.25	1.076	-	1.1	0.706	-	0.41	1.595	-	1.42		0.131	-	0.19	0.035	-	1.39	0.003	-	1.44	0.09	-	0.52		2.27	-	0.42	1.244	-	0.7	1.658	-	0.78		0.032	-	0.08	0.619	-	0.23	0.92	-
2	103.877	SNP0665	1.22	-	0.21	0.888	-	0.41	3.104	*	1.09	2.706	-	0.38	0.847	-	1.41		0.053	-	0.17	3.705	*	1.18	0.616	-	1.25	1.205	-	0.41		0.009	-	0.42	1.633	-	0.73	1.458	-	0.82		0.237	-	0.15	1.346	-	0.14	0.134	-
2	104.427	SNP0666	0.769	-	0.1	0.795	-	0.4	0.804	-	1.04	0.691	-	0.36	0.567	-	1.37		0.014	-	0.27	0.001	-	1.68	0.101	-	1.28	0.067	-	0.44		2.122	-	0.4	2.709	*	0.58	3.179	*	0.7		0.202	-	0.27	0.083	-	0.14	2.191	-
2	104.701	SNP0670	3.138	-	0.09	2.98	-	0.46	4.313	-	0.95	3.342	-	0.42	1.754	-	1.21		1.796	-	0.39	5.18	*	1.84	4.926	*	0.95	0.033	-	0.53		3.648	-	1.55	2.146	-	0.37	3.039	-	0.61		0.278	-	0.49	0.312	-	0.27	1.047	-
2	104.975	SNP0676	0.313	-	0.26	0.77	-	0.31	0.393	-	1.03	0.255	-	0.3	1.005	-	1.52		0.068	-	0.33	0.011	-	1.93	0.036	-	1.41	0.002	-	0.42		4.865	**	1.07	0.682	-	0.28	1.331	-	0.43		0.557	-	0.36	0.006	-	0.2	2.271	-
2	105.249	SNP0679	1.325	-	0.4	1.611	-	0.45	0.7	-	1.07	0.536	-	0.41	1.4	-	1.23		0.026	-	0.35	0.003	-	1.71	0.088	-	1.22	0	-	0.41		3.475	*	1.13	1.853	-	0.47	2.696	-	0.64		0.027	-	0.29	0.267	-	0.24	2.002	-
2	106.075	SNP0680	0.21	-	0.41	0.081	-	0.39	1.671	-	0.78	1.273	-	0.29	0.954	-	0.99		0.361	-	0.27	3.671	*	1.13	0.147	-	0.95	0.638	-	0.42		0.19	-	1.3	0.89	-	0.44	0.743	-	0.57		0.288	-	0.25	1.73	-	0.28	0.254	-
2	106.624	SNP0685	0.288	-	0.47	0.072	-	0.32	0.988	-	0.57	0.818	-	0.31	0.63	-	0.86		0.322	-	0.31	3.618	*	0.95	0.885	-	1.02	1.025	-	0.43		0.103	-	1.36	0.649	-	0.43	0.551	-	0.55		0.729	-	0.3	2.114	-	0.33	0.012	-
2	106.898	SNP0688	0.003	-	0.48	0.33	-	0.35	0.846	-	0.49	0.782	-	0.25	1.124	-	0.98		0.172	-	0.53	2.399	-	0.71	1.808	-	0.84	0.973	-	0.35		0.871	-	1.43	0.337	-	0.25	0.158	-	0.39		0.693	-	0.32	1.492	-	0.32	0.023	-
2	107.172	SNP0697	0.088	-	0.48	0.077	-	0.42	1.409	-	0.47	1.14	-	0.2	1.029	-	1.09		1.288	-	0.67	3.217	*	0.83	0.956	-	0.35	0.342	-	0.43		0.099	-	1.35	0.898	-	0.26	0.766	-	0.38		0.773	-	0.32	3.092	*	0.52	0.472	-
2	107.446	SNP0700	0.165	-	0.49	0.278	-	0.71	0.107	-	0.4	0.05	-	0.16	0.842	-	1.18		0.55	-	0.48	0.214	-	1.05	0.055	-	0.56	0.566	-	0.51		4.252	**	1.47	0.436	-	0.28	1.001	-	0.34		0.043	-	0.42	0.149	-	0.68	1.477	-
2	107.996	SNP0710	0.531	-	0.49	0.687	-	1.04	2.112	-	0.32	2.001	-	0.13	0.502	-	1.26		1.643	-	0.47	1.217	-	0.44	2.493	-	0.94	0.009	-	0.7		1.635	-	1.42	2.37	-	0.45	2.982	-	0.69		0.047	-	0.42	0.452	-	0.24	1.494	-
2	108.27	SNP0712	0.178	-	0.48	0.13	-	0.18	1.467	-	1.24	1.531	-	0.11	0.646	-	1.32		0.715	-	1.1	3.991	**	1.24	0.279	-	1.03	0.322	-	0.55		0.008	-	0.59	1.078	-	1.81	0.996	-	2		0.408	-	0.32	2.193	-	0.58	0.476	-
2	108.544	SNP0713	0.43	-	0.47	0.097	-	0.19	0.836	-	1.07	1.02	-	0.1	0.421	-	1.36		1.014	-	0.91	4.35	**	1.11	0.168	-	1.04	0.137	-	0.78		0.387	-	1.1	2.331	-	1.85	1.874	-	2.18		0.467	-	0.25	2.752	*	0.48	0.581	-
2	109.649	SNP0715	0.994	-	0.48	1.513	-	0.49	0.402	-	0.46	0.434	-	0.11	0.493	-	1.4		0.957	-	0.37	0.053	-	0.8	0.273	-	0.2	0.564	-	0.29		4.289	**	1.45	1.38	-	0.94	2.198	-	1.18		0.176	-	0.71	0.121	-	0.75	2.432	-
2	110.475	SNP0718	0.281	-	0.48	0.111	-	0.33	0.991	-	0.52	0.673	-	0.11	0.409	-	1.44		0.25	-	0.4	1.342	-	0.48	0	-	0.22	0.004	-	0.08		0.859	-	0.8	2.614	-	1.13	1.922	-	1.27		0.713	-	0.94	3.381	*	0.96	1.082	-
2	111.025	SNP0720	0.341	-	0.49	0.001	-	0.11	1.912	-	0.73	1.716	-	0.11	0.408	-	1.48		0.161	-	0.46	1.436	-	0.54	0.459	-	1	0.169	-	0.72		0.481	-	0.17	2.792	*	1.44	2.167	-	1.4		0.778	-	0.95	3.461	*	1.06	0.942	-
2	112.692	SNP0722	0.538	-	0.5	0.07	-	0.45	0.824	-	0.73	0.839	-	0.11	0.075	-	1.52		0.669	-	0.31	1.464	-	1.75	0.496	-	1.37	0.111	-	2.48		0.296	-	1.69	1.786	-	0.4	1.525	-	0.35		0.231	-	0.11	2.312	-	0.57	2.438	-
2	112.966	SNP0726	0.076	-	0.5	0.135	-	0.49	1.307	-	0.29	0.656	-	0.12	1.832	-	1.56		0.006	-	0.13	9.23	***	1.76	3.517	-	1.28	8.535	**	2.39		10.418	***	1.75	0.19	-	0	0.08	-	0.07		0.948	-	0.35	1.978	-	0.82	0.53	-
2	113.24	SNP0731	1.283	-	0.51	1.297	-	0.98	1.969	-	0.88	1.563	-	0.12	0.585	-	1.61		2.868	-	0.6	4.189	-	0.32	0.367	-	0.44	0.132	-	0.32		2.796	-	1.03	1.857	-	0.31	1.843	-	0.54		0.325	-	0.58	1.369	-	0.84	2.642	-
2	113.513	SNP0735	1.266	-	0.52	0.076	-	1.04	0.45	-	1.27	0.299	-	0.12	0.14	-	1.66		0.762	-	0.34	2.813	*	0.52	0.626	-	0.91	0.363	-	0.81		0.139	-	2.27	0.749	-	0.24	0.571	-	0.46		1.874	-	0.43	5.041	**	1.21	0.495	-
2	113.787	SNP0746	1.106	-	0.52	0.244	-	1.58	0.163	-	1.87	0.104	-	0.12	0.268	-	1.7		0.025	-	0.46	2.824	*	0.49	0.833	-	1	0.651	-	1.19		0.582	-	3.12	0.645	-	0.19	0.414	-	0.44		0.845	-	0.2	3.057	*	0.82	1.17	-
3	0	SNP0752	10.243	****	0.53	8.283	****	2.46	9.724	****	2.88	7.03	***	0.13	0.869	-	1.75		0.019	-	0.9	1.036	-	0.42	2.831	*	1.3	1.471	-	1.1		0.282	-	0.04	5.615	**	2.14	5.344	**	1.92		4.812	**	2.94	8.279	****	4.32	0.006	-
3	0.274	SNP0753	9.516	****	0.53	6.764	***	1.26	8.144	****	2.01	4.863	**	0.13	1.128	-	1.8		0.061	-	0.84	1.079	-	0.7	2.767	*	1.29	2.941	*	1.43		0.033	-	0.09	5.957	**	2.22	4.959	**	1.77		6.694	***	2.18	10.232	****	3.58	0.003	-
3	0.548	SNP0759	9.765	****	0.54	6.885	***	1.89	8.08	****	2.45	5.124	**	0.13	1.57	-	1.81		0.012	-	1.12	0.788	-	0.52	3.031	*	1.18	1.625	-	1.64		0	-	0.05	6.334	**	1.91	5.589	**	1.77		3.899	**	1.64	6.719	***	2.98	0.016	-
3	1.097	SNP0761	11.673	*****	0.42	6.493	**	1.64	7.662	***	2.15	4.329	**	0.32	1.595	-	1.64		0.055	-	1.16	0.824	-	0.45	3.188	*	0.87	1.86	-	1.49		0.102	-	0.04	5.33	**	1.81	4.914	**	1.65		9.926	****	2.22	13.832	******	3.5	0.183	-
3	1.647	SNP0762	8.543	****	0.62	4.68	**	1.56	11.105	*****	2.57	7.639	***	0.4	2.507	-	1.55		1.082	-	0.62	1.109	-	0.26	0.93	-	0.67	3.142	*	0.86		0.161	-	0.07	5.888	**	2.11	5.101	**	1.92		5.849	**	1.69	7.69	***	2.34	0.273	-
3	1.921	SNP0770	12.114	*****	0.83	6.865	***	1.61	9.166	****	2.33	6.221	**	0.44	1.18	-	1.44		0.991	-	0.33	0.622	-	0.36	0.227	-	1.05	1.988	-	0.8		0.096	-	0.05	6.357	**	1.82	5.825	**	1.65		6.825	***	1.54	9.775	****	2.22	0.005	-
3	2.195	SNP0772	12.848	******	0.56	8.566	****	1.9	12.284	******	2.44	8.482	****	0.19	1.48	-	1.14		0.386	-	0.26	0.886	-	0.38	0.824	-	0.79	1.967	-	0.75		0.21	-	0.11	7.551	***	2.01	7.036	***	1.85		6.49	**	1.53	10.201	****	2.31	0.018	-
3	2.469	SNP0774	11.474	*****	0.33	8.401	****	1.61	10.853	*****	2.41	8.928	****	0.22	0.227	-	1.01		0.305	-	0.55	1.863	-	0.72	0.269	-	0.67	2.312	-	0.81		0.044	-	0.15	8.78	****	2.5	7.869	***	2.25		3.615	*	1.02	5.276	**	1.38	0	-
3	2.743	SNP0784	11.757	*****	0.33	8.63	****	1.87	12.882	******	2.45	11.745	*****	0.23	0.236	-	1.06		0.114	-	0.64	1.862	-	0.84	1.409	-	0.92	2.756	*	1.05		0.194	-	0.14	13.041	******	2.67	12.14	******	2.43		3.737	*	1.09	5.652	**	1.71	0.009	-
3	3.017	SNP0785	11.564	*****	0.39	7.529	***	1.73	9.223	****	2.27	7.902	****	0.69	0.323	-	0.95		0.031	-	0.66	2.554	-	1	0.626	-	0.32	1.929	-	0.9		0.175	-	0.16	9.765	****	2.61	9.092	****	2.39		6.021	**	1.23	8.66	****	1.95	0	-
3	3.291	SNP0787	11.406	*****	0.39	8.156	****	1.76	9.979	****	2.53	10.146	****	0.67	0.334	-	0.45		0.002	-	0.24	1.325	-	1.34	2.421	-	0.4	0.914	-	0.7		0.092	-	0.16	10.528	****	3.04	9.686	****	2.75		3.432	*	1.04	4.837	**	1.44	0.137	-
3	3.565	SNP0788	9.063	****	0.74	5.646	**	1.47	9.861	****	2.4	9.184	****	0.55	0.386	-	1.05		0	-	0.31	0.777	-	1.17	1.016	-	0.35	0.515	-	0.85		0.052	-	0.2	8.257	****	2.77	7.618	***	2.47		3.449	*	1.28	5.165	**	1.96	0.039	-
3	3.565	SNP0789	9.644	****	1.03	7.838	***	1.6	11.924	*****	2.68	11.774	*****	0.56	0.227	-	0.85		0.175	-	0.13	1.912	-	1.26	1.91	-	0.58	0.87	-	0.79		0.046	-	0.23	10.603	****	3.05	9.704	****	2.69		1.768	-	1.19	3.307	*	1.66	0.048	-
3	4.114	SNP0790	6.41	**	1.05	2.66	-	0.99	5.288	*	2.11	5.782	*	0.39	0.603	-	1.14		0.597	-	0.22	0.182	-	1.45	0.643	-	0.33	0.09	-	0.78		0.597	-	0.04	9.813	***	2.45	9.536	***	2.23		10.301	***	2.08	10.209	***	2.12	2.134	-
3	14.728	SNP0791	8.904	****	0.82	5.86	**	1.39	12.799	******	2.74	12.887	******	0.37	0.469	-	1.85		0.217	-	0.44	0.108	-	1.01	1.203	-	0.56	0.07	-	0.29		0.455	-	1.21	9.584	****	2.84	9.359	****	2.8		2.341	-	1.41	3.071	*	1.78	0.023	-
3	15.277	SNP0792	8.733	****	0.62	6.703	***	1.53	15.57	*******	3	14.353	******	0.24	0.206	-	0.66		0.32	-	0.32	0.394	-	1.06	0.931	-	0.52	0.138	-	0.42		1.064	-	1.02	13.445	******	3.35	13.249	******	3.33		1.354	-	1.01	1.915	-	1.11	0.014	-
3	15.827	SNP0796	10.597	****	0.35	8.176	****	1.86	15.417	*******	2.89	13.351	******	0.25	0.297	-	0.61		0.84	-	0.46	0.718	-	1.12	0.334	-	0.81	0.062	-	1.27		1.797	-	0.38	13.965	******	3.67	14.067	******	3.73		2.276	-	0.44	3.992	**	0.81	0.141	-
3	16.101	SNP0797	7.093	***	0.34	5.57	**	1.82	11.924	*****	2.86	9.702	****	0.37	0.334	-	0.57		0.108	-	0.79	0.914	-	0.97	0.857	-	1.16	0.746	-	1.05		2.226	-	0.55	9.389	****	2.95	9.764	****	3.02		2.498	-	0.54	3.421	*	0.86	0	-
3	16.375	SNP0809	7.127	***	0.32	5.759	**	2.02	13.889	******	3.2	10.912	*****	0.22	0.692	-	1.05		0.291	-	0.81	0.71	-	1.18	0.26	-	1.26	0.086	-	1.1		2.897	*	0.93	11.181	*****	3.32	11.718	*****	3.51		0.949	-	0.28	2.103	-	0.49	0.122	-
3	16.649	SNP0812	6.232	**	0.27	4.016	**	1.92	10.882	*****	2.92	8.472	****	0.14	0.545	-	0.96		0.287	-	0.9	1.578	-	1.36	0.053	-	1.09	0.171	-	1.07		1.054	-	0.83	9.303	****	3	9.107	****	3.16		1.307	-	0.22	2.326	-	0.44	0.006	-
3	16.923	SNP0814	7.937	****	0.36	7.05	***	1.96	14.568	******	3.55	12.373	******	0.29	0.531	-	0.84		0.683	-	0.7	1.104	-	1.39	0.124	-	1.17	0	-	0.94		2.36	-	0.9	11.441	*****	2.88	11.591	*****	3.11		0.613	-	0.19	1.331	-	0.3	0.005	-
3	17.197	SNP0816	5.519	**	0.41	4.406	**	1.43	13.439	******	3.48	9.625	****	0.34	0.917	-	0.83		0.707	-	0.63	1.922	-	1.46	0.143	-	1.17	0.126	-	0.98		3.421	*	1.02	8.22	****	2.56	8.791	****	2.88		1.164	-	0.37	1.505	-	0.47	0.046	-
3	17.471	SNP0817	0.72	-	0.51	1.615	-	0.77	3.26	-	1.54	2.468	-	0.41	2.141	-	0.61		0.044	-	0.07	0.719	-	1.23	0.028	-	1.2	0.733	-	1.34		3.755	-	0.82	2.124	-	0.89	2.909	-	1.13		0.031	-	0.06	0.07	-	0.09	0.13	-
3	17.745	SNP0820	5.594	**	0.52	4.093	**	1.53	12.024	*****	2.76	10.518	****	0.42	0.188	-	0.58		0.48	-	0.31	0.259	-	1.38	0.153	-	0.89	0.008	-	0.93		2.942	*	0.86	7.141	***	2.14	7.679	***	2.4		1.117	-	0.2	1.574	-	0.41	0	-
3	18.019	SNP0821	5.963	*	0.51	9.823	***	1.94	4.358	-	1.43	3.137	-	0.43	0.803	-	0.67		1.582	-	0.35	0.491	-	1.45	0.088	-	0.75	0.412	-	1.23		2.591	-	0.78	5.335	*	1.42	5.949	*	1.64		2.879	-	0.52	4.79	*	0.58	0.732	-
3	18.845	SNP0822	3.442	*	0.48	1.926	-	1.26	7.855	***	2.48	5.846	**	0.41	0.123	-	0.81		0	-	0.3	0.74	-	0.83	0.057	-	0.2	0.939	-	1.23		3.002	*	1.94	4.759	**	2.57	5.297	**	2.32		0.952	-	0.42	1.516	-	0.71	0.038	-
3	19.119	SNP0823	1.723	-	0.41	3.742	*	1.41	0.909	-	2.42	0.768	-	0.35	0.108	-	1.02		0.08	-	0.31	3.229	*	0.94	0.199	-	0.14	3.234	*	1.22		0.001	-	1.62	2.573	-	2.46	2.459	-	2.28		0.004	-	0.25	0.263	-	0.46	0.338	-
3	19.393	SNP0825	1.8	-	0.31	3.838	*	1.36	1.375	-	2.53	1.273	-	0.24	0.067	-	1.22		0.405	-	0.32	2.578	-	0.91	0.214	-	0.12	3.632	*	1.25		0.192	-	1.31	2.543	-	2.48	2.652	-	2.35		0.002	-	0.18	0.264	-	0.4	0.192	-
3	19.667	SNP0839	1.985	-	0.32	3.947	**	1.25	1.531	-	2.68	1.271	-	0.21	0.156	-	1.24		0.417	-	0.26	1.381	-	0.86	0.066	-	0.08	2.084	-	1.16		0.164	-	0.97	2.418	-	2.5	2.59	-	2.39		0.003	-	0.12	0.094	-	0.31	0.087	-
3	20.216	SNP0843	1.992	-	0.27	1.067	-	1.04	8.939	****	2.07	6.745	***	0.3	0.241	-	2.51		0.046	-	0.04	0.941	-	0.91	0	-	0.12	0.994	-	0.45		2.465	-	0.39	4.588	**	2.16	5.057	**	2.12		0.406	-	0.39	1.061	-	0.31	0.493	-
3	20.49	g3T2628	5.648	*	0.27	8.306	**	1.25	7.283	**	2.67	9.484	***	0.31	0.45	-	2.52		0.568	-	0.29	0.153	-	0.78	0.247	-	0.05	0.191	-	0.88		4.3	-	1.03	13.091	****	3.09	13.057	****	3.03		0.392	-	0.13	0.746	-	0.24	1.809	-
3	20.764	SNP0852	0.751	-	0.14	2.198	-	0.62	4.268	-	1.8	4.903	*	0.2	0.453	-	0.52		0.118	-	0.28	0.112	-	0.9	0.237	-	0.16	0.175	-	1.18		0.862	-	0.52	7.129	**	1.93	6.245	**	1.68		0.811	-	0.28	0.228	-	0.25	0.759	-
3	21.038	g3TAs2558	6.096	**	1.27	8.012	**	1.59	7.657	**	2.67	9.692	***	0.64	0.418	-	0.5		2.395	-	0.75	0.13	-	0.68	0.416	-	0.14	0.661	-	1.44		3.964	-	1.06	13.207	****	3.27	13.323	****	3.22		0.348	-	0.22	1.337	-	0.34	0.85	-
3	21.588	SNP0856	1.458	-	0.37	0.846	-	1.63	7.425	***	2.04	7.142	***	0.05	0.117	-	1.59		0.44	-	0.43	0.298	-	0.49	0.512	-	0.27	2.429	-	0.9		0.532	-	0.49	2.872	*	2.55	2.993	*	2.32		0.078	-	0.22	0.046	-	0.31	0	-
3	21.862	SNP0862	0.96	-	0.26	0.259	-	0.47	4.153	**	1.6	4.118	**	0.31	0	-	2.42		0.216	-	0.29	0.635	-	0.36	0.077	-	0.58	1.87	-	0.63		1.694	-	0.68	3.002	*	0.78	3.349	*	0.92		0.374	-	0.23	0.275	-	0.14	0.169	-
3	22.411	SNP0867	1.264	-	0.26	3.797	*	0.71	1.175	-	2.2	1.167	-	0.49	0.166	-	2.08		0.266	-	0.32	0.701	-	0.45	0.907	-	0.36	2.128	-	1.04		0.651	-	0.74	3.217	*	1.67	3.641	*	1.79		0.62	-	0.25	0	-	0.19	1.27	-
3	22.685	SNP0870	0.734	-	0.09	0.553	-	0.76	5.561	**	2.37	5.741	**	0.16	0.001	-	1.67		0.195	-	0.43	0.107	-	0.43	0.199	-	0.36	0.821	-	0.94		0.501	-	0.74	1.887	-	1.54	2.086	-	1.71		0.189	-	0.34	0.222	-	0.29	0.008	-
3	22.959	SNP0871	1.068	-	0.21	3.774	*	0.73	0.596	-	2.33	0.886	-	0.62	0.1	-	1.08		0.171	-	0.66	0.266	-	0.49	0.576	-	0.33	1.073	-	1.13		1.388	-	0.76	2.452	-	1.41	2.899	*	1.61		0.861	-	0.33	0.001	-	0.32	1.699	-
3	23.509	SNP0872	1.047	-	0.29	1.046	-	0.69	8.411	****	2.34	7.879	***	0.24	0.196	-	1.32		0.482	-	0.62	1.967	-	0.61	0.054	-	0.42	3.123	*	1.31		0.84	-	0.7	2.836	*	1.52	3.047	*	1.71		0.157	-	0.14	0.202	-	0.2	0.013	-
3	23.783	SNP0878	1.691	-	0.36	3.335	*	0.59	1.229	-	2.07	1.274	-	0.38	0.003	-	0.93		0.405	-	0.64	0.07	-	0.61	1.397	-	0.5	1.205	-	1.41		1.665	-	0.67	3.038	*	1.51	3.705	*	1.68		0.061	-	0.12	1.196	-	0.24	0.919	-
3	24.057	SNP0880	1.166	-	0.32	0.592	-	0.63	7.102	***	1.8	5.98	**	0.45	0.04	-	0.62		0.084	-	0.65	0.987	-	0.61	0.233	-	0.54	1.714	-	1.46		1.028	-	0.69	2.641	-	1.47	2.899	*	1.64		0.621	-	0.12	0.432	-	0.23	0.211	-
3	24.33	SNP0884	2.078	-	0.31	1.489	-	0.94	8.376	****	2.53	7.231	***	0.46	0.133	-	0.6		0.006	-	0.77	0.579	-	0.53	0.15	-	0.58	1.099	-	1.43		1.285	-	0.67	3.968	**	2.04	4.252	**	2.19		0.113	-	0.08	0.142	-	0.29	0.065	-
3	24.604	SNP0888	2.27	-	0.21	1.126	-	0.9	9.921	****	2.5	8.058	****	0.4	0.56	-	0.59		0.118	-	0.65	1.266	-	0.68	0.037	-	0.52	1.61	-	1.57		1.365	-	0.65	4.941	**	1.91	5.232	**	2.09		0.147	-	0.09	0.072	-	0.23	0	-
3	24.878	SNP0890	1.227	-	0.13	0.906	-	0.99	7.871	***	2.3	7.316	***	0.33	0.067	-	0.56		0.167	-	0.62	3.493	*	1.11	0.091	-	0.6	3.236	*	1.71		0.918	-	0.66	2.607	-	1.53	2.86	*	1.79		0.042	-	0.08	0.015	-	0.19	0.002	-
3	25.152	SNP0892	3.219	*	0.1	6.102	**	1.04	1.92	-	2.43	2.433	-	0.34	0.002	-	0.49		0.252	-	0.61	0.698	-	0.97	1.791	-	0.58	2.477	-	1.53		2.597	-	0.74	5.698	**	1.62	6.781	***	1.89		0.017	-	0.1	0.829	-	0.19	1.631	-
3	25.702	SNP0893	1.556	-	0.06	0.582	-	0.96	8.012	****	2.49	5.671	**	0.4	0.222	-	0.36		0.047	-	0.61	0.546	-	0.69	0.027	-	0.55	0.666	-	1.3		2.314	-	0.86	2.339	-	1.69	2.72	*	1.96		0.48	-	0.17	0.466	-	0.32	0.019	-
3	28.223	SNP0895	2.832	*	0.04	2.307	-	0.72	1.107	-	1.94	0.704	-	0.38	0.143	-	0.18		0.569	-	0.6	1.286	-	0.83	0.398	-	0.64	2.783	*	1.47		1.523	-	0.53	2.817	*	1.5	3.643	*	1.63		0.227	-	0.63	1.448	-	0.98	0.207	-
3	29.609	SNP0896	2.671	-	0.04	2.202	-	0.2	5.017	*	1.43	3.308	-	0.43	3.32	-	0.18		2.694	-	0.39	1.663	-	1.09	1.339	-	0.14	0.299	-	0.8		0.545	-	0.29	2.771	-	0.84	3.019	-	0.77		1.067	-	0.62	2.264	-	0.73	0.127	-
3	30.994	SNP0897	1.707	-	0.04	0.935	-	0.39	11.163	*****	2.69	8.879	****	0.86	1.788	-	1.06		0.037	-	0.44	0.714	-	0.6	0.058	-	0.11	0.634	-	0.69		0.854	-	0.26	2.82	*	1.27	3.043	*	1.28		0.121	-	0.72	0.372	-	0.76	0.335	-
3	31.268	SNP0898	3.242	*	0.13	2.601	-	0.82	12.747	******	3.04	10.033	****	0.89	1.589	-	1.08		0.025	-	0.23	0.969	-	1.07	0.007	-	0.12	0.83	-	0.92		2.575	-	0.27	4.392	**	2.14	4.741	**	2.16		0.126	-	0.49	0.218	-	0.62	0.053	-
3	31.817	SNP0902	1.691	-	0.2	0.774	-	0.88	10.511	****	2.9	9.066	****	0.36	1.465	-	0.42		0.082	-	0.16	0.595	-	0.97	0.039	-	0.14	0.714	-	0.67		1.322	-	0.46	2.892	*	1.94	3.097	*	2.03		0.363	-	0.35	0.499	-	0.43	0.003	-
3	32.644	SNP0905	1.305	-	0.05	1.265	-	0.85	9.207	****	2.4	7.97	****	0.9	0.731	-	0.39		0.084	-	0.18	0.032	-	0.42	0	-	0.46	0.117	-	0.28		3.484	*	0.77	3.877	**	1.47	4.353	**	1.78		0.01	-	0.65	0.093	-	0.52	0.577	-
3	33.193	SNP0906	0.829	-	0.23	1.26	-	1.42	8.36	****	2.48	8.481	****	1.49	0.488	-	0.28		0.435	-	0.13	0.009	-	0.52	0.133	-	0.55	0.17	-	0.34		1.861	-	0.87	3.002	*	1.62	3.287	*	1.95		0.438	-	0.36	0.134	-	0.3	0.824	-
3	33.467	SNP0907	0.065	-	0.43	0.618	-	1.53	6.716	***	1.94	7.393	***	1.74	0.107	-	0.49		0.113	-	0.05	0.245	-	0.44	0.027	-	0.61	0.171	-	0.27		0.616	-	0.62	2.826	*	1.52	2.698	-	1.74		1.007	-	0.38	0.553	-	0.37	0.993	-
3	33.741	SNP0910	2.412	-	0.2	4.522	**	1.63	8.703	****	2.47	9.783	****	1.26	0.012	-	0.85		0.263	-	0.05	0.037	-	0.26	0.228	-	0.61	0.071	-	0.04		5.674	**	1.08	4.726	**	1.89	5.544	**	2.33		0.947	-	0.79	0.302	-	0.62	1.118	-
3	34.015	g3A156	4.676	*	0.23	8.178	**	1.91	9.786	***	2.52	12.357	****	1.18	0.103	-	0.84		1.069	-	0.05	1.617	-	0.39	0.301	-	0.46	0.349	-	0.05		7.381	**	1.14	9.153	**	2.14	10.746	****	2.61		2.005	-	0.6	0.977	-	0.6	3.241	-
3	34.289	SNP0919	1.186	-	0.16	1.568	-	1.51	5.896	**	1.8	6.204	**	1.59	0.304	-	0.83		0.146	-	0.12	0.226	-	0.37	0.272	-	0.38	0.263	-	0.03		5.506	**	1.06	2.387	-	1.52	2.954	*	1.92		0.211	-	0.27	0.065	-	0.26	0.532	-
3	35.394	SNP0923	1.242	-	0.12	1.21	-	0.54	7.197	***	1.84	7.005	***	0.36	0.405	-	0.45		0.251	-	1.18	0.011	-	0.45	0.571	-	0.45	0.018	-	0.7		5.058	**	0.88	3.323	*	0.96	4.031	**	1.2		0.014	-	0.38	0.007	-	0.35	0.125	-
3	35.668	SNP0924	0.415	-	0.31	0.636	-	0.91	1.074	-	2.02	0.575	-	0.49	0.712	-	0.43		2.277	-	0.91	1.365	-	0.4	0.816	-	0.43	2.27	-	0.63		0.796	-	0.98	0.891	-	1.31	1.405	-	1.62		0.009	-	0.29	0.447	-	0.27	0.746	-
3	35.942	SNP0925	2.29	-	0.5	2.48	-	1.1	9.416	****	2.11	10.13	****	0.73	0.195	-	0.67		0.021	-	0.85	0.327	-	0.53	0.302	-	0.34	0.101	-	0.75		5.325	**	0.97	5.393	**	1.59	6.031	**	1.89		0.022	-	0.33	0.002	-	0.3	0.021	-
3	36.491	SNP0926	0.734	-	0.42	0.566	-	0.98	5.212	**	1.79	5.925	**	1	0.051	-	0.49		0.187	-	0.78	0.391	-	0.67	0	-	0.41	0.866	-	1.12		4.264	**	0.87	4.03	**	0.92	4.702	**	1.15		0.006	-	0.65	0.01	-	0.46	0.081	-
3	39.591	SNP0928	0.237	-	0.25	0.094	-	0.72	4.34	**	0.84	4.269	**	1.26	0.263	-	0.48		0.28	-	0.18	0.005	-	1.74	0.001	-	0.02	0.114	-	0.67		4.976	**	0.76	3.161	*	1.31	3.747	*	1.49		0.18	-	0.82	0.404	-	0.8	0.02	-
3	40.417	g3SSH59	3.308	-	0.51	4.677	*	0.93	4.752	*	1.29	4.328	-	0.77	2.026	-	1.19		0.9	-	0.32	2.744	-	1.66	1.903	-	0.04	1.086	-	0.4		6.173	**	0.86	4.155	-	1.33	5.296	*	1.6		2.507	-	0.85	2.949	-	0.87	2.175	-
3	42.084	SNP0931	0.703	-	0.37	0.709	-	0.94	2.836	*	0.85	2.572	-	0.67	0.062	-	0.73		0.017	-	0.36	0.007	-	1.46	0.003	-	0.43	0.029	-	0.47		6.645	***	0.51	1.628	-	0.72	2.272	-	0.8		0.018	-	0.74	0.079	-	0.37	0.458	-
3	42.634	SNP0932	0.903	-	0.43	0.721	-	1.06	4.091	**	1.94	2.925	*	0.59	0.983	-	0.95		0.082	-	0.39	0.463	-	1.13	0.43	-	0.68	0.025	-	0.37		8.682	****	1.47	1.275	-	0.66	2.604	-	0.85		0.001	-	0.27	0.194	-	0.1	0.409	-
3	42.908	SNP0933	0.868	-	0.11	0.878	-	1.09	7.556	***	2.58	5.417	**	0.8	1.676	-	1.02		0.047	-	0.35	0.038	-	0.75	0.36	-	0.9	0.002	-	0.15		9.251	****	1.57	2.034	-	0.85	3.676	*	1.12		0.012	-	0.11	0.153	-	0.07	1.293	-
3	43.182	SNP0934	0.526	-	0.37	0.633	-	1.82	4.815	**	1.92	3.285	*	0.89	0.796	-	0.67		0.003	-	0.55	0.035	-	0.41	0.393	-	1.05	0.21	-	0.08		6.697	***	1.61	0.723	-	0.62	1.794	-	0.87		0.016	-	0.09	0.001	-	0.11	0.287	-
3	43.731	SNP0935	0.522	-	0.36	1.846	-	1.12	4.14	**	1.94	2.751	*	0.93	0.727	-	0.57		0.005	-	0.5	0.361	-	0.69	0.177	-	0.85	0.035	-	0.1		6.274	**	1.7	0.397	-	0.23	1.175	-	0.51		0.798	-	0.27	0.35	-	0.42	1.023	-
3	44.836	SNP0936	0.724	-	0.24	1	-	1.7	2.103	-	2.17	1.435	-	0.91	2.391	-	0.58		1.605	-	0.54	0.008	-	1.11	2.987	*	0.78	0.055	-	0.21		0.87	-	1.79	1.058	-	0.64	1.563	-	1.04		0	-	0.34	0.509	-	0.51	1.003	-
3	46.221	SNP0937	1.078	-	0.31	2.031	-	2.14	5.457	**	2.24	3.759	*	0.87	1.245	-	0.5		0.065	-	0.62	0.248	-	1.05	1.134	-	0.76	0.016	-	0.14		5.107	**	1.82	1.432	-	0.92	2.595	-	1.34		0.457	-	0.41	0.156	-	0.6	0.599	-
3	46.771	SNP0938	0.588	-	0.16	1.825	-	1.72	5.849	**	2.23	4.624	**	0.79	0.908	-	0.68		0.004	-	0.36	1.505	-	0.91	1.987	-	0.8	0.06	-	0.15		6.889	***	1.84	1.738	-	0.72	3.076	*	1.14		1.247	-	0.29	0.85	-	0.56	0.573	-
3	47.045	g3T2605	0.534	-	0.29	2.029	-	0.88	4.099	**	1.06	4.461	**	0.81	0.417	-	0.76		0.301	-	0.42	1.019	-	0.9	0.207	-	0.55	0.152	-	0.27		10.88	*****	2.01	0.7	-	0.26	1.802	-	0.48		2.101	-	1.18	0.752	-	0.94	2.724	*
3	47.594	SNP0940	0.427	-	0.21	1.634	-	2	3.29	*	1.89	2.201	-	0.59	0.612	-	0.67		0.025	-	0.89	1.756	-	1.56	0.004	-	0.17	0.557	-	0.21		7.165	***	1.91	0.456	-	0.55	1.278	-	0.92		1.377	-	0.56	0.902	-	0.8	0.88	-
3	47.868	SNP0941	3.121	*	0.13	2.277	-	1.99	1.697	-	2	0.868	-	0.45	3.555	*	0.62		0.004	-	1	0.035	-	1.51	1.058	-	0.13	0.135	-	0.21		1.63	-	1.92	0.676	-	0.55	1.132	-	0.92		0.047	-	0.56	0.421	-	0.81	0.102	-
3	48.973	SNP0942	0.639	-	0.08	2.087	-	1.7	5.454	**	2.16	3.994	**	0.45	1.2	-	0.61		0.009	-	1.25	1.1	-	0.71	0.113	-	0.05	0.688	-	0.28		6.512	**	2.04	0.569	-	0.52	1.407	-	0.74		1.117	-	0.22	0.528	-	0.11	1.059	-
3	49.8	SNP0943	0.06	-	0.11	1.103	-	1.02	3.133	*	1.54	1.596	-	0.4	1.078	-	0.59		0.476	-	1.03	2.898	*	0.64	0.125	-	0.69	0.181	-	0.62		7.643	***	1.65	0.293	-	0.49	0.884	-	0.6		2.206	-	0.78	1.814	-	0.52	0.911	-
3	50.074	SNP0945	0.68	-	0.27	1.247	-	1.65	0.309	-	1.7	0.992	-	0.24	0.025	-	0.87		3.235	-	0.95	5.614	*	0.79	4.833	*	0.76	0.849	-	0.2		1.118	-	1.79	1.333	-	0.88	0.748	-	1.1		2.148	-	0.52	1.715	-	0.28	5.305	*
3	50.623	SNP0946	2.97	*	0.43	3.352	*	0.78	1.696	-	1.35	1.225	-	0.33	2.696	-	0.08		0.295	-	1.15	0.546	-	0.44	1.615	-	1.4	0.181	-	0.42		1.073	-	1.07	0.969	-	0.43	1.37	-	0.47		0.326	-	1.5	0.002	-	1.16	0.722	-
3	51.172	g3A235	2.351	-	0.24	5.931	*	1.54	6.834	**	1.95	5.965	*	1.28	3.148	-	0.71		2.574	-	1.05	4.734	*	1.08	6.213	**	0.79	1.541	-	0.37		8.97	**	1.9	1.701	-	0.48	2.922	-	0.74		4.672	*	1.14	2.566	-	1	4.949	*
3	52.839	SNP0949	0.001	-	0.2	0.53	-	0.74	2.866	*	1.57	0.952	-	1.16	3.366	*	0.66		0.12	-	0.1	1.72	-	0.69	0.107	-	0.06	0.186	-	0.24		4.939	**	1.68	0.107	-	0.24	0.007	-	0.3		1.116	-	0.4	0.79	-	0.32	1.1	-
3	53.389	SNP0950	0.009	-	0.13	0.515	-	0.73	1.967	-	1.28	0.666	-	0.47	2.181	-	0.61		0.093	-	0.14	1.698	-	0.75	0.315	-	0.04	0.377	-	0.19		7.236	***	1.83	0.138	-	0.18	0.003	-	0.24		2.234	-	0.54	2.747	*	0.52	0.397	-
3	53.938	SNP0955	4.719	*	0.13	1.729	-	0.46	0.414	-	0.76	0.12	-	0.44	0.121	-	0.61		4.042	-	1.01	0.821	-	0.39	2.34	-	0.08	0.147	-	0.11		1.191	-	0.73	1.036	-	0.16	0.991	-	0.24		0.689	-	0.6	1.765	-	0.42	0.267	-
3	54.488	SNP0957	0.014	-	0.08	0.693	-	0.63	0.904	-	1.08	0.35	-	0.47	1.517	-	1.01		0.051	-	0.61	1.276	-	0.43	0.048	-	0.04	0.004	-	0.03		2.363	-	0.97	0.004	-	0.11	0.071	-	0.19		1.637	-	0.69	1.692	-	0.46	0.774	-
3	54.762	SNP0961	0.006	-	0.01	0.484	-	0.32	2.344	-	1.25	1.836	-	0.7	0.404	-	1.46		0.271	-	0.8	0.806	-	0.39	0.003	-	0.11	0.002	-	0.07		9.48	****	2.31	0.107	-	0.11	0.058	-	0.14		3.322	*	0.66	3.518	*	0.57	0.506	-
3	56.147	SNP0963	0.2	-	0.19	0.017	-	0.02	0.599	-	0.55	0.458	-	0.83	1.974	-	1.28		0.001	-	0.91	0.02	-	1.01	0.626	-	0.06	0.077	-	0.34		0.296	-	1.68	0.524	-	0.66	0.771	-	0.43		0.253	-	0.49	0	-	0.26	0.729	-
3	56.421	SNP0968	1.027	-	0.27	0.208	-	0.03	0.001	-	0.65	0.086	-	0.73	0.312	-	0.68		2.783	*	0.99	0.639	-	1.88	0.222	-	0.08	0.336	-	0.56		5.491	**	1.64	3.031	*	0.99	1.632	-	0.78		1.322	-	0.42	0.875	-	0.18	1.322	-
3	56.97	SNP0969	0.618	-	0.24	0.456	-	0.34	0.635	-	0.54	0.116	-	0.2	3.535	-	0.57		0.139	-	0.56	0.001	-	0.09	2.935	-	0.45	0.614	-	0.15		7.077	**	1.77	0.243	-	0.44	0.483	-	0.55		1.287	-	0.25	0.984	-	0.35	0.482	-
3	57.244	g3SSH31.L2	1.624	-	0.78	3.252	-	1.13	3.217	-	1.28	2.638	-	1.1	3.675	-	0.45		1.366	-	0.98	3.297	-	0.69	3.808	-	0.69	4.934	*	1		5.175	*	1.22	0.175	-	1.24	0.516	-	1.25		2.394	-	0.7	1.237	-	0.53	3.11	-
3	57.518	SNP0972	0.525	-	0.92	0.135	-	1.3	0.116	-	1.23	0.633	-	1.32	0.75	-	0.37		1.347	-	0.71	2.404	-	0.7	0.671	-	1.03	0.008	-	0.97		2.657	-	1.14	2.383	-	1.47	1.415	-	1.47		1.105	-	0.62	0.805	-	0.31	0.636	-
3	57.792	SNP0973	0.274	-	1.39	0	-	1.6	0.028	-	1.25	0.192	-	1.92	1.09	-	0.72		0.045	-	0.5	1.078	-	0.65	1.462	-	1.03	0.12	-	0.88		1.239	-	1.02	2.334	-	1.29	1.513	-	1.34		0.823	-	0.33	0.984	-	0.2	0.001	-
3	57.792	SNP0974	0.134	-	2.73	0.001	-	1.61	0.028	-	1.38	0.207	-	1.81	1.228	-	3.12		0.061	-	0.58	2.207	-	0.79	1.098	-	1.11	0.413	-	1.32		3.447	*	1.75	2.389	-	1.54	1.26	-	1.55		0.706	-	0.54	0.682	-	0.32	0.07	-
3	58.342	SNP0978	0.405	-	2.24	0.026	-	1.51	0.066	-	0.67	0.492	-	1.42	0.915	-	0.89		0.513	-	0.86	1.986	-	0.79	0.436	-	0.59	0.283	-	0.85		2.249	-	0.88	4.333	**	1.55	2.77	*	1.2		0.772	-	0.33	0.882	-	0.21	0.067	-
3	58.616	SNP0979	0.167	-	2.81	0.01	-	1.02	0.089	-	0.18	0.287	-	1.66	0.273	-	1		1.345	-	1.05	1.643	-	0.86	0.303	-	0.29	0.002	-	0.33		1.326	-	0.56	3.403	*	1.36	2.156	-	0.91		1.716	-	0.34	2.098	-	0.28	0.2	-
3	59.442	g3A312	1.101	-	2.94	0.059	-	0.17	1.987	-	0.39	0.967	-	1.57	1.221	-	1.21		3.52	-	0.7	3.125	-	0.98	0.548	-	0.12	2.797	-	0.84		0.614	-	0.87	3.511	-	0.8	2.903	-	0.53		1.495	-	0.85	2.763	-	0.77	0.069	-
3	60.827	SNP0985	0.079	-	2.63	0.06	-	0.09	0.418	-	0.16	1.204	-	1.93	0.084	-	1.15		4.092	**	1.09	0.489	-	0.77	0.008	-	0.09	0.933	-	0.46		0.504	-	0.73	0.172	-	0.83	0.22	-	0.46		1.6	-	0.68	0.971	-	0.66	0.578	-
3	66.308	SNP0986	0.02	-	2.7	0.003	-	0.45	0.145	-	1.12	0.019	-	1.65	1.105	-	1.18		0.11	-	1.1	1.759	-	0.69	0.662	-	0.27	0.228	-	0.61		3.291	*	1.01	2.01	-	1.5	1.017	-	1.29		0.733	-	0.44	0.844	-	0.3	0.186	-
3	66.582	SNP1001	0.386	-	2.7	0.005	-	0.47	0.018	-	1.24	0.054	-	1.8	0.35	-	0.92		0.256	-	1	0.839	-	0.58	0.773	-	0.29	0.02	-	0.55		4.022	**	1.19	2.649	-	1.61	1.481	-	1.37		2.444	-	0.67	1.798	-	0.43	1.161	-
3	66.856	g3SSH108	0.086	-	2.16	1.212	-	0.72	0.653	-	1.33	0.244	-	2.01	1.231	-	0.39		1.486	-	1.92	0.639	-	0.47	0.712	-	0.36	0.165	-	0.86		4.799	**	1.1	0.728	-	1.12	0.205	-	1.11		2.159	-	0.37	1.24	-	0.25	1.325	-
3	67.961	SNP1044	0.091	-	2.41	0.007	-	0.56	0.159	-	1.36	0.62	-	2.14	0.455	-	0.16		0.697	-	1.4	2.233	-	0.67	1.059	-	0.29	0.02	-	0.82		1.897	-	1.04	2.752	*	1.77	1.584	-	1.58		1.988	-	0.77	1.897	-	0.63	0.364	-
3	68.235	SNP1045	0.169	-	2.19	0.075	-	0.7	0.458	-	1.69	0.005	-	2.08	1.947	-	0.12		0.708	-	0.94	0.67	-	0.35	0.354	-	0.29	0.011	-	0.43		3.604	*	1.27	2.166	-	1.8	1.108	-	1.58		2.398	-	0.78	1.559	-	0.55	2.614	-
3	68.784	SNP1049	3.884	**	2.24	1.181	-	0.91	1.805	-	1.68	2.215	-	2.26	0.15	-	0.12		0.12	-	0.62	0.631	-	0.33	0.025	-	0.29	0.615	-	0.54		1.135	-	1.46	4.732	**	1.68	4.862	**	1.54		0.258	-	0.91	0.677	-	0.81	0.005	-
3	69.058	SNP1050	2.434	-	2.02	0.024	-	0.42	2.163	-	1.06	2.574	-	2.39	0.207	-	0.24		0.667	-	0.15	2.069	-	0.48	0.299	-	0.45	1.635	-	0.52		1.351	-	1.05	6.64	**	1.87	4.589	-	1.39		4.535	-	1.22	5.115	*	1.27	0.608	-
3	70.163	SNP1051	0.006	-	2.27	0.045	-	0.39	0.064	-	1.14	0.04	-	2.08	1.146	-	0.2		0.714	-	0.33	0.408	-	0.46	0.078	-	0.49	0	-	0.43		4.067	**	0.71	1.806	-	2.1	0.827	-	1.65		1.583	-	0.74	1.005	-	0.59	1.675	-
3	71.268	SNP1054	0.083	-	1.68	0.799	-	0.6	0.509	-	1.19	0.035	-	1.69	1.038	-	0.27		0.102	-	0.39	1.09	-	0.36	0.355	-	0.53	0.322	-	0.39		4.109	**	0.8	1.317	-	2.15	0.531	-	1.83		1.366	-	0.66	0.901	-	0.55	1.725	-
3	71.818	SNP1056	0.024	-	1.67	0.498	-	0.89	0.273	-	1.49	0.028	-	1.68	0.701	-	0.27		0.719	-	0.43	0.693	-	0.44	0.071	-	0.5	0.012	-	0.41		3.341	*	0.82	2.863	*	2.12	1.644	-	1.9		2.32	-	0.58	1.389	-	0.34	2.883	*
3	72.092	SNP1058	0.26	-	1.66	0.093	-	0.97	0.363	-	1.47	0.071	-	1.67	0.672	-	0.26		0.667	-	0.52	0.65	-	0.51	0.268	-	0.52	0.007	-	0.37		3.447	*	0.94	1.944	-	1.93	0.977	-	1.77		2.531	-	0.5	2.391	-	0.37	1.661	-
3	72.366	SNP1060	0.132	-	1.64	0.198	-	1.03	1.26	-	1.54	0.216	-	1.69	2.694	-	0.25		1.135	-	0.47	0.762	-	0.44	0.463	-	0.53	0.011	-	0.3		2.23	-	0.91	2.404	-	2.05	1.422	-	1.87		1.41	-	0.48	0.766	-	0.4	2.415	-
3	73.192	SNP1065	2.482	-	1.64	0.826	-	1.23	1.441	-	1.3	3.382	*	1.72	0.792	-	0.23		0.073	-	0.66	0.046	-	0.61	1.188	-	0.7	0.275	-	0.56		1.203	-	1.24	4.982	**	1.7	5.303	**	1.67		0.175	-	0.65	0.084	-	0.57	0.1	-
3	73.466	SNP1066	0.003	-	1.64	0.265	-	0.4	1.642	-	0.82	1.102	-	1.78	1.106	-	0.21		2.176	-	1.42	3.529	-	0.81	1.415	-	0.52	1.792	-	0.92		2.004	-	0.69	0.831	-	1.1	1.127	-	0.95		4.775	*	1.67	5.59	*	1.68	1.397	-
3	73.74	SNP1067	0.014	-	1.65	0.222	-	0.36	1.409	-	1.61	0.132	-	1.89	2.803	*	0.19		0.546	-	1.65	2.507	-	0.89	0.86	-	0.65	0.056	-	1.04		2.256	-	0.87	1.205	-	1.36	0.553	-	1.18		0.656	-	1.66	0.336	-	2.25	1.608	-
3	74.845	SNP1069	0.016	-	1.69	0.253	-	0.44	0.447	-	2.06	0.046	-	2.05	1.305	-	0.16		1.067	-	1.17	1.056	-	0.44	0.194	-	1.38	0	-	0.62		1.73	-	0.98	1.816	-	2.92	0.958	-	2.7		1.693	-	1.92	1.206	-	2.97	0.91	-
3	75.119	SNP1070	0.023	-	1.77	1.176	-	0.53	1.192	-	2.3	0.228	-	2.24	1.418	-	0.14		0.298	-	0.75	2.064	-	0.49	0.317	-	2	0.397	-	0.71		3.62	*	1.12	0.975	-	3.11	0.341	-	2.93		1.939	-	2.31	0.939	-	3.03	2.917	*
3	75.393	SNP1071	0.016	-	1.86	0.023	-	0.55	0.707	-	1.61	1.608	-	2.46	0.108	-	0.12		0.144	-	0.25	1.799	-	0.69	1.165	-	0.11	2.076	-	0.54		0.188	-	0.77	1.12	-	1.74	1.069	-	1.64		0.105	-	0.46	0.172	-	0.85	0.209	-
3	75.943	SNP1072	0.018	-	1.96	0.727	-	0.88	2.029	-	2.22	0.948	-	2.65	1.319	-	0.12		0.049	-	0.14	1.512	-	0.44	0.126	-	0.89	0.382	-	0.13		1.884	-	1.05	0.669	-	1.46	0.248	-	1.41		2.045	-	0.76	1.275	-	1.1	2.521	-
3	76.769	SNP1076	0.332	-	2.05	0.736	-	1.15	1.281	-	0.83	0.378	-	2.84	1.395	-	0.13		0.006	-	0.37	0.102	-	0.32	1.096	-	0.01	0.035	-	0.27		0.716	-	0.84	0.377	-	1.27	0.138	-	1.23		0.002	-	0.26	0.103	-	0.15	0.336	-
3	78.154	SNP1079	0.033	-	1.99	0.093	-	1.95	0.061	-	1.24	0.636	-	2.94	0.365	-	0.1		1.526	-	0.6	0.201	-	0.44	0.069	-	0.05	1.044	-	0.39		0.176	-	1.15	2.443	-	0.99	2.512	-	1		0.626	-	0.31	0.174	-	0.02	1.252	-
3	78.428	g3A2707	2.668	-	2.04	3.411	-	1.75	0.357	-	1.19	0.003	-	2.97	1.948	-	0.19		1.105	-	0.62	1.046	-	0.64	0.214	-	0.06	0.766	-	0.58		1.004	-	1.17	3.484	-	0.97	2.957	-	1.02		0.806	-	0.34	0.283	-	0.03	0.804	-
3	78.702	SNP1091	0.01	-	1.61	0.275	-	2.13	0.002	-	0.67	0.495	-	2.63	0.55	-	0.34		2.125	-	0.92	0.147	-	0.5	0.013	-	0.09	0.895	-	0.46		0.035	-	1.19	3.313	*	1.15	3.244	*	1.09		0.734	-	0.62	0.278	-	0.11	1.493	-
3	78.976	SNP1093	0.821	-	1.39	4.05	-	1.87	0.896	-	0.37	1.687	-	2.88	0.505	-	0.25		1.012	-	1.37	0.639	-	0.47	0.473	-	0.1	0.137	-	0.37		3.467	-	0.69	0.388	-	0.04	0.94	-	0.02		6.115	**	3.3	5.037	*	2.54	8.111	**
3	79.25	SNP1094	0.029	-	1.39	0.735	-	0.77	0.267	-	0.29	0.059	-	2.56	0.238	-	0.24		1.216	-	1.45	2.538	-	0.74	0.073	-	0.13	0.183	-	0.06		4.282	**	0.94	1.543	-	1.46	0.698	-	1.23		1.953	-	1.05	0.977	-	0.56	2.738	*
3	79.524	SNP1095	0.652	-	1.43	0.122	-	1.16	0.069	-	0.47	0.66	-	3.36	0.683	-	0.3		0.947	-	1.11	0.18	-	0.6	0.011	-	0.18	0.468	-	0.15		0.014	-	1	3.969	**	1.5	3.908	**	1.28		1.326	-	0.84	0.252	-	0.28	2.745	*
3	80.074	SNP1097	0.144	-	1.07	1.203	-	0.98	1.989	-	1.07	2.685	-	2.8	0.568	-	0.44		5.241	*	0.57	3.576	-	1.2	3.8	-	1.06	6.416	**	2.5		4.959	*	1.66	0.708	-	0.2	1.248	-	0.46		5.512	*	1.38	2.399	-	0.73	8.998	**
3	80.348	g3TAs2264	3.454	-	0.18	3.835	-	1.17	1.116	-	0.87	1.604	-	1.28	0.042	-	0.45		0.323	-	0.29	1.55	-	2	1.404	-	0.38	1.243	-	1.23		8.216	**	1.19	0.642	-	0.23	1.333	-	0.46		2.654	-	0.59	0.394	-	0.27	7.38	**
3	81.453	SNP1100	0.001	-	1.08	0.078	-	0.67	0.686	-	0.94	0	-	2.75	2.681	-	0.37		0.273	-	0.16	3.087	*	0.74	0.063	-	0.44	0.737	-	0.37		3.06	*	0.91	2.192	-	1.69	1.2	-	1.49		0.347	-	0.31	0.009	-	0.23	2.277	-
3	81.727	SNP1102	0	-	1.06	0.831	-	1.03	0.596	-	0.94	0.016	-	0.88	1.772	-	0.26		0.197	-	0.22	1.841	-	0.98	0.01	-	0.3	0.399	-	0.66		3.35	*	1.1	2.643	-	1.83	1.598	-	1.69		0.86	-	0.13	0.369	-	0.11	1.679	-
3	82.001	SNP1105	2.488	-	1.15	0.746	-	1	0.882	-	0.8	1.812	-	1.91	0.317	-	0.77		0.034	-	0.18	0.39	-	0.99	0.048	-	0.07	0.535	-	0.74		0.317	-	1.06	5.456	**	2.09	5.826	**	1.92		0.299	-	0.22	0.005	-	0.11	2.3	-
3	82.55	SNP1107	1.52	-	1.02	0.326	-	1.52	0.773	-	0.92	0.312	-	1.87	1.501	-	0.65		0.259	-	0.26	3.884	-	0.51	1.202	-	0.34	2.27	-	0.63		1.942	-	1.36	1.676	-	0.17	1.36	-	0.36		0.258	-	0.06	0.105	-	0.09	0.277	-
3	82.824	SNP1109	2.246	-	0.91	1.049	-	0.96	1.236	-	0.6	2.749	*	2.02	0.347	-	0.57		0.18	-	0.53	0.8	-	1.18	0.336	-	0.16	0.134	-	1.04		0.028	-	0.89	6.196	**	2.26	6.07	**	1.84		0.372	-	0.31	0.001	-	0.18	1.948	-
3	83.098	SNP1110	0.054	-	0.84	0.615	-	1.36	0.301	-	1.02	0.029	-	2.19	2.318	-	0.52		0.175	-	0.28	1.296	-	1.05	0.129	-	0.17	0.288	-	1.04		3.629	*	1.06	2.965	*	2.1	1.755	-	1.92		1.081	-	0.23	0.406	-	0.06	2.252	-
3	83.372	SNP1111	3.311	*	0.77	1.816	-	1.53	0.803	-	1.15	2.012	-	1.86	1.019	-	1.72		0.248	-	0.26	0.86	-	0.98	0.261	-	0.18	0.139	-	1.06		0.503	-	1.34	5.601	**	2.16	6.256	**	2.1		0.276	-	0.15	0.111	-	0.05	2.444	-
3	84.198	SNP1112	0.016	-	0.77	0.267	-	1.41	1.298	-	1.25	0	-	2.31	4.899	**	0.43		0.02	-	0.36	0.834	-	0.73	0.506	-	0.22	0.181	-	1.05		2.918	*	1.16	2.644	-	2.01	1.616	-	1.92		0.096	-	0.07	0.01	-	0.15	1.262	-
3	85.865	SNP1115	0.314	-	0.37	1.218	-	1.15	1.257	-	0.8	0.018	-	1.39	4.271	**	0.81		0.053	-	0.38	0.739	-	0.41	0.059	-	0.3	0.402	-	0.2		6.433	**	1.25	1.035	-	0.97	0.38	-	0.83		0.31	-	0.06	0.021	-	0.06	1.329	-
3	88.1	SNP1116	3.845	**	0.93	7.31	***	2.48	4.705	**	2.01	2.555	-	2.22	1.056	-	0.55		0.023	-	0.15	1.029	-	1.5	0.3	-	0.51	0.738	-	1.22		8.087	****	1.36	0.071	-	0.22	0.452	-	0.34		1.173	-	0.28	0.651	-	0.31	1.658	-
3	88.65	SNP1117	0.491	-	1.25	1.191	-	1.71	1.1	-	2.18	2.321	-	2.05	1.395	-	1.44		1.61	-	0.32	1.176	-	0.89	0.188	-	0.54	0.502	-	0.69		1.881	-	1.27	0.434	-	0.31	0.71	-	0.39		3.772	-	0.51	2.686	-	0.38	6.196	**
3	90.317	SNP1118	0.564	-	0.34	0.341	-	2.02	0.168	-	2.19	0.975	-	0.83	0.754	-	1.08		0.081	-	0.37	0.506	-	0.42	0.213	-	0.39	0.181	-	0.18		0.149	-	1.2	0.945	-	0.22	0.972	-	0.32		0.456	-	0.64	0.053	-	0.19	1.103	-
3	91.143	SNP1119	0.55	-	0.33	0.124	-	1.95	0.008	-	1.78	0.162	-	1.77	0.652	-	0.15		0.137	-	0.42	0.429	-	0.54	0.709	-	0.42	0.118	-	0.11		0.085	-	1.06	0.481	-	0.08	0.534	-	0.15		0.022	-	0.7	0.013	-	0.33	0.15	-
3	93.665	SNP1120	3.097	*	0.38	5.986	**	2.27	4.132	**	1.55	3.016	*	1.9	0.285	-	0.12		1.275	-	0.53	2.966	*	0.79	1.438	-	0.45	1.425	-	0.2		5.495	**	0.82	0.101	-	0.04	0.44	-	0.11		1.991	-	0.91	1.748	-	0.59	1.561	-
3	94.214	SNP1121	2.936	*	0.36	6.734	***	2.04	5.833	**	1.63	4.186	**	1.82	0.326	-	0.17		1.129	-	0.57	2.369	-	0.65	0.545	-	0.41	0.421	-	0.1		5.199	**	0.83	0.176	-	0.1	0.523	-	0.18		1.645	-	0.84	1.505	-	0.62	1.356	-
3	95.04	SNP1122	4.33	**	0.35	8.935	****	2.45	6.576	**	1.97	5.763	**	1.88	0.131	-	0.19		0.048	-	0.12	1.463	-	0.56	0.562	-	0.45	1.994	-	0.31		6.419	**	1.01	0.481	-	0.1	1.094	-	0.23		1.922	-	1.39	1.586	-	1.03	1.612	-
3	95.59	SNP1124	0.023	-	0.31	0.12	-	2.48	0.831	-	2.19	0.23	-	1.56	1.851	-	0.15		0.013	-	0.08	0.016	-	0.55	0.566	-	0.43	0.067	-	0.32		0.134	-	1.1	0.031	-	0.13	0.091	-	0.3		0.015	-	1.34	0.229	-	0.98	0.135	-
3	96.975	SNP1125	3.229	*	0.31	7.427	***	2.31	5.631	**	2.24	4.214	**	1.27	0.448	-	0.13		0.259	-	0.03	1.544	-	0.54	0.176	-	0.4	0.944	-	0.32		4.479	**	1.04	0.403	-	0.24	0.869	-	0.44		1.492	-	1.04	1.28	-	0.75	1.18	-
3	97.249	SNP1127	2.44	-	0.54	4.769	**	1.97	6.262	**	2.45	5.494	**	1.83	0.488	-	0.31		0.05	-	0.02	0.32	-	0.29	0.544	-	0.39	0.556	-	0.32		3.506	*	1.02	0.445	-	0.25	0.89	-	0.44		1.368	-	0.9	1.623	-	0.59	0.436	-
3	97.523	SNP1129	1.935	-	0.63	3.473	*	1.52	7.661	***	2.58	4.604	**	1.9	1.392	-	0.41		0.002	-	0.37	0.643	-	0.22	0.429	-	0.47	0.813	-	0.43		3.681	*	0.97	0.223	-	0.17	0.581	-	0.35		0.456	-	0.5	0.418	-	0.27	0.963	-
3	98.908	SNP1131	0.004	-	0.61	0.328	-	1.16	1.075	-	2.19	0.295	-	1.75	0.499	-	0.29		0.415	-	0.49	0.064	-	0.46	0.202	-	0.44	0.151	-	0.79		0.582	-	0.57	0.066	-	0.17	0.209	-	0.27		0.27	-	0.47	0.429	-	0.25	0.052	-
3	99.735	SNP1132	1.305	-	0.63	2.522	-	0.92	5.371	**	1.82	3.543	*	1.82	1.743	-	0.26		0.49	-	0.45	1.149	-	0.59	0.709	-	0.47	0.546	-	0.72		1.64	-	0.39	0.352	-	0.15	0.574	-	0.22		0.336	-	0.64	0.264	-	0.34	0.98	-
3	100.009	SNP1133	0.435	-	0.62	1.204	-	0.74	2.831	*	1.46	1.529	-	1.79	0.336	-	0.23		0.126	-	0.58	2.015	-	0.61	0.304	-	0.2	0.917	-	0.84		1.255	-	0.36	0.03	-	0.11	0.081	-	0.18		0.075	-	0.73	0.083	-	0.44	0.569	-
3	100.283	SNP1134	0.399	-	0.72	1.356	-	0.49	2.381	-	1.27	0.93	-	1.53	0.664	-	0.43		0.826	-	0.37	1.849	-	0.52	0.024	-	0.14	0.175	-	0.46		0.218	-	0.38	0.237	-	0.05	0.259	-	0.07		0.178	-	0.96	0.096	-	0.73	0.617	-
3	101.109	SNP1135	0.349	-	0.81	0.512	-	1.05	1.557	-	1.28	0.632	-	1.25	0.712	-	0.68		0.231	-	0.37	1.15	-	0.42	0.035	-	0.09	0.188	-	0.29		0.142	-	0.49	0.003	-	0.19	0.004	-	0.3		0.038	-	1.21	0.098	-	0.89	0.796	-
3	101.935	SNP1136	0.796	-	0.91	1.957	-	1.56	0.803	-	0.88	0.313	-	1.17	0.173	-	0.76		0.543	-	0.6	1.096	-	0.53	0.253	-	0.03	0.019	-	0.3		0.045	-	0.58	0.075	-	0.22	0.051	-	0.34		0.003	-	1.55	0.011	-	1.07	1.394	-
3	103.04	g17SSH82	0.046	-	0.26	0.049	-	1.61	0.071	-	1.03	0.6	-	1.09	1.495	-	0.69		0.056	-	0.33	1.01	-	0.3	0.005	-	0.01	0.846	-	0.31		0.128	-	0.52	0.023	-	0.43	0.009	-	0.59		0.379	-	1.2	0.782	-	0.93	0.169	-
3	103.314	SNP1138	0.244	-	0.31	0.502	-	0.96	4.571	-	1.06	1.781	-	0.92	3.15	-	0.75		1.772	-	0.05	0.561	-	0.32	0.648	-	0.09	0.078	-	0.11		3.105	-	0.36	0.639	-	0.04	0.763	-	0.04		0.55	-	0.15	1.151	-	0.3	0.396	-
3	103.588	SNP1139	0.491	-	0.32	1.326	-	0.99	1.735	-	0.95	0.574	-	2.1	0.752	-	0.49		0.049	-	0.1	0.476	-	0.29	0.077	-	0.06	0.003	-	0.05		0.428	-	0.53	0.002	-	0.01	0.012	-	0.04		0	-	0.27	0.011	-	0.21	1.44	-
3	103.862	SNP1142	0.571	-	0.3	1.457	-	0.79	2.212	-	0.84	0.589	-	2.3	1.74	-	0.42		0.018	-	0.11	0	-	0.18	0.001	-	0.03	0.022	-	0.07		0.103	-	0.17	0.001	-	0.03	0.002	-	0.03		0.005	-	0.08	0.02	-	0.14	1.945	-
3	104.136	SNP1143	0.139	-	0.8	0.645	-	0.94	2.188	-	1.15	1.002	-	2.81	0.403	-	0.42		0.504	-	0.15	0.296	-	0.15	0.169	-	0.1	1.102	-	0.2		0.241	-	0.29	1.175	-	0.16	0.974	-	0.13		1.361	-	0.13	1.388	-	0.19	2.008	-
3	104.686	SNP1144	0.46	-	0.76	1.385	-	0.99	3.486	-	1.4	1.036	-	2.65	3.039	-	0.36		0.084	-	0.32	2.968	-	0.36	0.533	-	0.07	1.568	-	0.51		1.711	-	0.43	1.007	-	0.29	0.826	-	0.18		0.11	-	0.02	0.055	-	0.09	0.345	-
3	105.235	SNP1145	1.356	-	0.69	1.898	-	0.87	2.952	*	1.25	0.824	-	1.79	1.273	-	0.46		0.239	-	0.4	0.308	-	0.7	0.022	-	0.3	0.132	-	0.53		0.045	-	0.02	0.713	-	0.21	0.569	-	0.17		0.133	-	0.08	0.044	-	0.36	0.348	-
3	105.509	SNP1146	0.217	-	0.89	0.897	-	0.48	2.252	-	0.77	0.557	-	2.09	1.491	-	0.23		0.428	-	0.17	1.894	-	0.71	0.23	-	0.08	3.682	-	0.65		0.13	-	0.06	0.016	-	0.2	0.001	-	0.19		0.688	-	0.09	1.352	-	0.24	0.03	-
3	106.059	SNP1148	0.092	-	1.1	0.187	-	0.6	1.693	-	0.92	1.084	-	1.73	0.086	-	0.15		0.214	-	0.24	0.042	-	0.84	0.002	-	0.08	0	-	0.71		0.119	-	0.24	0.742	-	0.1	0.957	-	0.07		0.482	-	0.14	0.578	-	0.32	0.078	-
3	106.333	SNP1149	0.545	-	0.96	1.798	-	0.71	3.225	*	1.02	1.296	-	2.48	0.973	-	0.3		0.019	-	0.29	0.457	-	0.72	0.1	-	0.12	0.513	-	0.63		0.361	-	0.32	0.268	-	0.15	0.296	-	0.11		0.054	-	0.3	0.002	-	0.43	1.817	-
3	106.607	SNP1153	0.832	-	1.23	1.291	-	0.54	2.039	-	0.78	0.337	-	2.7	0.891	-	0.02		0.086	-	0.4	0.291	-	1.01	0.207	-	0.23	0.116	-	1.1		0.811	-	0.24	0.266	-	0.11	0.335	-	0.08		0.448	-	0.19	0.383	-	0.52	0.665	-
3	106.881	SNP1154	1.52	-	1.14	0.279	-	0.59	0.937	-	0.8	0.255	-	1.7	0.608	-	0.39		0.786	-	0.48	0.215	-	0.86	0.011	-	0.14	0.002	-	0.99		0.519	-	0.21	0.116	-	0.16	0.17	-	0.12		0.632	-	0.23	0.801	-	0.54	0.116	-
3	107.155	SNP1155	0.887	-	0.22	0.301	-	0.6	0.343	-	0.8	0.024	-	1.62	0.765	-	0.46		0.841	-	0.61	0	-	0.62	0.032	-	0.09	0.002	-	0.83		0.775	-	0.21	0.111	-	0.17	0.145	-	0.12		0.06	-	0.25	0.303	-	0.46	0.054	-
3	107.429	SNP1159	0.449	-	0.22	1.167	-	0.61	3.815	*	0.79	1.496	-	1.64	0.883	-	0.37		0.543	-	0.48	0.394	-	0.52	0.004	-	0.09	0.132	-	0.56		0.602	-	0.23	0.593	-	0.17	0.649	-	0.12		0.133	-	0.26	0.049	-	0.38	0.453	-
3	107.978	SNP1162	1.27	-	0.32	1.733	-	0.66	3.912	**	1.09	0.759	-	1.9	2.169	-	0.2		0.007	-	0.45	0.218	-	0.3	0.163	-	0.14	0.573	-	0.41		0.262	-	0.21	1.105	-	0.18	1.098	-	0.17		0.286	-	0.08	0.221	-	0.12	0.531	-
3	108.252	g3SSH113	1.096	-	0.39	0.021	-	0.57	3.496	-	1.56	1.069	-	2.08	2.479	-	0.2		0.431	-	0.42	1.871	-	0.68	0.631	-	0.11	2.433	-	0.69		0.041	-	0.14	0.158	-	0.1	0.232	-	0.1		0.259	-	0.06	0.073	-	0.24	3.835	-
3	109.078	SNP1164	0.909	-	0.12	0.566	-	0.28	4.069	**	1.61	0.698	-	1.54	3.148	*	0.25		0.054	-	0.71	0.28	-	0.52	0.291	-	0.02	0.757	-	0.96		0.651	-	0.2	0.527	-	0.12	0.592	-	0.09		0.657	-	0.1	0.362	-	0.26	0.188	-
3	109.905	SNP1166	1.616	-	0.09	1.253	-	0.47	5.131	**	1.64	1.464	-	1.69	2.331	-	0.33		0.016	-	0.84	0.425	-	0.89	0.063	-	0.16	0.452	-	1.54		0.003	-	0.18	1.862	-	0.46	1.658	-	0.39		2.135	-	0.4	2.32	-	0.82	0.257	-
3	110.454	SNP1170	1.22	-	0.34	0.281	-	0.5	0.118	-	1.6	0.004	-	1.6	0.259	-	0.5		1.631	-	0.82	0.016	-	1.03	0	-	0.13	0.093	-	1.49		0.517	-	0.28	0.123	-	0.66	0.07	-	0.56		0.248	-	0.31	0.501	-	0.7	0.008	-
3	110.728	SNP1175	0.464	-	0.53	0.004	-	0.52	0.299	-	1.53	0.031	-	1.37	0.568	-	0.54		3.864	**	1.04	0.022	-	1.16	0.007	-	0.19	0.8	-	1.31		1.139	-	0.32	0.017	-	0.75	0.007	-	0.62		0.157	-	0.28	0.409	-	0.69	0.016	-
3	111.002	SNP1177	2.806	-	0.52	2.123	-	0.47	4.176	-	1.36	2.566	-	1.33	1.982	-	0.42		3.643	-	0.64	3.347	-	1.08	0.052	-	0.14	4.012	-	1.16		1.573	-	0.25	3.518	-	0.81	3.523	-	0.68		2.751	-	0.31	3.543	-	0.53	1.242	-
3	112.107	g3A2749	0.161	-	0.81	0.358	-	0.65	2.913	-	1.74	0.824	-	1.32	2.722	-	0.11		0.723	-	0.75	1.643	-	0.72	0.262	-	0.14	1.666	-	0.89		0.459	-	0.15	1.331	-	0.69	0.885	-	0.52		0.186	-	0.11	0.871	-	0.57	2.08	-
3	112.381	SNP1179	1.493	-	0.37	2.39	-	0.6	3.88	**	1.34	1.896	-	1.08	1.375	-	0.26		0.246	-	0.83	0.255	-	0.69	0.742	-	0.18	0.795	-	0.92		0.008	-	0.23	1.004	-	0.53	0.881	-	0.38		0.025	-	0.04	0.016	-	0.09	2.432	-
3	112.655	SNP1180	1.44	-	0.19	2.188	-	0.67	4.412	**	1.27	1.999	-	0.88	1.836	-	0.64		0.417	-	0.99	0.085	-	0.71	0.036	-	0.1	1.494	-	1.01		0.069	-	0.24	0.585	-	0.54	0.513	-	0.37		0.085	-	0.16	0.346	-	0.38	2.112	-
3	113.76	SNP1185	0.907	-	0.31	0.096	-	0.57	0.114	-	1.02	0.037	-	1.07	0.974	-	1.32		2.589	-	1.1	0.029	-	0.7	0	-	0.11	0.645	-	0.95		0.864	-	0.29	0.034	-	0.57	0.014	-	0.38		0.296	-	0.58	0.569	-	0.85	0.003	-
3	114.034	SNP1187	1.796	-	0.35	1.207	-	0.55	2.699	-	0.94	1.052	-	1.26	1.327	-	1.43		0.442	-	1.15	0.216	-	0.64	0.086	-	0.13	0.333	-	0.8		0.004	-	0.32	0.739	-	0.5	0.667	-	0.33		0.841	-	0.68	1.234	-	0.89	0.643	-
3	114.584	SNP1188	4.528	**	0.71	2.31	-	0.58	3.684	*	1.45	1.735	-	1.1	1.853	-	0.95		0.012	-	1.06	0.038	-	0.89	0.117	-	0.17	0.165	-	0.68		0	-	0.31	1.606	-	0.45	1.502	-	0.37		1.213	-	0.5	1.293	-	0.64	0.008	-
3	115.41	SNP1193	1.641	-	0.42	2.665	-	0.52	1.571	-	1.03	0.255	-	0.92	3.604	-	0.9		0.163	-	1.26	2.057	-	1.03	0.802	-	0.3	2.591	-	1.23		1.531	-	0.2	0.279	-	0.2	0.07	-	0.13		0.039	-	0.21	0.295	-	0.3	0.654	-
3	115.684	SNP1196	4.214	**	0.76	2.541	-	0.62	4.526	**	1.66	1.597	-	1.15	2.381	-	0.63		0.171	-	1.37	0.032	-	0.63	0.625	-	0.31	1.543	-	0.98		0.291	-	0.32	2.412	-	0.61	2.059	-	0.51		1.024	-	0.5	1.604	-	0.74	0.366	-
3	116.234	SNP1197	0.822	-	0.98	0.381	-	0.24	3.226	-	1.09	0.851	-	1.25	4.054	-	0.5		2.124	-	1.47	0.86	-	0.4	1.46	-	0.35	1.893	-	0.73		0.502	-	0.25	0.55	-	0.4	0.48	-	0.27		4.035	-	0.85	6.236	**	1.3	0.381	-
4	0	SNP1203	3.756	*	1.3	1.286	-	2.18	0.297	-	0.42	0.129	-	1.46	1.269	-	0.52		0.099	-	0.36	0.631	-	0.6	0.204	-	1.26	0.587	-	0.97		3.928	**	0.57	0.134	-	0.9	0.017	-	0.78		9.263	****	2.28	7.153	***	2.36	2.594	-
4	0.274	SNP1204	4.917	**	1.4	2.202	-	2.09	0.086	-	0.44	0.049	-	1.53	0.473	-	0.51		0.272	-	0.35	0.539	-	0.55	0.15	-	1.24	0.705	-	0.99		4.258	**	0.58	0.084	-	0.73	0	-	0.67		12.087	*****	2.4	10.727	****	2.58	1.907	-
4	0.548	SNP1205	6.633	**	1.31	5.596	*	1.38	1.776	-	0.78	1.086	-	1.41	0.98	-	0.57		1.072	-	0.15	0.243	-	0.26	0.08	-	0.82	1.185	-	0.06		1.609	-	0.11	0.224	-	0.12	0.402	-	0.14		3.764	-	1.05	4.607	*	1.37	2.01	-
4	0.822	SNP1213	2.727	*	0.83	2.356	-	1.25	1.327	-	0.21	1.618	-	0.59	0.047	-	0.53		0.083	-	0.38	5.111	**	0.98	3.073	*	0.93	0.32	-	0.24		0.455	-	0.17	0.674	-	0.15	0.823	-	0.16		0.053	-	0.13	0.186	-	0.75	1.836	-
4	1.096	SNP1214	2.348	-	1.76	3.659	*	0.89	1.845	-	0.23	2.73	*	1.14	0.075	-	0.56		0.134	-	0.08	3.693	*	0.7	3.876	**	0.79	0.19	-	0.09		0.049	-	0.17	1.25	-	0.23	1.208	-	0.2		0.539	-	0.14	1.108	-	0.84	0.011	-
4	1.37	SNP1216	4.391	**	1.81	5.359	**	1.26	1.037	-	0.42	1.598	-	1.2	0.009	-	0.59		0.612	-	0.09	3.105	*	0.64	2.709	*	0.65	0.576	-	0.22		0.192	-	0.13	1.108	-	0.31	1.16	-	0.24		0	-	0.22	0.336	-	0.52	0.492	-
4	2.196	SNP1217	0.654	-	1.41	0.906	-	0.52	0.118	-	0.85	0.54	-	1.28	0.389	-	0.95		0.266	-	0.21	3.353	*	0.64	1.927	-	0.28	0.432	-	0.52		0.002	-	0.27	0.225	-	0.43	0.163	-	0.44		0.358	-	0.46	1.826	-	0.82	1.381	-
4	2.746	SNP1221	2.256	-	1.28	1.66	-	0.43	0.626	-	0.51	1.312	-	1.25	0.322	-	0.99		0.357	-	0.49	2.777	*	0.63	2.366	-	0.44	0.343	-	0.7		0.447	-	0.22	1.493	-	0.34	1.69	-	0.3		0.015	-	0.71	0.55	-	0.91	1.324	-
4	3.295	SNP1222	2.641	-	0.34	1.702	-	0.45	0.141	-	0.61	0.017	-	0.66	0.511	-	0.95		0.235	-	0.43	0.365	-	0.49	1.05	-	0.62	0.219	-	0.51		1.601	-	0.15	0.12	-	0.25	0.049	-	0.21		6.426	**	0.72	6.21	**	0.99	1.125	-
4	3.569	SNP1223	1.3	-	1.03	0.504	-	0.26	0.407	-	0.57	0.724	-	0.68	0.102	-	1.19		0.184	-	0.28	1.608	-	0.45	1.835	-	0.56	0.241	-	0.24		0.036	-	0.23	0.707	-	0.35	0.687	-	0.25		0.081	-	0.43	0.068	-	0.59	1.424	-
4	4.119	SNP1224	4.645	*	1.02	2.705	-	0.36	0.378	-	0.44	1.219	-	0.86	2.792	-	1.22		1.852	-	0.29	0.075	-	0.51	0.326	-	0.9	1.631	-	0.07		1.264	-	0.55	0.654	-	0.9	1.089	-	0.77		5.932	*	1.96	3.665	-	2.01	4.134	-
4	4.393	SNP1226	3.315	*	1.04	1.064	-	0.96	0.273	-	0.61	0.073	-	1.42	0.182	-	0.45		0.042	-	0.1	0.32	-	0.6	2.185	-	1.42	0.044	-	0.04		1.711	-	0.28	0.392	-	0.81	0.224	-	0.82		9.15	****	1.89	7.879	****	2.17	2.748	*
4	4.667	SNP1227	3.148	*	0.65	2.665	-	0.77	1.243	-	0.73	2.278	-	0.72	0.838	-	0.95		0.189	-	0.28	1.564	-	0.36	3.838	*	1.24	0.044	-	0.15		0.961	-	0.16	3.04	*	0.84	3.291	*	0.8		0.182	-	1.44	0.737	-	1.47	0.482	-
4	5.216	SNP1228	3.022	*	0.58	2.262	-	0.69	0.844	-	0.57	1.124	-	0.77	0.195	-	0.95		0.018	-	0.23	0.348	-	0.14	3.291	*	0.76	0.015	-	0.11		0.075	-	0.03	2.233	-	0.91	2.37	-	0.86		0.071	-	1.21	0.502	-	1.19	0.406	-
4	6.043	SNP1229	3.867	**	0.45	3.561	*	0.97	2.326	-	0.29	3.328	*	0.58	0.536	-	0.72		0.023	-	0.24	0.45	-	0.42	1.65	-	1.05	0.122	-	0.6		0.471	-	0.44	3.819	*	0.98	3.839	*	1.08		0.582	-	0.4	0.979	-	0.4	0.008	-
4	6.317	SNP1232	6.007	**	0.7	3.766	-	1.13	4.04	-	1.38	1.872	-	0.47	4.574	-	0.61		0.101	-	0.17	0.472	-	0.46	0.132	-	0.63	0.087	-	0.29		1.719	-	0.47	1.407	-	1.14	1.634	-	1.26		2.296	-	1.36	0.695	-	1.16	1.606	-
4	6.59	g4M214	1.369	-	0.38	0.676	-	1.13	1.444	-	0.26	0.404	-	0.72	2.83	-	0.81		1.025	-	0.26	1.104	-	0.38	2.419	-	0.48	1.015	-	0.29		0.471	-	0.04	1.31	-	0.46	1.181	-	0.4		3.888	-	0.68	4.52	-	0.91	0.211	-
4	7.14	SNP1235	1.354	-	0.23	0.776	-	0.74	0.454	-	0.33	0.51	-	0.58	0.31	-	0.81		0.273	-	0.19	0.229	-	0.43	1.06	-	0.57	0.078	-	0.87		0.032	-	0.4	2.399	-	0.65	2.449	-	0.6		0.062	-	0.36	0.615	-	0.42	0.801	-
4	7.689	SNP1237	2.871	*	0.15	2.053	-	0.51	1.051	-	0.6	1.355	-	0.21	0.042	-	0.89		0.005	-	0.11	0.366	-	0.3	0.935	-	0.58	0.014	-	0.28		0.103	-	0.12	3.253	*	0.81	3.197	*	0.69		0.002	-	1.48	0.242	-	1.54	0.748	-
4	7.963	SNP1238	2.076	-	0.15	0.48	-	0.49	0.96	-	0.55	0.718	-	0.17	0.041	-	0.88		0.02	-	0.16	0.008	-	0.3	1.858	-	0.56	0.005	-	0.19		1.089	-	0.1	1.035	-	0.7	0.764	-	0.59		7.164	***	1.46	6.329	**	1.52	2.16	-
4	8.237	SNP1243	2.794	*	0.19	0.505	-	0.34	0.371	-	0.54	0.31	-	0.2	0.135	-	0.96		0.108	-	0.15	0.029	-	0.32	1.687	-	0.46	0.114	-	0.18		1.019	-	0.12	0.625	-	0.62	0.421	-	0.51		11.007	*****	1.93	8.418	****	1.9	4.105	**
4	8.787	SNP1244	0.639	-	0.4	0.253	-	0.31	0.269	-	0.62	0.381	-	0.4	0.016	-	0.69		0.38	-	0.12	1.092	-	0.34	0.77	-	0.41	0.356	-	0.21		0.012	-	0.11	0.999	-	0.47	0.999	-	0.39		0.001	-	1.8	0.366	-	1.77	1.664	-
4	9.061	SNP1245	0.52	-	1.1	0.213	-	0.36	0.709	-	0.53	0.66	-	1.4	0.07	-	0.51		0.01	-	0.12	0.936	-	0.58	0.929	-	0.39	0.158	-	0.17		0.186	-	0.11	1.228	-	0.46	1.356	-	0.38		0.002	-	1.76	0.155	-	1.72	0.982	-
4	11.011	SNP1246	2.928	*	1.16	0.757	-	0.37	0.569	-	0.36	0.204	-	1.48	0.081	-	0.79		0.035	-	0.31	0	-	0.85	0.958	-	0.29	0.006	-	0.23		0.802	-	0.15	0.266	-	0.37	0.162	-	0.34		8.879	****	1.43	7.146	***	1.25	3.511	*
4	11.837	SNP1247	1.079	-	1.1	0.067	-	0.14	0.612	-	0.16	0.257	-	1.56	0.22	-	0.82		0.016	-	0.71	0.056	-	0.87	0.943	-	0.28	0.013	-	0.36		2.262	-	0.19	0.604	-	0.34	0.37	-	0.32		11.131	*****	2.3	10.472	****	1.97	2.507	-
4	12.664	SNP1248	1.305	-	1.11	0.308	-	0.13	0.049	-	0.13	0.059	-	1.48	0.243	-	0.68		0.04	-	0.75	1.867	-	0.84	0.486	-	0.3	1.138	-	0.44		0.71	-	0.21	0.828	-	0.33	1.068	-	0.32		0.458	-	2.52	0.028	-	1.99	2.412	-
4	13.213	g4A2404	0.334	-	0.98	0.099	-	0.12	1.028	-	0.23	0	-	0.73	2.898	*	0.31		0.648	-	1.28	2.007	-	0.23	0.113	-	0.4	0.002	-	1		0.044	-	0.35	0.005	-	0.23	0.022	-	0.22		0.67	-	2.51	1.114	-	1.9	0	-
4	14.318	SNP1251	3.006	*	0.59	1.013	-	0.42	1.098	-	0.31	0.945	-	0.27	0.139	-	0.36		0.006	-	0.84	0.798	-	0.72	0.434	-	0.27	0.281	-	0.19		0.521	-	0.29	2.661	-	0.99	2.987	*	1.01		0.341	-	2.07	0.076	-	1.79	2.128	-
4	14.868	SNP1252	3.911	**	0.14	1.473	-	0.47	1.262	-	0.29	0.824	-	0.12	0.02	-	0.78		0.034	-	0.63	1.333	-	0.92	0.334	-	0.29	0.439	-	0.18		0.786	-	0.31	3.528	*	1.02	3.912	**	1.06		0.373	-	2.05	0.07	-	1.78	2.012	-
4	15.142	SNP1253	3.893	**	0.01	1.054	-	0.52	0.393	-	0.27	0.233	-	0.23	0.282	-	0.24		0.08	-	0.57	1.23	-	0.94	0.38	-	0.3	1.199	-	0.3		0.828	-	0.36	3.166	*	1.26	3.58	*	1.31		0.433	-	1.99	0.037	-	1.67	2.095	-
4	15.691	SNP1254	0.937	-	0.06	0.417	-	0.61	0.342	-	0.28	0.11	-	0.29	0.026	-	0.17		0.008	-	0.78	0.194	-	0.96	1.16	-	0.35	0.106	-	0.29		0.864	-	0.35	0.52	-	1.24	0.403	-	1.3		8.02	****	1.79	6.55	**	1.53	3.003	*
4	17.076	SNP1255	3.736	*	0.08	1.955	-	0.87	0.483	-	0.48	0.328	-	0.38	0.468	-	0.18		0.208	-	0.5	0.574	-	0.82	0.182	-	0.52	1.079	-	0.36		1.062	-	0.92	2.843	*	1.01	3.303	*	1.06		0.265	-	1.2	0.003	-	1.15	0.738	-
4	18.181	SNP1257	3.46	*	0.16	1.914	-	0.47	0.065	-	0.21	0.014	-	0.51	2.061	-	0.22		0.225	-	0.13	0.164	-	0.56	0.224	-	0.76	0.975	-	0.68		0.144	-	0.07	1.59	-	0.65	1.262	-	0.56		0.532	-	0.41	0.002	-	0.37	1.559	-
4	18.455	SNP1258	0.094	-	0.32	0.903	-	0.75	0.738	-	0.37	4.411	-	0.69	2.657	-	0.29		3.217	-	0.77	2.524	-	0.75	0.314	-	0.06	4.86	*	0.66		1.139	-	0.31	2.596	-	0.85	3.239	-	0.89		5.465	*	2.05	4.074	-	1.48	4.111	-
4	18.729	SNP1259	1.076	-	0.53	0.102	-	0.57	0.135	-	0.13	0.849	-	0.87	1.305	-	0.37		1.9	-	0.62	0.119	-	0.31	0.443	-	0.14	1.169	-	0.32		0.973	-	0.05	1.475	-	0.55	1.138	-	0.44		5.524	*	2.51	5.13	*	2.01	5.443	*
4	19.556	SNP1260	3.282	*	0.77	1.655	-	0.34	0.088	-	0.34	0.02	-	1.02	2.182	-	0.45		0.491	-	0.35	0.956	-	0.6	0.06	-	0.18	2.218	-	0.79		0.124	-	0.32	1.358	-	0.56	1.036	-	0.53		0.871	-	1.61	0.058	-	1.25	1.445	-
4	19.83	SNP1261	2.34	-	0.88	1.132	-	0.33	0.22	-	0.28	0.035	-	1.07	2.957	*	0.48		0.321	-	0.4	0.485	-	0.53	0.056	-	0.11	1.156	-	0.59		0.007	-	0.39	0.889	-	0.56	0.601	-	0.54		1.185	-	1.83	0.169	-	1.31	1.983	-
4	20.379	SNP1263	1.983	-	1.07	1.079	-	0.21	0.445	-	0.32	0.35	-	1.14	2.16	-	0.46		0.026	-	0.4	1.26	-	0.94	0.002	-	0.17	1.446	-	0.65		0.102	-	0.58	0.414	-	0.4	0.227	-	0.42		1.388	-	1.61	0.42	-	1.09	0.931	-
4	20.929	SNP1265	1.737	-	0.8	0.535	-	0.2	1.806	-	0.42	1.422	-	1.21	3.225	-	0.43		1.252	-	0.48	2.004	-	1.12	0.698	-	0.18	0.752	-	0.67		1.951	-	0.59	1.383	-	0.41	2.104	-	0.48		5.133	*	1.34	2.561	-	0.87	4.933	*
4	22.034	SNP1268	1.606	-	1.19	0.445	-	0.17	0.343	-	0.11	0.321	-	1.09	1.102	-	0.89		0.014	-	0.32	0.937	-	0.87	0.064	-	0.16	1.145	-	0.74		0.003	-	0.2	0.394	-	0.17	0.267	-	0.16		2.129	-	1.04	0.874	-	0.7	1.138	-
4	22.583	SNP1269	2.571	-	1.21	0.697	-	0.23	0.193	-	0.18	0.093	-	1.11	1.696	-	0.85		0.035	-	0.39	3.232	*	0.96	0.575	-	0.3	3.335	*	1		0.045	-	0.09	0.618	-	0.14	0.464	-	0.11		1.667	-	0.62	0.719	-	0.44	1.11	-
4	22.857	SNP1270	1.041	-	1.22	1.175	-	0.29	0.039	-	0.18	0.035	-	1.28	0.539	-	0.68		0.249	-	0.38	0.043	-	0.92	0.807	-	0.29	0.054	-	0.97		0.837	-	0.06	0.006	-	0.13	0.002	-	0.09		1.467	-	0.5	1.424	-	0.36	0.475	-
4	24.524	SNP1272	1.991	-	1.26	0.333	-	0.3	0.463	-	0.56	0.191	-	1.25	2.232	-	0.37		0.035	-	0.06	1.293	-	0.7	0.28	-	0.26	1.903	-	0.75		0.019	-	0.2	0.317	-	0.22	0.214	-	0.23		1.566	-	0.24	0.645	-	0.16	0.924	-
4	24.798	SNP1273	0.559	-	0.9	0.185	-	0.31	0.45	-	0.29	0.253	-	0.97	4.428	-	0.6		2.558	-	0.64	1.938	-	0.84	4.109	-	0.74	0.912	-	0.55		1.471	-	0.57	0.943	-	0.22	0.372	-	0.1		2.425	-	1.74	2.72	-	1.42	1.18	-
4	25.624	g4A2706.L1	2.14	-	1.06	0.024	-	0.11	4.234	-	0.45	1.349	-	1.15	8.426	**	0.53		3.329	-	1.06	1.796	-	0.28	1.832	-	1.15	2.558	-	0.9		0.771	-	0.45	0.367	-	0.1	0.049	-	0.04		8.007	**	2.14	8.074	**	1.69	3.095	-
4	26.174	g4SSH111	2.6	-	1.08	0.285	-	0.15	2.118	-	0.4	0.814	-	1.19	1.921	-	0.52		1.057	-	0.53	0.167	-	0.03	10.642	****	2.04	1.835	-	0.69		0.288	-	0.22	0.077	-	0.05	0.173	-	0.04		17.724	******	3.45	12.618	****	2.51	12.999	****
4	28.984	SNP1276	0.714	-	1.19	0.029	-	0.02	0.584	-	0.14	0.288	-	1.42	2.291	-	0.37		0.022	-	0.99	0.336	-	1.73	0.303	-	2.44	0.74	-	0.77		0.002	-	0.09	0	-	0.12	0.01	-	0.07		1.86	-	2.19	0.812	-	1.23	1.201	-
4	29.257	g4SSH35	0.018	-	1.2	0.473	-	0.51	0.938	-	0.13	0.57	-	1.44	0.906	-	0.36		0.078	-	0.47	1.137	-	0.61	0.281	-	1.23	2.402	-	0.91		0.553	-	0.71	0.063	-	0.27	0.245	-	0.39		0.879	-	2.14	0.164	-	1.53	1.701	-
4	33.237	SNP1279	0.639	-	1.3	0.012	-	0.05	1.307	-	0.29	0.768	-	1.74	2.373	-	0.34		0.092	-	1.32	0.684	-	2.29	0.099	-	2.03	1.683	-	0.7		0.235	-	0.57	0.075	-	0.11	0.003	-	0.15		1.368	-	2.21	0.548	-	1.06	0.66	-
4	34.904	SNP1280	0.526	-	1.25	0	-	0.28	0.923	-	0.23	0.704	-	1.75	0.964	-	0.41		0.007	-	0.84	0.266	-	2.08	0.174	-	1.9	0.224	-	0.86		1.158	-	0.6	0.004	-	0.61	0.037	-	0.7		0.802	-	2.45	0.622	-	1.09	0.001	-
4	35.453	SNP1281	1.352	-	1.24	0.107	-	0.22	0.601	-	0.11	0.519	-	1.83	0.103	-	0.71		0.189	-	0.64	0.335	-	1.01	0.021	-	1.96	0.075	-	0.89		1.294	-	0.44	0.015	-	0.38	0.033	-	0.43		0.969	-	2.33	0.64	-	1.18	0.08	-
4	35.727	SNP1287	1.346	-	1.14	0.011	-	0.22	0.304	-	0.24	0.213	-	1.79	0.681	-	0.42		0.103	-	0.34	0.559	-	0.62	0.002	-	0.94	0.258	-	0.16		2.061	-	0.64	0.133	-	0.12	0.003	-	0.17		1.746	-	0.37	1.318	-	0.4	0.121	-
4	36.001	SNP1288	1.585	-	0.25	0	-	0.21	0.94	-	0.27	0.892	-	0.31	0.8	-	0.75		0	-	0.42	1.2	-	0.75	0.647	-	0.27	0.578	-	0.27		0.965	-	0.46	0.001	-	0.14	0.037	-	0.1		2.058	-	0.43	1.511	-	0.44	0.232	-
4	36.828	SNP1290	0.444	-	0.49	0.147	-	0.23	2.475	-	0.49	2.836	*	0.57	0.096	-	1.6		0.012	-	0.18	2.246	-	0.83	0.149	-	0.52	2.923	*	0.78		2.109	-	0.97	0.175	-	0.09	0.55	-	0.08		2.098	-	1.01	0.903	-	0.78	1.361	-
4	37.102	SNP1291	0.326	-	1.03	0.076	-	0.39	1.675	-	0.59	2.106	-	1.1	0.353	-	1.51		0.002	-	0.15	2.452	-	0.64	0.423	-	1.02	3.101	*	1.03		0.492	-	0.45	0.014	-	0.23	0.114	-	0.27		1.312	-	1.65	0.665	-	1.25	0.417	-
4	37.651	SNP1293	1.043	-	0.84	0.033	-	0.42	2.615	-	0.61	2.304	-	0.91	0.702	-	1.31		0.001	-	0.12	2.074	-	0.6	0.756	-	1.01	2.731	*	0.93		1.014	-	0.58	0.064	-	0.25	0.236	-	0.32		1.29	-	1.4	0.448	-	0.96	0.968	-
4	37.925	SNP1294	0.927	-	1.13	0.141	-	0.49	0.744	-	0.41	0.649	-	0.92	0.217	-	1.43		0.337	-	0.27	0.897	-	0.42	0.104	-	0.87	0.218	-	0.46		1.165	-	0.47	0.02	-	0.24	0.015	-	0.28		0.667	-	1.13	0.495	-	0.91	0.008	-
4	38.199	SNP1295	0.451	-	0.38	0.267	-	0.35	1.44	-	0.32	1.688	-	0.51	0.143	-	1.05		0.439	-	0.48	0.65	-	0.27	0.864	-	1.55	0.364	-	0.39		1.342	-	0.53	0.103	-	0.16	0.267	-	0.22		0.695	-	1.55	0.657	-	1.28	0.004	-
4	38.473	SNP1296	1.308	-	0.85	0.755	-	0.4	0.447	-	0.32	0.593	-	0.98	0.288	-	0.87		0.931	-	0.31	0.868	-	0.48	0.27	-	1.44	0.15	-	0.46		1.192	-	0.68	0.191	-	0.19	0.019	-	0.22		0.274	-	1.46	0.153	-	1.35	0.115	-
4	39.022	SNP1297	0.187	-	1.22	0.021	-	0.34	0.995	-	0.25	1.472	-	0.8	0.143	-	0.32		0.018	-	0.15	1.05	-	0.61	0.187	-	1.18	1.677	-	0.78		3.166	*	0.69	0.021	-	0.23	0.227	-	0.25		0.867	-	1.42	0.787	-	1.4	0.018	-
4	39.572	SNP1298	3.962	**	1.42	2.737	*	0.36	0.094	-	0.21	0.152	-	0.95	0.008	-	0.39		0.147	-	0.16	0.03	-	0.57	4.395	**	1.12	0.106	-	0.6		1.279	-	0.64	1.816	-	0.3	1.965	-	0.28		2.784	*	1.38	2.458	-	1.38	1.484	-
4	40.677	SNP1299	3.321	*	1.36	1.698	-	0.54	0.091	-	0.13	0.132	-	0.93	0.005	-	0.4		0.001	-	0.19	0.096	-	0.65	4.814	**	1.25	0.638	-	0.64		0.692	-	0.45	2.466	-	0.58	2.49	-	0.47		4.26	**	1.35	3.103	*	1.33	3.675	*
4	40.951	SNP1300	3.075	-	1.07	0.958	-	0.7	0.369	-	0.14	0.331	-	0.95	0.527	-	0.4		0.372	-	0.25	3.16	-	0.83	2.424	-	1.16	2.078	-	0.73		1.161	-	0.39	1.507	-	0.72	1.067	-	0.6		5.075	*	0.79	6.664	**	0.84	0.695	-
4	42.618	SNP1301	2.716	*	1.17	1.976	-	0.74	0.017	-	0.28	0.205	-	0.56	0.431	-	0.21		0.173	-	0.07	1.71	-	0.47	0.736	-	1.23	1.165	-	0.55		1.565	-	0.36	0.819	-	0.82	0.376	-	0.7		1.312	-	0.99	1.361	-	1.02	0.002	-
4	42.892	SNP1302	0.496	-	0.27	0.049	-	0.38	0.174	-	0.26	0.293	-	0.75	0.248	-	0.11		0.003	-	0.01	0.883	-	0.57	0.18	-	1.19	1.682	-	0.79		0.848	-	0.37	0.059	-	0.78	0	-	0.71		0.67	-	0.98	0.717	-	1.07	0.053	-
4	43.166	SNP1305	2.049	-	0.2	0.382	-	0.34	0.032	-	0.27	0.001	-	0.23	0.513	-	0.05		0.002	-	0.02	0.087	-	0.51	5.812	**	1.2	0.513	-	0.79		0.368	-	0.39	3.051	*	0.81	2.891	*	0.75		3.972	**	0.97	3.041	*	1.01	3.03	*
4	43.992	SNP1306	0.229	-	0.49	0.031	-	0.37	0.194	-	0.23	0.689	-	0.59	0.001	-	0.04		0.18	-	0.14	0.596	-	0.53	0.802	-	0.53	2.773	*	0.71		1.128	-	0.38	0.001	-	1.14	0.042	-	1.05		1.049	-	0.97	0.811	-	1.08	0.056	-
4	44.266	SNP1308	2.235	-	0.49	1.624	-	0.27	2.851	-	0.68	0.986	-	1.44	1.492	-	0.02		2.523	-	0.21	3.789	-	0.87	0.732	-	0.35	2.516	-	0.47		0.423	-	0.37	2.13	-	1.41	1.936	-	1.41		2.589	-	1.04	6.127	**	1.31	0.281	-
4	45.371	SNP1310	1.538	-	0.77	0.461	-	0.25	0.009	-	0.37	0.102	-	0.85	0.02	-	0.44		0.004	-	0.13	0.334	-	0.53	4.253	**	0.77	0.015	-	0.45		0.461	-	0.34	2.046	-	0.22	1.986	-	0.28		1.109	-	0.84	0.327	-	0.75	3.277	*
4	47.321	SNP1311	0.974	-	0.63	0.092	-	1.15	0.278	-	1.11	0.65	-	0.74	0.007	-	0.55		0.008	-	1.62	0.278	-	0.77	0.323	-	0.36	1.165	-	0.16		0.407	-	0.42	0.003	-	0.8	0.019	-	0.81		1.307	-	0.26	1.29	-	0.43	0.037	-
4	47.871	SNP1312	0.385	-	0.75	0.014	-	1.21	0.717	-	1.1	1.525	-	0.78	0.075	-	0.5		0.209	-	1.62	0.002	-	0.54	0.14	-	0.53	0.078	-	0.01		0.467	-	0.45	0.088	-	0.93	0.209	-	0.96		0.991	-	0.22	1.479	-	0.59	0.097	-
4	48.145	g4T2091	2.42	-	1.33	4.815	*	1.07	5.125	*	1.43	4.491	-	0.87	1.894	-	0.4		0.931	-	1.4	0.344	-	0.47	4.647	*	0.57	0.138	-	0.02		0.982	-	0.46	4.849	*	0.97	5.041	*	1.04		0.957	-	0.39	2.879	-	0.94	0.145	-
4	50.095	SNP1314	0.015	-	1.09	0.356	-	0.38	1.291	-	0.98	2.613	-	0.88	0.012	-	0.26		0.046	-	1.71	0	-	0.04	0.243	-	0.28	0.574	-	0.88		1.019	-	0.49	0.394	-	0.97	0.747	-	0.8		1.625	-	1.01	2.532	-	1.03	0.338	-
4	50.644	SNP1317	0.11	-	1.15	0.066	-	0.57	0.876	-	0.75	1.757	-	0.75	0.125	-	0.21		0.006	-	0.9	0.053	-	0.1	0.145	-	0.38	0.38	-	0.81		0.216	-	0.25	0.145	-	1.34	0.31	-	1.13		1.573	-	0.94	2.427	-	0.96	0.463	-
4	50.918	SNP1318	0.082	-	0.81	0.094	-	0.76	0.612	-	0.87	1.532	-	0.97	0.09	-	0.12		0.023	-	1.07	0.914	-	0.35	0.016	-	0.57	0.592	-	1.05		0.052	-	0.17	0.125	-	1.6	0.242	-	1.43		2.019	-	1.17	2.871	*	1.1	0.292	-
4	51.192	SNP1320	7.515	***	1.11	4.418	**	0.85	1.934	-	1.02	1.351	-	1.09	0.67	-	0.4		0.463	-	0.68	0.012	-	0.29	2.252	-	0.58	1.146	-	0.82		0.016	-	0.21	8.352	****	1.66	7.394	***	1.51		1.554	-	1.34	1.088	-	1.33	0.912	-
4	51.466	SNP1329	8.548	****	1.21	5.158	**	0.68	2.594	-	1.07	1.949	-	1.03	0.69	-	0.56		0.395	-	0.47	0.098	-	0.26	2.075	-	0.46	1.583	-	0.86		0.175	-	0.24	10.808	****	2.03	9.824	****	1.82		2.334	-	1.36	1.757	-	1.47	1.246	-
4	51.74	g4A135	1.964	-	1.41	0.492	-	0.6	0.351	-	0.88	1.09	-	0.91	1.119	-	1.12		0.915	-	0.27	0.679	-	0.13	2.863	-	0.73	3.108	-	0.8		0.158	-	0.24	1.828	-	1.19	1.333	-	1.13		6.116	**	1.08	5.289	*	1.09	1.448	-
4	52.014	SNP1361	4.672	**	1.49	3.099	*	0.85	1.463	-	1.12	1.111	-	0.64	0.972	-	1.19		0.22	-	0.35	0.412	-	0.2	3.424	*	0.95	1.695	-	0.59		0.149	-	0.3	7.495	***	1.57	6.684	***	1.47		1.556	-	0.95	1.084	-	1.15	1.733	-
4	53.119	SNP1364	0.097	-	1.12	0.188	-	0.67	0.899	-	0.88	2.022	-	0.31	0.02	-	1.27		0.048	-	0.11	0.094	-	0.67	0.006	-	1.78	0.456	-	0.85		0.763	-	0.66	0.086	-	0.45	0.285	-	0.46		1.733	-	0.49	2.115	-	0.39	0.07	-
4	53.393	SNP1367	1.723	-	0.56	2.611	-	0.87	2.318	-	1.15	3.07	-	0.27	1.478	-	0.79		2.265	-	0.15	2.043	-	0.25	8.443	**	2.44	0.366	-	0.38		0.871	-	0.56	1.465	-	0.88	1.754	-	0.92		1.875	-	0.53	1.453	-	0.33	3.565	-
4	53.667	SNP1368	0.452	-	0.79	0.316	-	0.28	2.771	-	1.17	2.576	-	0.84	3.141	-	0.36		6.12	**	1.1	0.308	-	0.31	4.049	-	1.82	0.789	-	0.43		0.174	-	0.16	2.256	-	0.71	2.312	-	0.71		0.601	-	0.37	1.235	-	0.32	2	-
4	54.493	SNP1369	4.351	**	0.93	1.325	-	0.44	1.274	-	0.86	0.064	-	1	5.236	**	0.29		3.103	*	1.65	0.161	-	0.18	2.034	-	1.69	2.249	-	0.88		0.027	-	0.44	4.246	**	0.89	3.661	*	0.79		3.726	*	1.09	3.088	*	1.17	2.365	-
4	54.767	SNP1373	0.012	-	0.63	0.376	-	0.37	0.968	-	0.81	2.353	-	1.08	0.109	-	0.58		0.181	-	1.81	0.377	-	0.25	0	-	1.45	2.211	-	1.15		0.698	-	0.48	0.05	-	0.82	0.231	-	0.72		1.426	-	0.87	1.729	-	0.94	0.305	-
4	55.041	SNP1374	0	-	0.76	0.739	-	0.27	2.189	-	0.64	5.821	**	1.14	0.034	-	0.39		1.023	-	2.06	1.213	-	0.51	0.014	-	1.58	4.763	**	1.89		0.691	-	0.33	1.039	-	0.62	1.482	-	0.59		1.518	-	0.8	1.683	-	0.92	0.142	-
4	55.315	SNP1376	0.04	-	0.79	0.247	-	0.22	1.546	-	0.62	4.75	**	1.36	0.004	-	0.47		0.844	-	1.9	1.726	-	0.67	0.39	-	1.3	5.586	**	2.55		0.034	-	0.41	0.226	-	0.47	0.385	-	0.51		1.356	-	0.41	1.521	-	0.54	0.172	-
4	55.865	SNP1377	0.206	-	0.81	0.06	-	0.07	0.268	-	0.5	2.634	-	0.99	0.807	-	0.36		0.551	-	1.03	0.02	-	0.22	0.029	-	0.62	0.791	-	0.9		0.192	-	0.5	0	-	0.71	0.032	-	0.76		2.437	-	0.51	2.994	*	0.68	0.018	-
4	56.139	g4A2416	3.498	-	0.85	1.93	-	0.88	5.134	*	1.53	3.916	-	1.01	1.818	-	0.2		0.698	-	0.07	0.288	-	0.07	7.925	**	1.52	1.038	-	0.72		0.182	-	0.3	6.996	**	1.92	6.657	**	1.64		2.762	-	1.85	2.955	-	2.33	2.697	-
4	57.244	SNP1385	0.149	-	0.87	0.015	-	0.27	0.319	-	0.64	1.762	-	1.02	0.092	-	0.11		0.119	-	0.81	0.011	-	0.15	0.095	-	0.87	0.499	-	0.56		0.511	-	0.67	0.01	-	0.35	0.121	-	0.41		1.547	-	0.32	2.188	-	0.75	0.146	-
4	57.518	SNP1386	0.414	-	0.9	0.136	-	0.49	0.179	-	0.43	1.968	-	1.03	0.308	-	0.08		0.041	-	0.41	0.051	-	0.25	0.036	-	1.14	0.558	-	0.47		0.472	-	0.67	0.001	-	0.31	0.045	-	0.34		1.632	-	0.45	2.392	-	0.88	0.129	-
4	58.067	SNP1387	0.374	-	0.78	0.077	-	0.2	0.809	-	0.33	3.91	**	1.07	0.927	-	0.1		0.207	-	0.59	0.107	-	0.28	0.029	-	1.1	1.357	-	0.76		0.276	-	0.56	0.046	-	0.38	0.179	-	0.32		3.348	*	0.92	3.66	*	1.37	0.015	-
4	58.894	SNP1388	4.129	**	0.78	0.59	-	0.31	0.669	-	0.47	0.107	-	1.49	6.417	**	0.11		2.901	*	0.66	0.509	-	0.25	3.474	*	1.21	2.358	-	0.69		0	-	0.54	2.054	-	0.48	1.852	-	0.41		3.805	*	1.01	4.071	**	1.45	0.994	-
4	59.72	SNP1389	5.583	**	0.81	1.441	-	0.48	0.164	-	0.44	0.218	-	1.52	3.545	*	0.2		3.217	*	0.96	0.03	-	0.07	4.646	**	1.92	4.723	**	1.13		0.012	-	0.61	2.21	-	0.55	1.892	-	0.47		3.2	*	0.9	3.15	*	1.25	1.725	-
4	60.27	SNP1390	0.025	-	0.87	0.29	-	0.57	1.027	-	0.43	4.12	**	1.45	1.605	-	0.2		0.48	-	1.26	0.04	-	0.08	0.116	-	1.77	1.062	-	1.26		0.722	-	0.63	0.185	-	0.38	0.393	-	0.37		1.938	-	0.75	2.512	-	1.05	0.098	-
4	60.544	SNP1391	3.991	**	0.88	1.161	-	0.59	0.065	-	0.44	0.394	-	1.4	2.501	-	0.21		4.712	**	1.41	0.193	-	0.08	3.556	*	1.43	4.387	**	1.3		0.075	-	0.62	1.416	-	0.31	1.282	-	0.33		1.999	-	0.79	2.529	-	1.04	0.349	-
4	61.37	SNP1392	1.276	-	0.63	2.343	-	0.58	2.414	-	1.24	2.865	-	1.49	0.848	-	0.25		0.672	-	0.61	2.329	-	0.78	4.149	-	1.2	2.891	-	0.71		1.391	-	0.5	2.428	-	0.43	2.473	-	0.55		0.488	-	1.45	0.668	-	2.07	0.564	-
4	61.644	SNP1395	4.557	**	0.61	1.085	-	0.67	0.011	-	0.41	0.257	-	1.43	1.182	-	0.38		2.648	-	0.85	0.209	-	0.2	3.479	*	0.88	3.028	*	0.88		0.123	-	0.17	1.235	-	0.38	1.088	-	0.39		2.05	-	0.88	2.366	-	1.11	0.518	-
4	62.47	SNP1396	0.009	-	0.53	0.244	-	0.51	0.751	-	0.35	2.67	-	1.32	0.146	-	0.39		0.019	-	0.9	1.184	-	0.22	0.051	-	1.68	0.019	-	1.15		0.691	-	0.39	0.346	-	0.31	0.593	-	0.35		1.301	-	0.91	1.885	-	1.15	0.195	-
4	62.744	SNP1398	0.002	-	0.52	0.609	-	0.41	1.036	-	0.4	3.214	*	1.33	0.46	-	0.37		0.093	-	0.92	0.68	-	0.23	0.002	-	1.67	0.107	-	1.28		0.865	-	0.37	0.566	-	0.35	0.877	-	0.39		2.332	-	1.11	2.978	*	1.34	0.025	-
4	63.018	SNP1399	3.142	*	0.46	0.36	-	0.42	0.238	-	0.46	0.011	-	1.22	1.914	-	0.42		2.433	-	0.99	0.006	-	0.25	3.433	*	1.7	3.428	*	1.48		0.591	-	0.35	0.969	-	0.36	0.914	-	0.41		3.24	*	1.28	3.164	*	1.41	0.925	-
4	63.292	SNP1401	3.491	*	0.29	0.525	-	0.56	0.031	-	0.54	0.021	-	0.92	1.977	-	0.32		2.173	-	1.09	0.045	-	0.21	4.154	**	1.69	3.523	*	1.57		0.398	-	0.34	0.828	-	0.44	0.736	-	0.49		2.616	-	1.27	2.881	*	1.37	0.816	-
4	63.566	SNP1404	0.098	-	0.12	1.073	-	0.66	2.596	-	0.62	5.221	**	0.89	0.171	-	0.32		0.649	-	1.04	0.514	-	0.16	0.008	-	1.56	0.579	-	1.37		1.02	-	0.36	1.178	-	0.48	1.487	-	0.53		3.338	*	1.51	3.18	*	1.56	0.054	-
4	64.116	SNP1405	5.187	**	0.16	1.427	-	0.53	0.208	-	0.88	0.008	-	1.25	2.144	-	0.51		1.793	-	0.84	0.08	-	0.12	3.54	*	1.13	3.595	*	0.83		0.572	-	0.24	1.176	-	0.52	1.1	-	0.53		4.521	**	1.5	4.682	**	1.51	1.045	-
4	64.39	g4A107	3.358	-	0.32	1.249	-	0.71	2.538	-	1.2	2.166	-	0.97	2.074	-	0.63		0.006	-	0.16	1.608	-	0.47	7.949	**	1.64	2.363	-	0.33		0.698	-	0.27	3.536	-	0.81	3.636	-	0.87		0.86	-	0.27	0.769	-	0.35	1.266	-
4	66.057	SNP1407	0.335	-	0.4	0.431	-	0.56	2.095	-	0.87	4.478	**	1.04	0.383	-	0.79		1.043	-	1.15	0.005	-	0.22	0.025	-	0.51	1.611	-	0.93		0.503	-	0.46	1.278	-	0.2	1.618	-	0.3		0.639	-	0.72	0.659	-	1.11	0.002	-
4	66.331	SNP1408	0.543	-	0.4	1.496	-	0.46	3.06	*	0.58	6.181	**	1.05	0.376	-	0.79		1.642	-	1.23	0.02	-	0.13	0.054	-	0.54	2.401	-	1.03		2.056	-	0.44	2.134	-	0.23	2.716	*	0.29		1.952	-	0.86	1.807	-	1.23	0.031	-
4	66.605	SNP1409	0.031	-	0.64	0.42	-	0.41	1.651	-	0.45	3.994	**	0.33	0.34	-	0.47		1.76	-	1.16	0.145	-	0.06	0.009	-	0.67	1.583	-	1.11		0.372	-	0.43	0.602	-	0.21	0.823	-	0.26		2.136	-	0.92	1.914	-	1.3	0.014	-
4	67.99	SNP1410	2.18	-	0.46	0.279	-	0.27	0.067	-	0.34	0.083	-	0.37	2.114	-	0.26		1.112	-	0.76	0.019	-	0.1	2.408	-	1.03	2.399	-	1.4		0	-	0.33	1.134	-	0.34	0.934	-	0.35		2.343	-	0.99	3.522	*	1.34	0.045	-
4	68.816	SNP1411	0.026	-	0.44	0.006	-	0.18	0.182	-	0.28	1.219	-	0.17	0.364	-	0.32		0.121	-	0.72	0.269	-	0.17	0.042	-	0.93	1.391	-	1.37		0.022	-	0.27	0.006	-	0.28	0.069	-	0.29		0.644	-	0.96	1.376	-	1.3	0.096	-
4	69.643	SNP1412	0.033	-	0.43	0.048	-	0.15	0.032	-	0.13	0.342	-	0.43	0.34	-	0.23		0.313	-	0.92	0.003	-	0.14	0.012	-	0.7	0.918	-	1.24		0.367	-	0.24	0.389	-	0.29	0.161	-	0.2		0.656	-	0.89	0.926	-	1.23	0.021	-
4	69.917	SNP1413	1.9	-	0.69	0.003	-	0.26	0.008	-	0.14	0.078	-	0.38	2.682	-	0.96		0.601	-	1.16	0.01	-	0.18	1.475	-	0.64	1.937	-	1.25		0.005	-	0.42	0.492	-	0.27	0.383	-	0.21		3.025	*	1.06	3.073	*	1.4	0.81	-
4	70.466	SNP1414	2.13	-	0.59	0.356	-	0.86	0.35	-	0.57	0.212	-	0.22	1.368	-	0.56		0.312	-	1.3	0.067	-	0.29	0.946	-	0.62	2.368	-	1.08		0.467	-	1.17	1.316	-	0.27	1.29	-	0.41		2.829	*	2.88	3.752	*	3.09	0	-
4	71.016	SNP1415	1.258	-	0.29	1.571	-	0.33	3.019	-	0.69	3.608	-	0.12	0.484	-	0.44		4.847	*	1.82	0.569	-	0.62	3.082	-	0.74	3.362	-	0.81		3.083	-	0.79	1.13	-	0.88	1.455	-	1		4.196	-	2.46	4.2	-	2.88	2.235	-
4	72.401	SNP1418	0.435	-	0.18	0.294	-	0.64	0.131	-	0.4	0.296	-	0.16	0.833	-	0.25		0.154	-	0.5	1.951	-	1.04	0.001	-	0.68	0.223	-	0.36		0.915	-	0.51	0.345	-	0.15	0.094	-	0.17		1.186	-	1.47	2.194	-	2.33	0.374	-
4	72.95	SNP1420	0.203	-	0.31	0.108	-	0.53	0.278	-	0.32	0.253	-	0.24	1.051	-	0.15		0.137	-	0.48	0.473	-	0.32	0.022	-	1.03	0.052	-	0.44		0.822	-	0.31	0.134	-	0.15	0.016	-	0.14		0.842	-	1.28	1.404	-	1.94	0.114	-
4	73.224	SNP1423	0.056	-	0.3	0.07	-	0.63	0.08	-	0.71	0.243	-	0.1	1.391	-	0.23		0.059	-	1.14	0.299	-	0.36	0.117	-	0.78	0.003	-	0.63		1.078	-	0.33	0.009	-	0.3	0.011	-	0.31		0.175	-	1	0.461	-	1.46	0.127	-
4	73.498	SNP1426	0.017	-	0.39	0.005	-	0.55	0.101	-	0.89	0.195	-	0.13	0.273	-	0.22		0.316	-	1.23	0.384	-	0.37	0.193	-	1.43	0.08	-	0.88		0.52	-	0.37	0.501	-	0.52	0.195	-	0.47		0.07	-	0.97	0.138	-	1.34	0.025	-
4	74.325	SNP1427	0.086	-	0.38	0.131	-	0.78	0.194	-	0.77	1.448	-	0.16	1.096	-	0.17		0.547	-	0.97	0.218	-	0.55	0	-	1.19	0.013	-	0.56		1.826	-	0.98	0.022	-	0.38	0.04	-	0.43		0.208	-	0.98	0.657	-	1.38	0.139	-
4	74.598	SNP1428	0.185	-	0.38	0.322	-	0.37	0.671	-	0.6	0.03	-	0.18	0.51	-	0.12		0.001	-	0.83	0.299	-	0.36	0.012	-	0.93	0.002	-	0.49		0.015	-	0.09	0.181	-	0.19	0.119	-	0.2		0.513	-	0.89	1.244	-	1.37	0.365	-
4	74.872	SNP1432	1.4	-	0.59	0.021	-	0.34	0.258	-	0.62	0.001	-	0.2	2.166	-	0.41		0.627	-	0.87	0.513	-	0.42	1.435	-	0.99	1.478	-	0.51		0.51	-	0.1	0.264	-	0.19	0.352	-	0.2		3.247	*	0.88	3.808	*	1.33	0.062	-
4	76.539	SNP1436	0.152	-	0.56	0.261	-	0.12	0.072	-	0.76	0.214	-	0.43	0.916	-	0.84		0.61	-	0.88	1.842	-	0.6	0.024	-	0.06	0.056	-	0.3		0.211	-	0.33	0.126	-	0.24	0.047	-	0.31		0.089	-	0.81	0.469	-	1.47	0.595	-
4	76.813	SNP1437	0.469	-	0.48	0.392	-	0.3	0.216	-	1.09	0.023	-	0.3	2.441	-	1.15		0.699	-	0.29	0.003	-	0.43	0	-	0.03	0.052	-	0.46		0.344	-	0.4	0.196	-	0.71	0.088	-	0.79		0.396	-	0.38	0.975	-	0.75	0.063	-
4	77.087	SNP1440	1.949	-	0.54	2.062	-	0.41	1.422	-	0.12	2.252	-	0.36	0.611	-	0.79		1.655	-	0.11	0.778	-	0.74	1.481	-	0.37	1.087	-	0.41		3.163	-	0.23	0.466	-	0.02	0.814	-	0.04		1.779	-	0.1	0.969	-	0.14	0.896	-
4	77.361	SNP1441	0.081	-	0.4	0.303	-	0.23	0.223	-	0.21	0.303	-	0.52	1.331	-	0.7		0.44	-	0.25	0.213	-	0.84	1.365	-	0.21	0.452	-	0.46		0.672	-	0.21	0.131	-	0.02	0.173	-	0.03		2.693	-	0.26	2.642	-	0.44	0.386	-
4	78.188	SNP1445	0.858	-	0.43	0	-	0.63	0.703	-	0.78	0.053	-	0.59	2.992	*	0.61		0.296	-	0.86	0.186	-	0.59	1.112	-	0.75	1.238	-	0.64		2.062	-	0.3	1.167	-	0.53	1.537	-	0.64		4.038	**	0.76	6.156	**	1.41	0.002	-
4	78.737	SNP1446	3.487	*	0.29	1.082	-	1.19	1.945	-	0.92	1.449	-	0.69	0.864	-	0.62		0.016	-	1.08	0.41	-	1.02	1.26	-	1.06	0.258	-	0.33		2.655	-	0.45	3.619	*	0.93	4.111	**	1.1		1.82	-	0.48	3.149	*	0.96	0.02	-
4	79.564	SNP1447	1.905	-	0.42	2.049	-	0.88	0.295	-	0.31	1.529	-	0.92	2.082	-	1.01		1.563	-	0.59	2.552	-	0.83	1.41	-	0.64	0.923	-	0.16		0.627	-	0.51	0.085	-	0.16	0.081	-	0.29		0.894	-	0.26	1.741	-	0.65	0.204	-
4	81.23	SNP1448	0.003	-	0.45	0.008	-	0.82	0.45	-	0.12	0.001	-	0.93	1.819	-	1.03		0.043	-	0.24	1.749	-	1.43	0.949	-	0.65	0.028	-	0.17		0.104	-	0.38	0.653	-	0.13	0.449	-	0.15		0.014	-	1.24	0.168	-	1.77	0.092	-
4	81.78	SNP1451	1.06	-	0.39	0.017	-	0.98	0.472	-	0.44	0.048	-	0.82	2.224	-	0.47		0.235	-	0.04	0.03	-	1.55	0.974	-	0.45	0.974	-	0.46		1.636	-	0.54	0.6	-	0.25	0.806	-	0.37		3.644	*	1.42	4.872	**	1.7	0.108	-
4	82.054	SNP1452	0.519	-	0.49	0.617	-	0.21	1.33	-	0.21	0.413	-	0.7	2.795	-	0.53		1.223	-	0.06	2.396	-	0.84	0.43	-	0.57	0.328	-	0.38		0.716	-	0.64	0.097	-	0.06	0.168	-	0.15		1.769	-	0.98	3.689	-	1.55	0.778	-
4	82.603	SNP1453	0.019	-	0.59	0.033	-	0.21	0.28	-	0.3	0.002	-	0.61	1.377	-	0.37		0.038	-	0.07	1.692	-	0.71	0.136	-	0.84	0.319	-	0.2		0.352	-	0.49	0.519	-	0.36	0.288	-	0.45		0.213	-	0.81	0.286	-	1.4	0.017	-
4	83.153	SNP1454	0.002	-	0.6	0.008	-	0.22	0.289	-	0.6	0	-	0.6	1.066	-	0.36		0.212	-	0.14	3.521	*	0.99	0	-	0.93	0.674	-	0.21		0.018	-	0.31	0.288	-	0.61	0.199	-	0.7		0.001	-	0.34	0.128	-	0.69	0.115	-
4	83.427	SNP1455	0.165	-	0.61	2.51	-	1.59	1.091	-	0.56	1.507	-	0.53	2.083	-	0.35		0.561	-	0.57	7.639	**	2.2	0.564	-	0.3	1.667	-	0.52		1.563	-	0.28	0.463	-	0.08	0.354	-	0.11		1	-	0.12	0.923	-	0.21	0.342	-
4	84.812	SNP1458	1.576	-	0.58	0.092	-	0.54	0.842	-	0.12	0.18	-	0.83	1.945	-	0.64		1.274	-	0.4	0.277	-	0.79	0.791	-	0.42	0.041	-	0.15		1.104	-	0.4	1.438	-	0.18	1.599	-	0.24		3.097	*	1.68	4.945	**	2.24	0	-
4	85.638	SNP1463	0.15	-	0.59	0.042	-	0.38	0.108	-	0.34	0.325	-	0.38	2.766	*	0.92		1.107	-	0.8	1.454	-	1.59	0.064	-	0.37	0.163	-	0.38		0.263	-	0.63	0.136	-	0.39	0.034	-	0.46		0.429	-	1.79	1.076	-	2.74	0.06	-
4	86.188	g4A385	3.063	-	0.5	3.857	-	0.87	0.085	-	0.22	0.637	-	0.97	1.523	-	0.72		2.22	-	0.93	2.105	-	1.78	0.618	-	0.19	0.372	-	0.58		1.441	-	0.48	0.498	-	0.14	0.791	-	0.22		2.3	-	0.72	2.054	-	1.16	0.233	-
4	86.462	SNP1465	0.183	-	0.33	0.792	-	1.05	1.124	-	0.35	0.773	-	0.43	2.467	-	0.61		2.702	-	1.01	1.103	-	0.98	0.088	-	0.08	0.96	-	0.23		0.986	-	0.4	0.177	-	0.1	0.365	-	0.18		1.457	-	0.43	1.886	-	1.01	0.781	-
4	89.853	SNP1466	0.117	-	4.04	0.232	-	0.8	0.276	-	0.2	0.001	-	0.68	1.302	-	0.27		1.291	-	1.01	0.674	-	1.38	0.358	-	0.16	0.063	-	0.88		0.153	-	0.22	0.005	-	0.19	0	-	0.26		0.083	-	0.18	0.524	-	0.73	0.203	-
4	90.402	SNP1467	2.448	-	3.95	1.274	-	0.87	1.642	-	0.19	0.529	-	0.72	0.861	-	0.23		2.448	-	0.9	0.1	-	1.55	0.062	-	0.22	0.372	-	0.7		0.792	-	0.18	1.01	-	0.33	1.223	-	0.36		0.56	-	0.26	2.44	-	0.72	0.809	-
4	90.676	g4A2365	0.311	-	1.69	0.901	-	0.27	0.27	-	0.22	0.015	-	0.55	0.804	-	0.35		3.859	-	1.01	1.846	-	1.16	0.814	-	0.36	0.672	-	0.27		0.002	-	0.05	1.171	-	0.07	0.87	-	0.06		0.608	-	0.23	0.576	-	0.18	0.196	-
4	91.781	SNP1469	0.291	-	1.74	0.151	-	0.05	0.16	-	0.88	0.096	-	0.5	2.375	-	0.21		0.774	-	0.74	0.873	-	1.42	0.142	-	0.33	0.035	-	0.13		0.193	-	0.41	0.093	-	0.17	0.105	-	0.2		0.829	-	0.38	1.096	-	0.37	0.073	-
4	92.055	SNP1470	0.266	-	1.29	0.085	-	0.1	0.029	-	0.85	0.151	-	0.41	1.113	-	0.3		1.519	-	0.84	1.315	-	1.19	0.737	-	0.98	0.222	-	0.08		0.1	-	0.5	0.055	-	0.04	0.029	-	0.06		0.36	-	0.25	0.75	-	0.34	0	-
4	92.329	SNP1472	0.038	-	1.67	0.929	-	0.12	0.272	-	0.15	0.269	-	0.52	0.878	-	0.31		1.982	-	0.4	10.737	****	2.89	0.335	-	0.21	4.292	-	0.69		0.926	-	0.39	1.436	-	0.34	1.569	-	0.39		1.215	-	0.11	0.303	-	0	0.824	-
4	93.156	SNP1475	1.612	-	1.01	0.606	-	0.36	0.173	-	0.06	0.031	-	0.42	0.208	-	1.52		1.672	-	0.55	0.132	-	0.15	0.128	-	0.09	0.04	-	0.17		0.417	-	0.43	0.715	-	0.48	0.826	-	0.4		0.439	-	0.16	1.94	-	0.58	1.269	-
4	93.43	SNP1476	1.961	-	0.68	1.279	-	0.74	0.089	-	0.07	0.055	-	0.45	0.08	-	1.32		2.472	-	0.74	0	-	0.28	0	-	0.01	0.165	-	0.3		0.706	-	0.31	0.365	-	0.57	0.582	-	0.53		0.013	-	0.17	0.683	-	0.48	2.143	-
4	93.704	SNP1477	0.22	-	0.83	0.161	-	0.8	0.181	-	0.06	0.007	-	0.35	1.257	-	1.38		2.78	*	0.79	0.601	-	0.39	0.28	-	0.05	0.022	-	0.37		0.058	-	0.28	0.335	-	0.61	0.234	-	0.61		0.185	-	0.21	0.268	-	0.6	0.033	-
4	93.978	SNP1479	0.073	-	0.61	0.22	-	0.83	0.317	-	0.02	0.01	-	0.47	0.468	-	0.98		1.713	-	0.89	0.573	-	0.34	0.386	-	0.07	0.002	-	0.47		0.555	-	0.39	0.597	-	0.74	0.499	-	0.81		0.003	-	0.21	0.098	-	0.57	0.08	-
4	94.527	SNP1481	0.172	-	0.52	0.115	-	1.11	0.587	-	0.18	0.093	-	0.8	1.083	-	0.72		0.998	-	1.2	0.621	-	0.33	0.729	-	0.14	0.122	-	0.52		0.436	-	0.71	1.237	-	1.39	1.091	-	1.61		0.019	-	0.15	0.267	-	0.54	0.425	-
4	94.801	SNP1483	0.026	-	1.38	0.036	-	0.93	0.153	-	0.07	0.014	-	0.53	0.591	-	1.28		1.221	-	1.58	1.271	-	0.42	0.302	-	0.12	0.112	-	0.56		0.443	-	0.85	0.585	-	1.53	0.525	-	1.81		0.035	-	0.28	0	-	0.47	0.131	-
4	95.075	SNP1490	0.513	-	1.24	1.087	-	1.06	0.238	-	0.49	1.064	-	0.56	1.651	-	1.25		5.804	*	1.65	0.972	-	0.47	0.901	-	0.19	0.378	-	0.16		1.868	-	0.82	0.495	-	0.49	1.075	-	0.72		0.962	-	0.19	0.477	-	0.17	1.906	-
4	95.349	SNP1491	0.062	-	0.91	0.044	-	0.93	0.037	-	0.14	0.005	-	0.56	0.4	-	0.95		2.803	*	2.99	0.59	-	0.56	0.213	-	0.14	0.112	-	0.69		0.112	-	1.13	0.506	-	1.75	0.393	-	2.12		0.035	-	0.31	0.021	-	0.58	0.001	-
4	95.623	SNP1494	0.214	-	0.83	0.335	-	0.35	2.256	-	0.45	1.669	-	0.61	0.523	-	0.2		4.313	-	1.62	1.381	-	0.86	0.118	-	0.1	1.646	-	0.62		0.669	-	0.42	2.562	-	0.83	2.222	-	0.81		1.77	-	0.35	0.472	-	0.05	5.617	*
4	95.897	g4T93	1.311	-	1.22	0.692	-	0.36	1.811	-	0.29	0.518	-	1.13	2.799	-	0.86		0.448	-	1.26	1.367	-	0.58	0.276	-	0.25	0.729	-	0.47		0.025	-	0.28	3.226	-	0.72	2.799	-	0.6		0.28	-	0.09	1.581	-	0.48	0.933	-
4	96.171	SNP1511	0.299	-	1.35	0.025	-	0.7	0.185	-	0.04	0.034	-	0.16	0.421	-	0.69		1.013	-	0.99	0.163	-	0.33	0.128	-	0.14	0	-	0.51		0.003	-	0.1	1.684	-	0.51	1.381	-	0.44		0.018	-	0.29	0.012	-	0.66	0.37	-
4	96.445	SNP1514	0.146	-	0.73	0.065	-	0.68	0.148	-	0.07	0.056	-	0.54	0.521	-	0.5		0.788	-	0.91	0.894	-	0.43	0.367	-	0.08	0.119	-	0.56		0.013	-	0.13	1.988	-	0.53	1.525	-	0.45		0.023	-	0.34	0.292	-	0.76	0.222	-
4	96.719	SNP1521	0.261	-	0.72	0.054	-	0.78	0.036	-	0.03	0.002	-	0.58	0.586	-	0.52		2.487	-	0.93	1.619	-	0.61	0.676	-	0.03	0.144	-	0.49		0.068	-	0.17	1.004	-	0.37	0.749	-	0.32		0	-	0.51	0.16	-	0.86	0.498	-
4	96.993	SNP1522	1.313	-	0.86	0.535	-	0.76	0.007	-	0.02	0.007	-	0.47	0.166	-	0.54		2.173	-	0.77	0.011	-	0.67	0.001	-	0.06	0.19	-	0.47		0.279	-	0.21	0.028	-	0.27	0.075	-	0.22		0.002	-	0.58	0.745	-	0.87	1.125	-
4	97.542	SNP1524	0.085	-	0.75	0.054	-	0.15	0.278	-	0.1	0.485	-	0.4	0.12	-	0.69		2.11	-	0.72	1.24	-	0.35	0.475	-	0.25	1.679	-	0.52		0.015	-	0.14	2.421	-	0.63	2.262	-	0.46		0.308	-	0.02	0.214	-	0.2	0.82	-
4	98.092	SNP1525	0.064	-	0.75	0.057	-	0.43	0.007	-	0.12	0.024	-	0.41	0.209	-	0.61		4.853	**	0.86	0.9	-	0.27	0.317	-	0.13	0.024	-	0.27		0.016	-	0.44	0.395	-	0.59	0.174	-	0.34		0.063	-	0.19	0.33	-	0.54	0.38	-
4	100.613	SNP1526	0.106	-	0.8	0.004	-	0.3	0.025	-	0.11	0.002	-	0.38	0.577	-	0.43		1.99	-	0.82	0.874	-	0.3	0.515	-	0.16	0.041	-	0.37		0.133	-	0.11	0.526	-	0.68	0.403	-	0.51		0	-	0.18	0.173	-	0.54	0.809	-
4	100.887	SNP1529	0.01	-	0.88	0.024	-	0.53	0.007	-	0.11	0.104	-	0.23	0.238	-	0.44		1.035	-	0.76	0.155	-	0.19	1.05	-	0.16	0.045	-	0.41		0.035	-	0.11	0.158	-	0.49	0.083	-	0.36		0.008	-	0.23	0.001	-	0.59	0.05	-
4	101.714	SNP1530	0.015	-	0.97	0.024	-	0.88	0.022	-	0.04	0.043	-	0.13	0.055	-	0.43		0.464	-	0.6	0.448	-	0.2	1.129	-	0.05	0.255	-	0.47		0.208	-	0.19	0.389	-	0.19	0.343	-	0.11		0.159	-	0.59	0.358	-	0.91	0.078	-
4	102.263	SNP1531	0.001	-	0.75	0.049	-	0.97	0.035	-	0.07	0.075	-	0.14	0	-	0.31		0.064	-	0.55	0.594	-	0.2	0.502	-	0.1	0.681	-	0.49		0.082	-	0.21	0.133	-	0.22	0.105	-	0.13		0.078	-	0.37	0.298	-	0.7	0.353	-
5	0	SNP1542	0.012	-	0.78	0.312	-	0.72	1.88	-	1.54	0.329	-	0.2	2.357	-	0.31		0.114	-	2.22	1.878	-	0.59	0.09	-	0.43	1.109	-	1.41		1.752	-	0.64	0.02	-	0.43	0.004	-	0.49		0.03	-	0.2	0.637	-	0.57	1.161	-
5	0.826	SNP1543	3.812	*	0.91	2.416	-	0.54	2.813	*	1.21	2.427	-	0.15	2.432	-	0.89		5.871	**	2.16	0.342	-	0.55	2.6	-	0.49	4.3	**	1.26		0.631	-	0.62	0.402	-	0.24	0.687	-	0.32		0.524	-	0.15	2.552	-	0.56	0.253	-
5	1.1	SNP1551	0.142	-	1.1	0.283	-	0.2	1.682	-	0.44	1.666	-	0.35	2.567	-	0.15		2.014	-	1.46	1.778	-	1.28	2.02	-	0.49	3.163	-	0.6		1.492	-	0.51	0.349	-	0.08	0.17	-	0.06		0.835	-	0.13	3.488	-	0.47	1.253	-
5	1.374	SNP1553	0.003	-	1.09	0	-	0.11	1.17	-	0.32	0.074	-	0.33	4.673	**	0.17		0.04	-	1.15	1.921	-	1.61	0.107	-	0.38	1.607	-	0.85		0.285	-	0.48	0.126	-	0.15	0.07	-	0.04		0.019	-	0.13	0.316	-	0.46	0.223	-
5	2.201	SNP1555	1.605	-	1.19	0.142	-	0.34	1.26	-	1.05	0.596	-	0.35	0.551	-	0.16		2.248	-	1.05	1.364	-	0.92	0.243	-	0.07	0.106	-	0.71		0.543	-	0.13	0.948	-	0.31	0.892	-	0.31		0.521	-	0.36	0.436	-	0.4	1.606	-
5	2.475	SNP1561	0.015	-	1.25	0.038	-	0.39	1.766	-	0.47	0.361	-	0.4	4.489	**	0.08		0.259	-	0.3	1.765	-	0.75	0	-	0.25	0.885	-	0.51		0.71	-	0.23	0.079	-	0.19	0.02	-	0.21		0.242	-	0.32	0.015	-	0.7	0.476	-
5	2.749	SNP1564	0.136	-	1.25	0.027	-	0.22	0.274	-	0.94	0.172	-	0.45	0.98	-	0.1		0.474	-	0.35	0.453	-	0.49	0.968	-	0.12	0.198	-	0.6		0.674	-	0.54	0.603	-	0.16	0.65	-	0.22		0.534	-	0.01	0.025	-	0.21	1.467	-
5	3.023	g5A2723	0.213	-	1.37	0.097	-	0.26	0.688	-	0.23	0.004	-	0.21	5.711	**	0.17		0.006	-	1.82	0.913	-	0.7	0.051	-	0.28	0.797	-	1.02		0.191	-	0.43	0.936	-	0.27	0.645	-	0.29		0.074	-	0.01	0.377	-	0.1	0.268	-
5	3.572	SNP1578	0.094	-	1.38	0.025	-	0.31	0.424	-	0.91	0.005	-	0.21	4.09	**	0.29		0.026	-	2.03	1.054	-	0.57	0.826	-	0.85	1.683	-	1.47		0.095	-	0.45	0.76	-	0.32	0.595	-	0.32		0.362	-	0.05	0.036	-	0.11	0.335	-
5	3.846	SNP1580	1.733	-	1.15	2.115	-	0.49	2.451	-	1.17	2.779	*	0.11	0.65	-	0.81		8.979	****	2.13	0.783	-	0.38	2.273	-	0.81	6.346	**	1.48		1.475	-	0.6	0.747	-	0.26	1.203	-	0.34		0.003	-	0.16	0.625	-	0.26	0.571	-
5	4.12	SNP1581	1.582	-	1.17	1.543	-	0.3	4.041	**	1.16	3.452	*	0.09	1.897	-	0.86		7.542	***	1.47	0.671	-	0.17	2.281	-	1.05	6.084	**	1.06		1.139	-	0.47	1.424	-	0.18	2.024	-	0.3		0.234	-	1.35	2.049	-	1.17	0.624	-
5	4.394	SNP1584	1.212	-	0.79	2.283	-	0.32	4.344	**	0.98	4.071	**	1.25	1.579	-	1.42		5.444	**	1.31	0.88	-	0.42	2.493	-	0.88	4.586	**	0.85		1.844	-	0.4	0.512	-	0.53	0.972	-	0.57		0	-	2.41	1.122	-	1.64	1.778	-
5	4.668	SNP1586	1.852	-	0.86	1.586	-	0.35	0.457	-	0.25	1.65	-	0.46	1.066	-	1.73		2.351	-	0.78	3.154	-	1.15	1.255	-	0.39	0.166	-	0.06		1.195	-	0.24	1.744	-	0.6	1.964	-	0.6		1.244	-	0.62	0.282	-	0.52	1.393	-
5	5.218	SNP1587	0.004	-	0.63	0.057	-	0.56	0.948	-	0.58	0.013	-	0.96	5.961	**	0.51		0.009	-	0.87	0.823	-	0.54	0.177	-	0.43	1.436	-	0.73		0.244	-	0.43	0.125	-	0.24	0.071	-	0.31		0.117	-	0.07	0.052	-	0.27	0.849	-
5	5.767	SNP1588	1.974	-	0.72	3.32	-	0.43	2.379	-	0.59	1.223	-	0.87	5.959	*	0.66		1.774	-	1.16	1.771	-	0.28	2.232	-	0.46	2.156	-	0.81		5.14	*	0.8	0.413	-	0.22	0.95	-	0.34		1.342	-	0.19	1.629	-	0.18	3.278	-
5	7.717	SNP1591	0.143	-	0.56	0.111	-	0.36	1.564	-	1.04	0.044	-	0.79	6.38	**	0.75		0.139	-	1.3	0.219	-	0.24	0.074	-	0.55	0.38	-	1.07		1.761	-	1.09	0.004	-	0.5	0.057	-	0.76		0	-	0.11	0.17	-	0.07	0.403	-
5	8.544	g5T2636	0.099	-	0.35	0.141	-	0.44	2.303	-	1.8	0.162	-	0.72	10.897	*****	0.97		0.005	-	1.28	0.541	-	0.29	0.463	-	0.59	0.255	-	1.29		0.19	-	1.11	0.326	-	0.44	0.185	-	0.73		0.006	-	0.3	0.103	-	0.06	0.824	-
5	8.818	g5A2737	0.093	-	0.4	0.162	-	0.39	2.486	-	1.75	0.135	-	0.34	11.963	*****	0.42		0.002	-	1.23	0.435	-	0.28	0.732	-	0.57	0.074	-	1.2		0.045	-	1.15	0.173	-	0.44	0.093	-	0.74		0.002	-	0.3	0.134	-	0.06	0.879	-
5	9.644	SNP1599	1.177	-	0.41	0.657	-	0.38	3.565	*	1.89	0.709	-	0.29	9.118	****	0.38		1.51	-	1.81	0.854	-	0.58	0.183	-	0.62	2.58	-	1.92		3.336	*	1.29	0.297	-	0.54	0.61	-	0.85		0.004	-	0.09	0.11	-	0.19	0.257	-
5	10.194	SNP1600	0.788	-	0.44	2.177	-	0.35	5.534	**	1.79	6.833	***	0.23	0.586	-	0.53		5.145	**	1.91	0.34	-	0.42	3.546	*	0.85	6.725	***	1.5		4.095	**	1.24	2.404	-	0.53	3.639	*	0.84		0.022	-	0.07	0.723	-	0.13	1.901	-
5	10.467	SNP1603	0.839	-	0.48	0.391	-	0.16	3.037	*	0.82	0.623	-	0.2	9.052	****	0.56		0.833	-	0.91	0.808	-	0.43	1.488	-	1.38	1.317	-	0.81		1.064	-	0.67	0.082	-	0.08	0.191	-	0.2		0.008	-	0.12	0.219	-	0.12	0.363	-
5	11.017	SNP1605	2.826	-	0.4	5.056	*	0.84	7.237	**	2.06	8.433	**	0.34	1.579	-	0.51		7.898	**	2.71	1.039	-	0.46	1.983	-	1.35	4.396	-	0.99		5.831	*	0.77	4.891	*	1.46	5.418	*	1.58		0.189	-	0.05	2.343	-	0.3	1.787	-
5	11.566	SNP1606	3.392	-	0.48	4.448	-	1.03	5.501	*	1.48	4.891	*	0.6	7.195	**	0.45		2.817	-	1.04	0.369	-	0.32	5.255	*	2.21	5.171	*	1.2		5.395	*	0.98	0.899	-	0.61	1.582	-	0.89		0.329	-	0.17	0.089	-	0.12	1.845	-
5	12.116	SNP1609	1.126	-	0.78	0.481	-	0.38	1.703	-	1.25	0.348	-	0.44	8.133	****	1.3		0.168	-	0.19	0.423	-	0.31	0.416	-	0.89	1.05	-	0.25		0.587	-	0.56	0.009	-	1.04	0.032	-	1.25		0.02	-	0.33	0.085	-	0.06	0.533	-
5	12.39	SNP1614	1.359	-	0.67	0.912	-	0.37	1.461	-	1.66	0.147	-	0.34	10.559	****	1.41		0.055	-	0.14	0.612	-	0.35	0.037	-	1.09	1.293	-	0.23		0.636	-	0.98	0.022	-	0.92	0	-	1.25		0.001	-	0.36	0.148	-	0.15	0.394	-
5	13.495	SNP1616	1.298	-	1.02	3.176	*	0.7	5.883	**	2.48	6.616	**	0.37	0.937	-	0.44		2.749	*	1.68	0.416	-	0.42	4.195	**	1.22	4.534	**	1.32		2.875	*	1.3	3.292	*	0.99	4.245	**	1.42		0.038	-	0.72	1.278	-	0.39	1.094	-
5	13.769	SNP1617	3.061	-	1	4.317	-	0.87	4.67	*	0.87	3.16	-	0.36	7.365	**	0.29		11.714	****	3.77	0.118	-	0.43	3.539	-	1.71	11.605	****	2.79		5.277	*	1.2	1.255	-	0.45	2.085	-	0.73		1.924	-	0.56	2.236	-	0.46	2.581	-
5	14.318	SNP1618	1.406	-	0.85	3.509	*	0.69	5.101	**	0.99	6.537	**	0.33	0.44	-	0.29		5.954	**	1.67	0.459	-	0.61	3.028	*	1.18	5.758	**	1.43		1.266	-	0.35	2.312	-	0.71	2.769	*	0.8		0.163	-	0.88	1.448	-	0.97	0.536	-
5	14.868	SNP1620	1.437	-	0.71	1.15	-	1.03	1.526	-	1.4	0.131	-	0.28	10.099	****	0.42		1.049	-	1.65	0.642	-	0.53	0.443	-	1.04	1.734	-	1.38		1.872	-	0.63	0.019	-	0.59	0.106	-	0.78		0.025	-	0.81	0.14	-	0.98	0.019	-
5	15.694	SNP1624	2.873	*	0.96	6.171	**	1.35	5.785	**	1.74	6.33	**	0.3	1.103	-	0.08		4.39	**	1.61	0.599	-	0.68	3.011	*	0.95	4.528	**	1.33		2.79	*	0.94	2.2	-	0.53	3.148	*	0.81		0.012	-	0.64	1.822	-	0.78	2.741	*
5	16.244	SNP1628	1.367	-	0.83	5.14	**	1.13	4.232	**	1.33	6.324	**	0.29	0.037	-	0.21		4.553	**	1.72	0.412	-	0.7	2.707	*	1.01	4.774	**	1.53		2.322	-	0.97	1.017	-	0.33	1.651	-	0.58		0.394	-	0.74	0.291	-	0.77	2.679	-
5	17.07	SNP1629	0.997	-	0.65	1.547	-	1.15	1.354	-	1.49	0.264	-	0.35	8.306	****	0.74		0.671	-	1.92	1.423	-	0.62	0.325	-	1.05	2.334	-	1.73		1.165	-	1	0.178	-	0.45	0.286	-	0.74		0.379	-	0.71	0.128	-	0.83	0.364	-
5	17.344	SNP1630	0.772	-	0.62	0.924	-	1.11	1.854	-	1.56	0.345	-	0.44	9.827	****	1.12		0.578	-	1.89	0.477	-	0.52	1.728	-	1.12	0.79	-	1.67		1.438	-	1.02	0.542	-	0.48	0.731	-	0.78		0.105	-	0.65	0.057	-	0.78	0	-
5	17.618	SNP1632	2.801	*	0.84	3.21	*	1.56	2.881	*	2	1.15	-	0.51	7.004	***	0.86		0.327	-	1.88	0.685	-	0.38	1.451	-	1.48	0.82	-	1.66		1.372	-	1.08	1.449	-	0.71	1.717	-	1.04		0.269	-	0.62	0.147	-	0.65	0.081	-
5	18.445	SNP1640	2.259	-	1.42	3.529	*	1.62	5.093	**	2.49	2.682	-	0.77	6.52	**	0.68		0.457	-	1.98	0.443	-	0.27	1.523	-	1.25	0.69	-	1.77		2.092	-	1.13	3.114	*	1.06	3.556	*	1.45		0.611	-	0.76	0.461	-	0.86	0.206	-
5	18.994	SNP1641	1.002	-	1.73	4.139	**	1.6	7.433	***	2.62	8.652	****	0.94	0.43	-	0.54		6.98	***	2.1	0.044	-	0.56	1.637	-	1.16	7.007	***	2		2.974	*	1.07	2.62	-	1.03	3.646	*	1.39		0.169	-	0.56	0.692	-	0.67	4.159	**
5	19.268	SNP1646	0.859	-	0.97	3.749	*	1.37	6.022	**	2.25	7.035	***	0.66	0.172	-	0.42		5.546	**	1.47	0	-	1.19	1.247	-	1.45	5.619	**	1.94		3.052	*	1.03	2.083	-	0.76	3.051	*	1.09		0.065	-	0.33	1.216	-	0.58	4.068	**
5	19.542	SNP1649	0.124	-	0.62	0.083	-	0.67	0.063	-	1.42	1.573	-	0.43	4.103	-	0.49		1.95	-	1.34	2.196	-	0.98	2.964	-	1.03	1.914	-	1.55		1.732	-	0.76	0.416	-	0.62	0.735	-	0.86		2.452	-	0.47	2.245	-	0.5	0.718	-
5	20.091	SNP1650	1.38	-	0.49	0.604	-	1.28	1.147	-	1.65	1.564	-	0.63	2.017	-	0.26		1.74	-	0.75	1.859	-	1.56	2.675	-	1.13	0.741	-	1.12		1.814	-	1.02	1.235	-	0.45	1.231	-	0.67		2.052	-	0.24	2.78	-	0.09	1.278	-
5	21.477	SNP1652	3.83	*	0.18	3.887	**	1.7	5.42	**	2.29	2.27	-	0.82	7.488	***	0.2		1.003	-	1.48	0.689	-	0.43	1.738	-	0.9	1.967	-	1.21		2.612	-	1.09	2.359	-	0.58	2.837	*	0.86		0.001	-	0.32	0.006	-	0.42	0.008	-
5	22.582	SNP1654	1.484	-	0.7	1.301	-	1.38	2.749	*	1.92	1.096	-	0.97	5.918	**	0.25		0.897	-	1.77	0.487	-	0.31	1.411	-	0.66	1.773	-	1.22		0.201	-	0.78	0.859	-	0.58	1.045	-	0.75		0.005	-	0.13	0.003	-	0.16	0.013	-
5	22.856	SNP1657	2.5	-	0.88	1.84	-	1.07	3.275	*	1.77	1.078	-	0.8	7.146	***	0.27		0.619	-	1.63	0.383	-	0.32	1.732	-	0.76	0.92	-	1.15		0.906	-	0.71	0.836	-	0.33	1.139	-	0.5		0.213	-	0.18	0.209	-	0.31	0.013	-
5	23.129	SNP1659	2.024	-	0.94	4.638	*	0.9	3.492	-	1.97	6.198	**	0.43	0.803	-	0.28		2.747	-	1.77	3.119	-	0.7	1.12	-	0.59	2.032	-	1.46		4.952	*	1.25	1.149	-	0.34	2.158	-	0.58		0.421	-	0.08	0.885	-	0.1	3.519	-
5	23.679	SNP1660	1.06	-	0.6	5.45	**	2.7	5.781	**	2.23	7.214	***	0.69	0.142	-	0.29		3.727	*	1.16	0.002	-	0.57	1.231	-	0.85	3.871	**	1.09		3.129	*	0.97	3.212	*	1.27	4.242	**	1.65		0.844	-	0.34	0.108	-	0.08	4.588	**
5	23.953	SNP1661	2.085	-	0.7	1.122	-	2.72	5.387	**	2.27	2.539	-	0.54	7.266	***	0.3		1.006	-	1.38	1.225	-	0.59	2.699	-	0.74	1.651	-	1.04		1.265	-	0.8	2.251	-	1.32	2.636	-	1.66		0.196	-	0.19	0.032	-	0.04	0.757	-
5	24.227	SNP1662	3.253	*	0.61	3.458	*	2.22	6.59	**	1.45	3.49	*	0.44	4.973	**	0.17		1.154	-	1.75	0.6	-	0.54	1.655	-	0.98	1.698	-	0.68		2.881	*	0.39	3.298	*	0.94	3.914	**	1.1		0.001	-	0.03	0.007	-	0.04	0.024	-
5	24.776	SNP1663	2.551	-	0.65	1.778	-	0.76	5.561	**	1.74	2.814	*	0.37	7.414	***	0.15		1.565	-	0.42	1.357	-	0.45	0.61	-	1.49	3.167	*	0.68		2.261	-	1.04	2.906	*	0.63	3.42	*	0.94		0.075	-	0.7	0.032	-	0.71	0.156	-
5	25.05	SNP1665	0.694	-	0.91	2.821	-	0.72	1.978	-	1.68	4.068	-	0.23	1.14	-	0.17		0.047	-	0.37	1.004	-	0.73	3.754	-	1.47	0.062	-	0.89		3.16	-	1.12	1.27	-	0.71	1.511	-	1.07		3.234	-	0.62	3.021	-	0.54	4.276	-
5	25.324	SNP1672	0.89	-	0.94	0.332	-	0.69	3.211	*	1.59	1.536	-	0.21	7.464	***	0.18		0.578	-	0.28	0.97	-	0.29	0.632	-	0.89	1.481	-	0.43		0.658	-	1.16	1.433	-	0.81	1.763	-	1.15		0.174	-	0.66	0.003	-	0.32	0.858	-
5	26.151	SNP1674	1.163	-	1.08	0.509	-	0.75	0.563	-	1.87	0.474	-	0.23	4.892	*	0.13		2.228	-	0.63	2.476	-	0.38	1.142	-	0.06	1.554	-	0.77		2.193	-	0.89	0.213	-	1.27	0.249	-	1.55		2.838	-	0.44	1.669	-	0.17	4.094	-
5	26.7	SNP1675	0.149	-	1.24	3.99	**	1.18	4.822	**	1.73	5.759	**	0.19	0.232	-	0.16		4.57	**	1.55	0.038	-	0.89	0.353	-	0.07	4.943	**	1.64		2.355	-	0.92	2.348	-	1.27	3.284	*	1.62		1.56	-	0.8	0.001	-	0.63	5.785	**
5	26.974	g5SSH112	1.492	-	1.3	3.037	-	1.16	6.344	**	1.3	5.936	*	0.16	2.838	-	0.24		4.753	*	1.38	1.632	-	0.86	1.113	-	0.29	6.499	**	1.26		6.447	**	1.26	2.926	-	1.05	4.232	-	1.47		4.207	-	0.89	3.547	-	0.84	0.996	-
5	27.801	SNP1679	4.249	**	0.8	2.438	-	1.73	3.094	*	1.8	2.46	-	0.28	3.762	*	0.33		1.624	-	1.65	0.876	-	0.73	0.033	-	0.48	3.459	*	1.72		1.093	-	1.7	3.077	*	1.41	3.599	*	1.96		0.139	-	0.73	0.042	-	0.68	0.546	-
5	28.075	SNP1680	2.877	*	0.77	1.761	-	1.76	1.362	-	1.83	1.177	-	0.28	2.557	-	0.35		1.004	-	1.83	1.556	-	0.74	0.023	-	0.44	3.658	*	1.96		0.76	-	1.89	1.718	-	1.43	2.092	-	1.99		0.006	-	0.57	0.017	-	0.52	0.347	-
5	28.349	SNP1681	1.28	-	0.8	5.418	**	1.8	6.441	**	1.91	6.849	***	0.4	0.497	-	0.08		6.914	***	1.97	0.093	-	0.76	1.379	-	0.42	4.916	**	2.08		5.11	**	2.03	3.748	*	1.45	5.506	**	2.02		0.811	-	0.58	0.054	-	0.48	4.696	**
5	28.623	SNP1683	0.65	-	0.61	6.019	**	1.68	6.324	**	1.55	7.031	***	1	0.316	-	0.43		6.822	***	1.85	1.221	-	1.11	0.54	-	0.3	2.761	*	1.52		3.676	*	1.26	2.685	-	1.11	3.834	*	1.55		1.637	-	0.86	0.022	-	0.89	4.417	**
5	29.728	SNP1685	2.352	-	0.34	1.006	-	1.34	1.044	-	0.33	1.072	-	0.72	2.022	-	0.24		1.178	-	1.28	1.673	-	0.88	0.014	-	0.2	4.086	**	1.22		0.752	-	0.47	0.802	-	0.69	1.116	-	0.85		0.005	-	0.19	0.022	-	0.33	0.486	-
5	30.002	SNP1687	4.14	**	0.33	2.391	-	1.23	2.605	-	0.58	1.635	-	0.74	3.689	*	0.21		2.001	-	1	2.47	-	0.92	0	-	0.08	6.637	***	1.57		1.315	-	0.26	2.729	*	0.78	3.21	*	0.85		0.067	-	0.09	0.142	-	0.42	0.041	-
5	30.276	SNP1691	4.167	-	0.19	6.358	**	0.44	7.807	**	1.82	8.881	**	0.96	4.418	-	0.11		4.264	-	0.63	0.612	-	0.99	0.067	-	0.02	5.114	*	0.74		4.043	-	0.75	3.597	-	0.38	5.117	*	0.59		1.252	-	0.16	0.721	-	0.09	0.208	-
5	30.55	SNP1692	1.053	-	0.76	4.967	**	1.16	6.194	**	1.23	4.055	**	1.73	2.876	*	0.76		3.81	*	0.7	0.101	-	0.41	0.181	-	0.2	2.419	-	0.62		3.076	*	0.8	3.769	*	0.91	5.176	**	1.18		0.227	-	0.19	0.116	-	0.28	1.771	-
5	30.823	SNP1693	1.261	-	0.81	4.282	**	1.41	6.387	**	1.31	4.171	**	1.7	3.321	*	0.63		3.227	*	0.69	1.685	-	0.51	0.224	-	0.15	0.73	-	0.65		3.852	**	1.16	2.344	-	0.97	3.559	*	1.36		0.004	-	0.44	0.572	-	0.57	1.168	-
5	31.65	SNP1694	4.336	**	0.73	2.96	*	0.88	2.223	-	0.9	1.79	-	1.95	1.947	-	1.02		1.734	-	0.68	0.83	-	0.95	0.243	-	1.4	5.162	**	1.72		1.901	-	0.71	2.632	-	0.96	3.198	*	1.08		0.096	-	0.15	0.201	-	0.5	0.002	-
5	31.924	g5TAs2251	5.336	*	0.18	8.483	**	1.65	8.766	**	1.09	6.534	**	1.78	5.267	*	1.35		2.819	-	0.58	0.834	-	0.98	0.833	-	0.28	3.337	-	1.53		6.979	**	1.2	4.318	-	0.5	5.869	*	0.83		0.301	-	0.23	0.216	-	0.09	1.521	-
5	33.029	SNP1696	2.536	-	0.82	1.054	-	0.41	0.885	-	0.68	0.784	-	0.93	1.495	-	0.94		1.03	-	0.4	1.067	-	1.45	0.542	-	0.54	5.627	**	1.81		1.443	-	0.84	0.873	-	0.37	1.215	-	0.39		0.076	-	0.95	0.087	-	1.46	0.083	-
5	33.578	SNP1697	3.436	*	1.29	1.653	-	0.46	0.667	-	0.38	0.845	-	0.56	0.72	-	0.56		0.792	-	0.56	1.19	-	1.57	0.1	-	0.83	4.367	**	1.92		0.35	-	0.39	0.496	-	0.21	0.576	-	0.2		0.258	-	1.67	0.132	-	1.53	0.374	-
5	34.128	SNP1698	0.907	-	1.38	1.693	-	1.22	2.084	-	0.67	1.712	-	0.76	0.572	-	0.27		0.64	-	1.25	3.694	-	1.13	4.12	-	1.09	2.272	-	1.86		2.464	-	0.84	0.446	-	0.42	0.626	-	0.59		4.682	*	0.87	1.996	-	0.35	7.617	**
5	34.677	SNP1701	2.748	*	1.42	0.981	-	0.76	0.146	-	1.54	0.237	-	1.09	0.555	-	0.28		1.181	-	0.94	1.805	-	1.02	0.053	-	0.46	5.402	**	0.93		1.108	-	1.12	0.007	-	0.47	0.073	-	0.71		0.558	-	0.22	0.384	-	0.04	0.354	-
5	34.951	SNP1702	2.692	-	1.13	0.76	-	1	0.31	-	2.02	0.31	-	1.28	0.968	-	0.34		1.693	-	1.21	0.575	-	0.63	0.039	-	0.18	4.332	**	0.84		1.108	-	1.54	0.319	-	0.79	0.511	-	1.22		0.654	-	0.18	0.545	-	0.05	0.298	-
5	35.225	SNP1703	0.157	-	0.69	4.06	**	1.14	6.967	***	2.09	5.577	**	1.33	2.159	-	0.48		3.436	*	1.15	0.839	-	0.51	0.087	-	0.07	0.676	-	0.92		5.588	**	1.87	2.623	-	0.8	4.091	**	1.31		1.534	-	0.17	0.214	-	0.07	2.34	-
5	35.775	SNP1705	2.106	-	0.95	7.847	***	1.99	7.415	***	2.18	5.702	**	1.38	2.945	*	0.32		2.772	*	1.05	0.285	-	0.45	0.165	-	0.13	1.199	-	0.87		5.843	**	2.04	2.936	*	0.92	4.576	**	1.46		1.315	-	0.24	0.051	-	0.04	3.891	**
5	36.049	g5TAs2270	3.053	-	0.65	3.514	-	0.91	3.848	-	1.32	2.235	-	0.93	4.395	-	0.19		1.693	-	0.64	0.495	-	0.6	0.705	-	0.23	1.065	-	0.59		5.031	*	1.29	1.071	-	0.64	1.998	-	0.89		1.519	-	0.25	0.874	-	0.18	4.085	-
5	36.323	SNP1710	3.309	*	0.9	1.012	-	1.09	0.233	-	1.52	0.401	-	0.96	0.762	-	0.26		1.331	-	0.85	0.132	-	0.47	0.177	-	0.24	3.196	*	0.79		0.726	-	1.3	0.426	-	0.62	0.598	-	0.89		0.294	-	0.29	0.14	-	0.12	0.611	-
5	36.597	SNP1711	1.945	-	1.23	2.782	-	1	5.159	*	1.73	3.683	-	1.11	3.605	-	0.35		2.557	-	0.97	0.242	-	0.47	1.02	-	0.36	2.381	-	0.66		4.633	*	1.19	1.636	-	0.7	2.183	-	0.92		1.813	-	0.17	0.832	-	0.02	2.425	-
5	37.146	SNP1712	1.086	-	0.53	5.87	**	1.57	5.096	**	2.22	2.413	-	1.12	3.914	**	0.57		0.397	-	0.81	0.531	-	0.42	0.002	-	0.39	0.029	-	0.39		4.118	**	1.29	1.362	-	0.97	2.378	-	1.36		0.92	-	0.13	0.001	-	0.05	2.904	*
5	37.696	SNP1713	1.04	-	1.26	6.61	**	2.44	3.81	*	1.85	2.154	-	0.96	2.593	-	1.38		0.377	-	0.67	0.676	-	0.27	0.321	-	0.57	0.127	-	0.51		4.502	**	1.48	1.312	-	0.73	2.273	-	1.16		1.288	-	0.24	0	-	0.15	4.196	**
5	37.97	SNP1714	1.07	-	1.09	6.183	**	2.41	6.302	**	1.38	4.532	**	0.89	2.513	-	1.24		0.992	-	0.5	1.52	-	0.24	0.032	-	0.34	0.041	-	0.56		2.637	-	1.39	2.604	-	0.51	3.558	*	0.86		1.855	-	0.3	0.228	-	0.17	3.046	*
5	38.243	SNP1715	2.26	-	0.91	6.792	**	2.58	4.771	*	1.25	3.429	-	1.06	0.837	-	1.12		0.817	-	0.21	0.55	-	0.18	4.13	-	0.69	3.678	-	0.79		6.709	**	1.29	0.895	-	0.75	1.112	-	0.99		3.24	-	0.68	2.076	-	0.19	9.315	***
5	38.517	SNP1716	1.14	-	0.67	3.094	-	1.43	2.951	-	0.79	2.659	-	1.07	0.227	-	0.74		0.136	-	0.03	0.008	-	0.13	0.626	-	0.34	0.373	-	0.37		5.95	*	1.05	0.416	-	0.38	0.909	-	0.56		3.824	-	0.97	0.751	-	0.27	10.866	****
5	39.344	SNP1717	1.304	-	0.55	5.531	**	2.1	4.153	**	1.25	2.576	-	0.67	2.774	*	0.58		0.446	-	1.06	0.203	-	0.41	0.519	-	1.27	0.633	-	1.87		2.404	-	1.55	0.903	-	0.72	1.623	-	1.12		1.562	-	0.29	0.089	-	0.18	2.695	-
5	40.17	SNP1718	3.812	*	1.77	1.346	-	1.92	0.523	-	1.55	0.944	-	1.02	0.43	-	1.31		3.225	*	0.94	0.01	-	0.14	0.013	-	0.1	4.004	**	0.76		0.805	-	1.34	0.672	-	0.66	0.909	-	1.02		0.081	-	0.31	0.004	-	0.06	0.468	-
5	40.444	SNP1720	3.273	*	1.16	0.416	-	1.98	0.07	-	1.66	0.19	-	0.61	0.48	-	1.17		1.94	-	0.9	0.003	-	0.14	0.198	-	0.08	3.272	*	0.76		0.007	-	1.41	0.19	-	0.65	0.211	-	1		0.176	-	0.35	0.001	-	0.04	0.996	-
5	40.994	SNP1721	3.597	*	0.83	0.554	-	2.08	0.02	-	1.94	0.109	-	0.62	0.529	-	0.96		2.409	-	1.02	0.149	-	0.2	0.218	-	0.09	4.298	**	0.92		0.008	-	1.54	0.078	-	0.74	0.101	-	1.15		0.209	-	0.42	0.018	-	0.02	0.615	-
5	41.268	SNP1722	1.072	-	1.01	6.975	***	1.94	7.36	***	2.07	3.688	*	0.6	3.187	*	0.81		1.576	-	0.98	0.123	-	0.17	0.005	-	0.12	0.683	-	0.82		6.177	**	1.57	3.133	*	0.82	4.811	**	1.24		3.789	*	0.45	0.378	-	0.01	7.477	***
5	41.542	SNP1724	2.145	-	0.72	0.322	-	1.66	0.033	-	2.13	0.005	-	0.81	0.759	-	1.23		1.401	-	0.95	0.025	-	0.16	0.213	-	0.13	2.642	-	0.72		0.049	-	1.65	0.034	-	0.76	0.048	-	1.17		0.082	-	0.48	0.031	-	0.02	1.193	-
5	41.816	SNP1726	1.929	-	0.85	0.252	-	1.54	0.294	-	2.11	0.033	-	0.95	0.502	-	1.47		1.071	-	0.88	0.03	-	0.2	0.192	-	0.13	2.95	*	0.72		0.061	-	1.71	0.043	-	0.7	0.061	-	1.08		0.063	-	0.34	0.033	-	0.01	1.416	-
5	42.09	SNP1727	0.886	-	1.07	6.922	***	1.36	8.889	****	2.07	4.908	**	1.09	5.493	**	0.96		1.556	-	0.96	0.89	-	0.23	0.004	-	0.12	0.257	-	0.79		6.784	***	1.7	2.514	-	0.67	4.093	**	1.02		3.395	*	0.31	0.136	-	0.01	7.286	***
5	42.639	SNP1729	1.132	-	1.07	6.396	**	1.32	6.879	***	2.04	3.745	*	1.25	3.601	*	1.03		1.808	-	1.18	0.501	-	0.25	0.269	-	0.09	0.405	-	1.06		6.762	***	1.58	2.983	*	1.06	4.602	**	1.32		2.499	-	0.24	0.018	-	0.01	7.854	***
5	42.913	SNP1730	2.583	-	1	0.601	-	1.49	0	-	2.16	0.056	-	1.34	0.684	-	1.06		0.987	-	1.24	0.1	-	0.24	0.028	-	0.08	3.208	*	1.11		0.507	-	1.62	0.101	-	1.09	0.184	-	1.36		0.097	-	0.27	0.011	-	0.02	0.496	-
5	43.463	SNP1733	0.591	-	0.4	6.286	**	1.71	6.552	**	2.15	4.314	**	2.48	3.819	*	0.24		2.341	-	1.21	0.67	-	0.21	0.007	-	0.09	0.611	-	1.04		6.308	**	1.56	1.611	-	1.09	2.883	*	1.34		3.402	*	0.46	0.287	-	0.16	6.958	***
5	43.737	SNP1735	3.417	*	1.33	12.616	******	2.57	9.003	****	2.55	6.702	***	0.71	2.015	-	0.34		2.573	-	1.37	0.314	-	0.24	0.016	-	0.11	0.519	-	1.06		7.138	***	1.63	3.84	*	1.51	5.674	**	1.85		3.583	*	0.6	0.073	-	0.07	10.766	****
5	44.563	SNP1736	6.067	**	1.18	2.175	-	2.06	1.673	-	3.61	2.593	-	0.97	0.618	-	0.62		0.354	-	1	0.76	-	0.37	0.694	-	0.25	4	**	1.08		0.872	-	1.21	2.661	-	1.6	2.813	*	1.93		0.044	-	0.62	0.201	-	0.21	0.057	-
5	44.837	SNP1739	1.099	-	0.95	0.518	-	0.55	0	-	1.34	0.078	-	1.14	0.62	-	0.62		0.74	-	0.97	0.156	-	0.17	0.323	-	0.63	2.072	-	0.58		0.024	-	0.48	0.096	-	0.35	0.025	-	0.42		0.569	-	0.61	0.643	-	0.3	0.009	-
5	45.111	SNP1741	2.274	-	0.87	0.272	-	0.99	0.001	-	1.05	0.152	-	1.3	0.107	-	0.69		2.939	*	2.54	0.068	-	0.79	0.046	-	1.02	3.122	*	1.05		0.069	-	0.86	0.095	-	0.14	0.159	-	0.32		0.377	-	0.35	0.098	-	0.15	0.925	-
5	45.385	SNP1744	0.179	-	1	2.331	-	0.85	3.06	-	1.56	1.431	-	1.46	2.305	-	0.58		2.566	-	2.39	1.463	-	0.16	0.487	-	0.73	0.427	-	1.94		8.897	**	1.83	0.353	-	0.15	0.614	-	0.32		1.792	-	0.72	0.576	-	0.5	3.425	-
5	45.659	SNP1747	1.753	-	1.08	0.138	-	0.31	0.03	-	0.76	0.002	-	1.64	0.219	-	0.67		1.639	-	0.73	0.075	-	0.16	0.212	-	1.63	3.189	*	0.42		0.032	-	0.22	0.095	-	0.28	0.101	-	0.34		0.172	-	0.41	0.047	-	0.34	0.634	-
5	45.933	SNP1748	3.013	-	1.11	6.346	**	1.63	5.468	*	2.33	4.817	*	1.66	1.007	-	0.51		0.561	-	0.66	0.73	-	0.26	1.002	-	0.38	0.353	-	0.83		10.696	****	2.09	1.759	-	0.86	2.683	-	1.39		3.68	-	0.85	1.207	-	0.24	5.235	*
5	46.207	SNP1751	2.016	-	0.94	3.87	-	1.87	2.596	-	1.89	0.428	-	1.54	3.084	-	0.8		0.314	-	0.8	1.991	-	0.24	1.262	-	0.45	1.809	-	0.7		2.976	-	1.89	0.136	-	1.01	0.39	-	1.52		2.281	-	0.4	0.259	-	0.07	4.121	-
5	46.207	SNP1752	1.389	-	0.47	2.926	-	1.49	2.2	-	1.78	1.031	-	2.22	1.893	-	0.68		0.556	-	0.73	1.773	-	0.57	0.587	-	0.29	0.842	-	0.58		0.978	-	2	1.132	-	0.92	1.509	-	1.44		2.87	-	0.31	3.328	-	0.47	3.412	-
5	47.312	SNP1753	0.681	-	0.47	0.026	-	0.71	0.565	-	0.89	0.244	-	2.06	0.037	-	0.45		0.821	-	0.6	0.148	-	0.94	0.159	-	0.36	2.098	-	0.41		0.193	-	0.58	0.033	-	0.23	0.029	-	0.39		0.088	-	0.45	0.006	-	0.29	0.586	-
5	47.861	SNP1754	0.272	-	0.41	0.02	-	0.76	0.967	-	0.84	0.567	-	1.68	0.005	-	0.56		0.184	-	0.39	0.145	-	0.57	0.759	-	0.62	0.842	-	0.2		0.218	-	0.64	0.127	-	0.18	0.12	-	0.33		0.014	-	0.48	0.005	-	0.29	0.373	-
5	48.135	SNP1755	0.182	-	0.47	0.117	-	0.82	0.388	-	0.92	0.189	-	1.47	0.321	-	0.63		0.182	-	0.34	0.056	-	0.43	1.093	-	0.45	0.415	-	0.11		0.098	-	0.76	0.011	-	0.13	0.014	-	0.26		0.02	-	0.55	0	-	0.38	0.375	-
5	48.409	g5A301	0.03	-	0.59	0.022	-	0.77	0.443	-	0.98	0.001	-	1.09	1.495	-	0.71		0.478	-	0.36	0.072	-	0.45	0.409	-	0.36	0	-	0.11		1.352	-	0.8	0.013	-	0.12	0.123	-	0.26		0.001	-	0.51	0.127	-	0.36	0.047	-
5	49.794	SNP1758	1.603	-	0.68	5.674	**	1.68	9.929	****	2.34	4.682	**	0.95	5.581	**	0.69		0.524	-	0.57	0.307	-	0.34	0.768	-	0.23	0.064	-	0.44		7.955	****	1.64	1.519	-	0.7	2.819	*	1.04		1.526	-	0.43	0.023	-	0.21	3.15	*
5	50.899	SNP1762	1.385	-	0.66	0.088	-	1.41	1.634	-	2.07	0.818	-	0.75	0.203	-	0.71		0.812	-	0.63	0.492	-	0.49	0.072	-	0.3	2.288	-	0.75		0.204	-	1.7	0.077	-	0.43	0.061	-	0.62		0.047	-	0.4	0.01	-	0.17	0.419	-
5	51.173	SNP1764	1.81	-	0.46	0.18	-	1.29	0.875	-	1.88	0.431	-	0.33	0.357	-	0.71		1.344	-	0.7	1.505	-	0.61	0.175	-	0.27	3.637	*	0.94		0.022	-	1.67	0.002	-	0.14	0	-	0.31		0.404	-	0.41	0.12	-	0.24	0.72	-
5	51.447	SNP1765	0.63	-	0.47	3.734	*	1.14	5.264	**	1.79	0.768	-	0.52	9.079	****	0.79		0.22	-	0.67	0.476	-	0.63	0.592	-	0.27	0.023	-	0.94		6.404	**	1.61	0.051	-	0.17	0.534	-	0.28		0.804	-	0.41	0.063	-	0.23	4.062	**
5	51.997	SNP1767	1.256	-	0.42	0.158	-	0.75	0.577	-	1.78	0.052	-	1.69	0.555	-	0.88		1.35	-	0.66	1.819	-	0.56	0.263	-	0.5	4.194	**	0.94		0.055	-	0.92	0.043	-	0.4	0.079	-	0.51		0.111	-	0.38	0.081	-	0.19	0.173	-
5	52.271	SNP1768	0.738	-	0.6	0.864	-	0.45	0.616	-	1.4	0.298	-	1.05	5.586	*	0.55		0.041	-	0.31	0.066	-	0.3	2.936	-	0.29	0.022	-	0.25		2.007	-	0.52	0.49	-	0.18	0.144	-	0.22		0.775	-	0.27	0.389	-	0.09	0.528	-
5	52.82	SNP1769	1.759	-	0.13	3.213	-	1.3	1.12	-	2.04	1.564	-	1.51	2.351	-	1.39		2.292	-	0.58	0.374	-	0.3	0.594	-	0.1	3.035	-	0.58		6.067	**	1.11	1.315	-	0.48	2.318	-	0.72		0.613	-	0.46	0.25	-	0.09	1.422	-
5	54.77	SNP1770	0.626	-	0.34	0.001	-	0.28	1.753	-	0.78	0.624	-	0.57	0.876	-	1.26		0.67	-	0.49	1.538	-	0.85	0.002	-	0.47	3.927	**	1.05		0.192	-	0.33	0.007	-	1.25	0.001	-	0.94		0.01	-	0.16	0.009	-	0.13	0.592	-
5	55.044	SNP1772	0.005	-	0.5	1.501	-	0.77	3.919	-	1.27	0.96	-	0.27	3.098	-	1.14		1.921	-	1.16	0.864	-	0.64	1.264	-	0.61	0.659	-	1.37		1.433	-	0.73	0.585	-	0.05	0.729	-	0.06		2.015	-	0.29	0.058	-	0.01	7.856	**
5	56.429	SNP1774	1.035	-	0.6	0.06	-	1.13	1.533	-	1.53	0.724	-	0.65	0.251	-	1.04		0.216	-	0.61	1.348	-	0.5	0.266	-	0.22	2.921	*	1.12		0.151	-	1	0.003	-	0.89	0.005	-	1.1		0.188	-	0.17	0.139	-	0.25	0.282	-
5	56.703	SNP1780	0.469	-	0.58	0.015	-	0.98	1.952	-	1.59	0.844	-	0.93	0.603	-	0.79		0.21	-	0.65	0.99	-	0.43	0.008	-	0.11	2.185	-	0.86		0.244	-	1.09	0.093	-	0.84	0.025	-	1.08		0.162	-	0.32	0.005	-	0.26	1.14	-
5	57.53	SNP1781	1.546	-	0.61	3.379	*	1.18	4.961	**	1.57	0.895	-	1.24	5.645	**	0.84		0.179	-	0.29	0.153	-	0.14	0.339	-	2.26	0.006	-	0.3		5.276	**	1.55	1.773	-	0.78	2.864	*	1.01		0.084	-	0.03	0.707	-	0.15	3.541	*
5	57.804	SNP1782	0.901	-	0.63	1.586	-	1.42	4.462	-	1.75	1.056	-	0.74	4.417	-	0.8		0.577	-	0.12	0.371	-	0.08	1.338	-	1.88	1.26	-	0.57		0.23	-	1.53	1.2	-	1.09	1.34	-	1.43		1.256	-	0.07	0.001	-	0.16	3.392	-
5	58.909	SNP1783	2.519	-	0.54	2.33	-	0.68	3.888	-	1.32	0.658	-	0.77	2.447	-	0.8		0.548	-	0.21	1.068	-	0.27	0.982	-	0.77	0.809	-	0.42		4.18	-	0.95	2.092	-	0.72	2.601	-	0.83		1.182	-	0.71	0.474	-	0.27	7.583	**
5	60.014	g5A2740	1.122	-	0.34	1.177	-	0.32	2.99	-	0.92	0.482	-	0.52	2.024	-	1.1		0.753	-	0.4	0.991	-	0.33	1.081	-	0.37	0.576	-	0.06		0.086	-	0.89	1.172	-	0.36	1.379	-	0.49		3.924	-	0.96	3.089	-	0.58	1.145	-
5	60.288	SNP1786	0.038	-	0.22	0.383	-	0.54	2.362	-	1.06	0.939	-	0.8	0.302	-	1.8		0.066	-	0.13	1.561	-	0.46	0.222	-	0.45	3.059	*	0.6		0.015	-	0.69	1.044	-	0.27	0.804	-	0.4		0.192	-	0.49	0.623	-	0.42	0.456	-
5	60.837	SNP1788	1.321	-	0.44	2.371	-	0.72	2.255	-	1.2	0.032	-	0.91	5.909	**	2.48		0.785	-	0.18	0.011	-	0.63	2.056	-	0.81	0.056	-	0.8		1.282	-	0.41	0.266	-	0.26	0.621	-	0.33		0.118	-	0.69	0.406	-	0.45	2.297	-
5	61.942	SNP1789	0.002	-	0.32	0.02	-	0.4	1.722	-	0.93	0.466	-	0.2	0.373	-	0.44		0.015	-	0.09	0.841	-	0.87	0.134	-	0.38	2	-	0.76		0.041	-	0.42	0.451	-	0.3	0.345	-	0.33		1.372	-	0.63	1.337	-	0.58	0.033	-
5	62.216	SNP1790	2.251	-	0.22	1.396	-	0.34	1.442	-	0.86	0.011	-	0.14	7.842	***	0.26		0.144	-	0.09	0.447	-	1.01	0.346	-	0.28	1.035	-	0.82		1.501	-	0.41	0.015	-	0.37	0.028	-	0.38		1.298	-	0.61	2.773	*	0.61	0.02	-
5	63.321	SNP1794	0.295	-	1.03	0.383	-	0.51	3.51	*	1.22	2.083	-	0.93	1.065	-	0.67		0.287	-	0.14	1.657	-	0.91	0.035	-	0.47	2.857	*	0.92		0.021	-	0.45	1.586	-	0.78	1.312	-	0.78		0.984	-	0.64	1.237	-	0.66	0.034	-
5	63.595	SNP1798	0.486	-	1.6	1.033	-	0.63	2.634	-	1.09	1.377	-	1.39	0.641	-	0.62		0.494	-	0.22	1.779	-	0.96	0.014	-	0.36	3.1	*	1.16		0.138	-	0.43	1.495	-	0.86	1.278	-	0.87		0.422	-	0.41	0.748	-	0.57	0.211	-
5	63.869	SNP1801	1.091	-	0.8	1.263	-	0.52	7.159	***	1.72	4.353	**	0.88	1.186	-	0.53		0.709	-	0.26	1.828	-	0.69	0.398	-	0.63	3.887	**	0.99		0.395	-	0.42	3.155	*	0.95	2.906	*	0.96		0.419	-	0.47	0.626	-	0.54	0.215	-
5	64.143	SNP1802	1.628	-	0.61	2.51	-	0.51	10.899	*****	1.97	7.297	***	0.73	1.368	-	0.75		0.049	-	0.2	2.637	-	0.59	1.089	-	0.62	3.849	**	0.92		0.949	-	0.44	8.241	****	1.23	7.866	***	1.24		0.129	-	0.53	0.217	-	0.53	0.423	-
5	64.417	SNP1803	3.377	*	0.48	2.945	*	0.52	1.82	-	1.92	0.067	-	0.54	5.784	**	0.94		0.101	-	0.2	0.236	-	0.63	0.133	-	0.68	0.658	-	0.99		1.48	-	0.43	0.038	-	1.25	0.246	-	1.26		1.315	-	0.59	3.01	*	0.56	0.017	-
5	64.967	SNP1809	1.704	-	0.62	1.268	-	0.38	2.781	*	1.54	0.672	-	1.03	4.139	**	0.55		0.188	-	0.24	0.033	-	0.67	0.012	-	0.41	0.35	-	1.04		0.457	-	0.39	0.032	-	1.18	0.186	-	1.16		0.704	-	0.51	2.102	-	0.52	0.169	-
5	66.072	g5SSH119	1.201	-	0.64	0.676	-	0.62	0.342	-	0.96	2.073	-	0.28	2.052	-	0.26		0.553	-	0.24	2.661	-	0.94	0.993	-	0.32	2.561	-	1.13		0.737	-	0.34	0.865	-	0.97	0.645	-	0.99		2.69	-	0.5	1.144	-	0.36	2.807	-
5	66.346	SNP1830	0.929	-	0.53	0.105	-	0.44	0.669	-	0.97	0.169	-	0.25	5.988	**	0.39		0.074	-	0.2	0.115	-	0.77	0.871	-	0.3	0.099	-	0.95		0.053	-	0.42	0.088	-	0.73	0.185	-	0.78		3.775	*	0.87	3.581	*	0.58	1.237	-
5	66.62	g5SSH42	0.548	-	0.44	1.638	-	0.5	4.589	**	1	3.346	*	0.71	0.441	-	0.65		0.252	-	0.2	2.131	-	0.75	0.014	-	0.38	2.435	-	0.89		0.258	-	0.39	2.914	*	0.84	2.585	-	0.92		0.076	-	0.66	0.086	-	0.35	0.247	-
5	66.894	g5A2732	3.836	-	0.53	3.88	-	0.92	7.09	**	1.73	2.919	-	1.05	4.512	-	2.09		0.142	-	0.07	0.39	-	0.77	0.979	-	0.52	1.208	-	0.49		2.151	-	0.46	6.163	**	1.7	6.65	**	1.83		2.979	-	1.12	1.679	-	0.72	0.7	-
5	66.894	g5A2745	0.459	-	0.5	1.423	-	0.52	4.047	**	0.69	2.862	*	0.35	0.39	-	2.86		0.424	-	0.48	1.555	-	0.99	0.022	-	1.09	1.797	-	0.9		0.311	-	0.02	2.744	*	1.12	2.452	-	1.06		0.006	-	0.07	0.002	-	0.1	0.12	-
5	67.168	SNP1850	3.456	-	0.41	2.389	-	0.44	4.381	-	0.9	1.12	-	0.18	3.492	-	2.9		1.044	-	0.41	1.492	-	0.58	1.65	-	0.95	2.777	-	0.79		2.13	-	0.19	4.235	-	1.16	3.999	-	1.03		5.3	*	1.64	3.169	-	1.07	2.322	-
5	67.717	SNP1857	4.711	*	0.42	3.146	-	1.05	6.157	**	1.48	2.65	-	0.32	6.372	**	2.71		2.286	-	0.41	0.957	-	0.82	1.081	-	0.93	4.652	*	1		0.19	-	0.57	7.603	**	2.17	7.778	**	2.13		2.792	-	0.33	0.54	-	0.15	1.978	-
5	68.544	SNP1864	1.478	-	0.84	0.221	-	1.24	1.641	-	1.22	0.042	-	0.44	7.271	***	0.36		0.22	-	0.29	0.058	-	0.02	0.195	-	0.96	0.598	-	0.71		0.786	-	0.87	0.167	-	0.88	0.099	-	1.1		3.162	*	1.02	3.301	*	0.68	0.756	-
5	68.818	g5SSH125	3.606	-	0.63	3.111	-	0.57	6.582	**	1.21	3.579	-	0.6	3.616	-	0.82		0.207	-	0.65	0.167	-	0.13	1.334	-	0.78	1.129	-	1.21		0.627	-	0.38	6.712	**	1.25	6.935	**	1.26		1.785	-	1	1.032	-	0.75	0.179	-
5	70.203	SNP1889	0.074	-	0.81	0.076	-	0.1	3.004	-	0.42	3.515	-	0.63	0.662	-	0.96		2.99	-	1.44	0.698	-	0.25	2.22	-	0.64	0.633	-	0.48		0.165	-	0.11	1.934	-	0.94	1.737	-	0.71		0.382	-	0.73	0.775	-	0.73	1.39	-
5	71.029	SNP1894	0.899	-	0.75	0.938	-	0.2	4.75	*	1.29	2.93	-	0.51	6.962	**	0.22		0.711	-	0.33	1.215	-	0.55	1.157	-	0.3	2.019	-	0.54		0.119	-	0.94	4.824	*	1.95	5.21	*	1.75		0.99	-	0.11	2.08	-	0.11	0.34	-
5	71.579	SNP1895	0.377	-	0.84	0.514	-	0.26	0.206	-	1.29	0.948	-	0.43	2.016	-	0.81		1.687	-	0.37	3.672	-	0.83	1.504	-	0.58	4.494	-	0.72		0.382	-	0.09	2.727	-	1.44	2.088	-	1.17		0.793	-	0.64	1.394	-	0.6	0.742	-
5	75.558	SNP1896	0.966	-	0.87	1.444	-	0.51	7.115	***	1.5	4.523	**	0.39	1.089	-	1.03		0.828	-	0.72	0.624	-	0.95	0.017	-	0.26	2.932	*	1.83		0.368	-	0.22	4.868	**	1.22	4.455	**	1.21		0.082	-	0.26	0.095	-	0.39	0.25	-
5	76.663	SNP1899	0.164	-	0.92	0.24	-	0.28	0.808	-	1.21	0.022	-	0.35	4.254	**	1.34		1.857	-	0.85	2.038	-	0.95	0.643	-	0.16	2.802	*	1.96		0.053	-	0.28	0.143	-	0.87	0.269	-	0.88		0.784	-	0.32	2.39	-	0.44	0.181	-
5	77.212	SNP1902	0.275	-	0.11	0.646	-	0.25	6.117	**	1.12	3.656	*	0.12	2.715	*	0.11		0.209	-	0.92	3.157	*	0.98	0.114	-	0.2	4.209	**	1.95		0.361	-	0.4	4.32	**	0.7	3.836	*	0.75		0.439	-	0.44	0.686	-	0.48	0.427	-
5	77.762	SNP1905	0	-	0.03	0.123	-	0.31	3.77	*	1.06	2.197	-	0.84	2.004	-	0.43		0.896	-	0.86	4.39	**	1.17	0.364	-	0.38	6.686	***	2.31		0.036	-	0.86	1.996	-	0.59	1.57	-	0.7		0.142	-	0.58	0.225	-	0.54	0.184	-
5	78.588	SNP1906	0.108	-	0.03	0.001	-	0.63	4.08	**	1.38	1.533	-	0.92	4.688	**	0.42		0.795	-	0.96	3.211	*	0.59	0.176	-	0.58	6.128	**	1.53		0.22	-	2.93	1.614	-	0.63	0.962	-	0.87		0.019	-	0.99	0.015	-	0.96	0.199	-
5	78.862	SNP1908	1.108	-	0.02	0.952	-	0.38	4.831	*	1.35	0.672	-	1.03	9.581	***	0.24		3.374	-	1.46	1.159	-	0.55	2.869	-	1.3	6.366	**	2.43		0.585	-	0.9	2.519	-	0.87	2.68	-	0.97		1.493	-	0.67	2.17	-	0.7	0.123	-
5	79.136	SNP1911	0.118	-	0.03	0.182	-	0.36	0.44	-	0.28	0.16	-	0.12	4.314	**	0.69		1.887	-	1.33	1.423	-	0.29	0.5	-	0.49	2.272	-	0.92		0.035	-	0.96	0.022	-	0.03	0.103	-	0.02		0.828	-	0.84	2.606	-	0.75	0.156	-
5	79.963	SNP1912	0.063	-	0.54	0.269	-	0.16	6.758	***	1.63	3.593	*	0.04	4.353	**	0.88		0.851	-	0.66	4.376	**	1.21	0.001	-	0.55	5.98	**	2.23		0.047	-	0.35	3.166	*	0.88	2.885	*	0.9		0.021	-	0.26	0.046	-	0.29	0.463	-
5	80.237	SNP1914	0.263	-	0.7	0.465	-	0.16	0.383	-	1.66	0.278	-	0.12	2.68	-	1.23		1.207	-	0.65	3.1	*	1.25	0.513	-	0.56	2.716	*	2.19		0	-	0.35	0.061	-	0.94	0.188	-	0.94		0.298	-	0.19	1.307	-	0.2	0.445	-
5	81.063	SNP1916	0.05	-	0.8	0.385	-	0.15	7.331	***	1.72	4.001	**	0.13	4.805	**	1.07		0.448	-	0.61	4.726	**	1.34	0.009	-	0.37	5.553	**	2.18		0.118	-	0.35	3.203	*	1.11	3.198	*	1.08		0.516	-	0.2	0.583	-	0.23	0.833	-
5	81.613	SNP1918	0.456	-	0.83	0.727	-	0.16	0.792	-	1.58	0.07	-	0.18	2.657	-	0.52		1.147	-	0.57	1.742	-	1.37	1.01	-	0.31	1.469	-	2.09		0.093	-	0.37	0.138	-	0.88	0.346	-	0.86		0.88	-	0.28	2.325	-	0.31	0.226	-
5	81.887	SNP1919	0.212	-	0.93	0.003	-	0.23	4.377	**	1.61	1.439	-	0.45	5.702	**	0.38		0.19	-	0.49	4.228	**	1.36	0.399	-	0.25	3.211	*	1.9		0.009	-	0.37	1.714	-	0.8	1.715	-	0.8		0.399	-	0.25	0.312	-	0.29	0.996	-
5	82.161	SNP1921	0.578	-	0.65	1.081	-	0.33	1.423	-	1.64	0.114	-	0.29	0.78	-	0.7		1.258	-	0.64	1.732	-	0.99	0.564	-	0.18	1.616	-	1.61		0.01	-	0.35	0.235	-	0.64	0.434	-	0.61		0.173	-	0.1	1.106	-	0.17	0.585	-
5	82.71	SNP1922	0.338	-	0.61	1.903	-	0.48	5.364	*	1.49	2.317	-	0.98	2.259	-	0.55		0.53	-	0.19	1.86	-	1.47	0.989	-	0.22	2.401	-	1.3		0.372	-	0.44	3.187	-	0.6	3.315	-	0.7		0.02	-	0.13	0.051	-	0.1	1.287	-
5	83.537	SNP1923	3.648	-	0.8	3.12	-	0.72	8.983	**	2.1	3.649	-	0.44	4.164	-	1.01		3.539	-	0.67	4.5	-	1.87	0.656	-	0.09	6.411	**	2.01		0.731	-	0.71	6.593	**	0.95	7.104	**	1.08		1.222	-	0.19	2.073	-	0.22	0.823	-
5	85.772	SNP1924	0.137	-	0.33	0.055	-	0.43	3.438	*	1.45	1.366	-	0.6	3.746	*	0.61		0.215	-	1.27	3.025	*	1.49	0.856	-	0.46	2.931	*	0.93		0.676	-	0.55	1.249	-	0.49	1.471	-	0.44		1.133	-	1.41	0.853	-	1.24	2.473	-
5	86.046	g5A2336	0.374	-	0.41	1.32	-	0.16	4.376	**	1.23	3.529	*	0.28	0.817	-	0.86		0.129	-	0.48	4.096	**	1.65	0.194	-	0.28	1.915	-	0.63		1.352	-	1	2.482	-	0.55	2.963	*	0.66		0.825	-	1.1	1.047	-	0.81	1.266	-
5	86.872	SNP1927	0.093	-	0.54	0.136	-	0.54	5.437	**	1.16	3.002	*	0.33	2.716	*	0.75		0.012	-	0.71	3.1	*	1.16	0.027	-	0.37	3.143	*	2.21		0.848	-	0.33	2.268	-	0.7	2.559	-	0.82		1.547	-	1.55	0.816	-	1.74	4.157	**
5	87.421	SNP1929	0.218	-	0.6	0.151	-	0.29	2.179	-	0.8	1.372	-	0.34	0.823	-	0.95		0.112	-	0.52	2.612	-	0.82	0.402	-	0.2	3.272	*	0.78		0.501	-	0.28	0.684	-	0.24	0.856	-	0.27		1.611	-	0.25	1.034	-	0.14	3.928	**
5	87.695	SNP1930	0.599	-	0.63	0.014	-	0.23	3.119	*	0.9	1.698	-	0.36	1.506	-	1.01		0.163	-	0.55	2.997	*	0.8	0.339	-	0.12	4.111	**	1		0.29	-	0.28	1.456	-	0.5	1.633	-	0.52		1.956	-	0.45	1.551	-	0.33	3.691	*
5	88.245	SNP1932	0.771	-	0.64	0.005	-	0.35	2.672	-	1.11	1.547	-	0.31	0.649	-	1.08		0.232	-	0.56	4.557	**	1.18	0.147	-	0.14	5.399	**	1.67		0.436	-	0.4	1.386	-	0.75	1.542	-	0.74		1.869	-	0.54	1.545	-	0.28	3.104	*
5	88.519	SNP1933	0.308	-	0.07	0.09	-	0.49	2.679	-	1.16	1.849	-	0.08	0.673	-	0.14		0.248	-	0.63	3.965	**	1.25	0.371	-	0.21	5.015	**	1.9		0.242	-	0.36	1.718	-	0.91	1.849	-	0.9		1.127	-	0.25	0.85	-	0.15	2.588	-
5	88.793	SNP1938	0.078	-	0.08	1.004	-	0.67	3.634	*	1.49	2.773	*	0.21	1.039	-	0.34		0.469	-	0.55	2.636	-	0.76	0.168	-	0.24	4.404	**	1.2		0.558	-	0.37	3.544	*	1.26	3.746	*	1.22		1.351	-	0.24	0.549	-	0.04	3.461	*
5	89.067	SNP1939	0.162	-	0.07	1.449	-	0.72	3.616	*	1.21	3.518	*	0.13	0.67	-	0.34		0.023	-	0.54	2.904	*	0.43	0.196	-	0.23	2.518	-	0.71		0.39	-	0.33	3.025	*	0.9	3.141	*	0.85		1.581	-	0.34	0.33	-	0.06	4.699	**
5	89.341	SNP1940	0.227	-	0.06	0.606	-	0.64	0.092	-	1.2	0.057	-	0.08	0.332	-	0.34		0.246	-	0.68	0.007	-	0.67	0.113	-	0.12	0.002	-	0.74		0	-	0.35	0.165	-	1.05	0.036	-	1		0.016	-	0.33	0.271	-	0.07	0.391	-
5	89.89	SNP1943	0	-	0.06	0.84	-	0.48	4.307	**	1.06	2.888	*	0.06	1.831	-	0.34		0.604	-	0.84	4.517	**	1.19	2.338	-	0.12	0.492	-	0.74		1.095	-	0.34	3.992	**	1.23	4.473	**	1.18		2.263	-	0.32	0.758	-	0.16	5.621	**
5	90.164	SNP1945	0.133	-	0.09	1.528	-	0.55	6.594	**	1.56	4.212	**	0.08	3.457	*	0.51		1.123	-	0.78	4.174	**	1.23	0.832	-	0.02	0.368	-	0.59		0.645	-	0.37	5.534	**	1.51	5.647	**	1.48		2.379	-	0.21	0.682	-	0.06	5.954	**
5	90.438	SNP1949	0.014	-	0.23	0.403	-	0.53	4.583	**	1.68	2.908	*	0.2	2.735	*	0.89		0.642	-	0.79	4.947	**	1.24	0.33	-	0.02	1.023	-	0.77		0.767	-	0.39	4.036	**	1.56	4.248	**	1.51		0.899	-	0.13	0.073	-	0.05	4.951	**
5	90.712	SNP1950	0.003	-	0.27	0.21	-	0.57	5.558	**	2.1	3.403	*	0.16	3.435	*	0.97		1.037	-	0.59	2.839	*	0.86	0.687	-	0.04	0.322	-	0.4		2.076	-	1.02	4.639	**	1.5	5.441	**	1.6		0.708	-	0.16	0.026	-	0.05	5.917	**
5	91.262	SNP1951	0.29	-	0.82	1.064	-	0.63	0.949	-	2.23	0.356	-	0.75	0.264	-	0.88		0.047	-	0.38	0.03	-	1.05	0.243	-	0.04	0.233	-	0.42		0.043	-	0.87	0.131	-	1.6	0.145	-	1.68		0.008	-	0.13	0.171	-	0.05	0.19	-
5	92.928	SNP1953	0.292	-	0.85	1.054	-	0.71	6.845	***	2.14	2.521	-	0.89	8.711	****	0.95		0.259	-	0.29	6.128	**	1.72	0.474	-	0.05	2.024	-	0.56		1.085	-	0.36	5.491	**	1.53	5.804	**	1.58		0.553	-	0.09	0.041	-	0.17	6.456	**
5	93.202	SNP1957	0.076	-	0.16	1.073	-	0.76	7.435	***	1.94	3.51	*	0.26	7.557	***	0.69		0.537	-	0.33	5.213	**	1.84	0.215	-	0.15	1.795	-	0.48		0.073	-	0.36	4.518	**	1.22	4.518	**	1.27		1.349	-	0.09	0.076	-	0.13	7.487	***
5	93.476	SNP1959	0.15	-	0.08	0.662	-	0.57	9.232	****	2	4.495	**	0.07	7.948	****	0.75		0.509	-	0.3	7.183	***	2.13	0.052	-	0.17	2.98	*	0.56		0.182	-	0.32	5.311	**	1.19	5.381	**	1.23		0.448	-	0.02	0.009	-	0.11	5.685	**
5	94.303	SNP1960	0.367	-	0.47	1.982	-	0.57	0.014	-	1.64	0.002	-	0.44	0.138	-	1.6		0.377	-	0.25	0.001	-	1.88	0.09	-	0.19	0.008	-	0.52		0.151	-	0.25	0.104	-	1	0.081	-	1.03		0.005	-	0.12	0.218	-	0.04	0.61	-
5	95.408	SNP1961	0.001	-	0.34	0.561	-	0.58	5.045	**	1.17	2.85	*	0.34	4.711	**	0.76		0.029	-	0.19	5.951	**	1.42	1.193	-	0.16	2.364	-	0.47		0.018	-	0.17	3.083	*	0.72	3.107	*	0.74		1.794	-	0.37	0.284	-	0.06	6.577	**
5	95.957	SNP1962	0.025	-	0.05	0.412	-	0.56	5.785	**	1.21	2.845	*	0.19	6.585	**	1.83		0.001	-	0.18	3.784	*	1.06	0.691	-	0.19	1.873	-	0.38		0.001	-	0.16	2.531	-	0.64	2.489	-	0.64		1.869	-	0.34	0.304	-	0.06	7.92	****
5	99.348	SNP1964	0.004	-	0.64	0.219	-	0.73	6.924	***	1.48	3.723	*	0.12	6.326	**	1.1		0.027	-	0.07	3.698	*	0.92	0.365	-	0.37	1.307	-	0.17		0.016	-	0.17	2.386	-	0.73	2.419	-	0.73		1.904	-	0.81	0.293	-	0.16	7.701	***
5	106.693	SNP1965	0.389	-	0.49	0.022	-	0.61	5.423	**	1.44	2.895	*	0.56	5.506	**	1.71		0.011	-	0.07	5.076	**	0.8	0.56	-	0.2	3.033	*	0.45		0	-	0.29	2.492	-	0.68	2.532	-	0.71		1.206	-	0.42	0.093	-	0.17	6.88	***
5	106.967	SNP1966	0	-	0.7	0.355	-	0.6	7.765	***	1.57	4.334	**	0.73	6.072	**	1.42		0.159	-	0.07	2.986	*	0.63	0.088	-	0.39	1.651	-	0.34		0.067	-	0.25	3.768	*	0.75	3.591	*	0.75		1.639	-	0.85	0.188	-	0.27	8.103	****
5	107.241	SNP1967	0.951	-	0.46	0.243	-	0.41	4.866	**	1.12	2.003	-	0.79	7.245	***	1.48		0.276	-	0.65	3.412	*	0.92	1.154	-	0.16	3.32	*	1.2		0.014	-	0.04	2.202	-	1.26	2.26	-	1.1		1.021	-	0.76	0.081	-	0.48	6.112	**
5	107.515	SNP1968	0.121	-	0.66	0.029	-	0.24	4.769	**	0.88	2.457	-	1.17	5.426	**	1.15		0.132	-	0.83	4.929	**	1.05	0.937	-	0.6	2.134	-	0.94		0.002	-	0.05	1.719	-	0.87	1.766	-	0.78		0.803	-	0.42	0.046	-	0.09	4.658	**
5	108.064	SNP1969	0.095	-	0.37	0.081	-	0.4	5.838	**	0.84	3.181	*	0.85	5.246	**	0.26		0.02	-	0.72	1.955	-	0.91	0.628	-	0.54	1.108	-	1.12		0.109	-	0.06	2.718	*	1.1	2.949	*	1		1.508	-	0.5	0.272	-	0.47	4.425	**
5	108.614	SNP1971	0.117	-	0.46	0.018	-	0.59	2.756	*	0.69	1.885	-	0.18	3.372	*	1.22		0.049	-	0.19	2.222	-	1.46	0.51	-	0.87	1.3	-	0.51		0.005	-	0.03	2.471	-	1.34	2.559	-	1.2		1.061	-	0.55	0.36	-	0.74	2.643	-
5	109.44	SNP1972	0.117	-	0.26	0.015	-	0.75	2.515	-	0.67	1.441	-	0.26	3.454	*	1.4		0.237	-	0.22	3.473	*	1.01	1.239	-	0.51	0.647	-	0.41		0.008	-	0.51	1.97	-	1.32	2.174	-	1.13		0.647	-	0.67	0.189	-	1.13	2.158	-
5	110.267	g5TA2155	0.055	-	0.22	0.256	-	0.84	2.884	*	0.52	1.991	-	0.55	2.744	*	1.29		0.124	-	0.24	1.458	-	1.09	2.91	*	0.42	0.066	-	0.59		0.014	-	0.57	2.482	-	1.33	2.5	-	1.27		0.477	-	0.53	0.488	-	0.52	0.59	-
5	111.915	SNP1983	0.032	-	0.17	0.001	-	0.48	4.13	**	1.74	3.118	*	0.9	3.434	*	1.1		0.186	-	0.51	3.282	*	2.08	1.296	-	0.38	0.479	-	0.44		0.159	-	0.59	2.232	-	0.54	2.133	-	0.58		0.129	-	1.33	0	-	2.03	1.803	-
5	112.189	SNP1984	0.013	-	0.24	0.002	-	0.37	2.72	*	1.65	1.987	-	1.21	3.302	*	2.3		0.012	-	0.22	2.388	-	2.03	1.589	-	0.48	0.933	-	0.48		0.252	-	0.59	1.796	-	0.61	1.646	-	0.65		0.164	-	1.71	0.014	-	2.89	1.337	-
5	112.739	SNP1986	0.044	-	0.23	0.003	-	0.12	4.419	**	1.65	3.302	*	1.21	4.341	**	2.31		0.144	-	0.23	2.878	*	0.5	2.457	-	0.36	0.473	-	0.18		0	-	0.15	2.086	-	0.73	2.222	-	0.76		0.39	-	1.5	0	-	2.3	3.453	*
5	113.288	SNP1993	0.048	-	0.36	0	-	0.15	3.639	*	1.39	2.813	*	1.27	3.34	*	2.33		0.167	-	0.3	5.12	**	0.8	1.586	-	0.22	1.082	-	0.3		0.094	-	0.02	2.1	-	0.8	2.026	-	0.74		0.459	-	1.42	0	-	2.1	2.76	*
5	113.562	SNP1994	0	-	0.34	0.037	-	0.16	2.977	*	1.42	2.045	-	1.42	2.915	*	2.11		0.228	-	0.32	3.731	*	0.57	1.338	-	0.24	0.475	-	0.24		0.008	-	0.02	1.997	-	0.73	2.018	-	0.68		0.214	-	1.43	0.036	-	2.05	3.267	*
5	114.388	SNP1995	0.194	-	0.24	0.211	-	0.04	1.573	-	1.21	1.387	-	0.76	2.291	-	1.71		0.039	-	0.17	2.066	-	0.81	2.051	-	0.25	0.32	-	0.08		0.097	-	0.4	0.84	-	0.6	0.846	-	0.63		0.072	-	0.81	0.046	-	1.37	2.003	-
5	114.662	SNP1996	0.172	-	0.64	0.277	-	0.01	2.081	-	1.35	1.706	-	1.76	1.979	-	0.73		0.102	-	0.17	3.032	*	0.94	1.879	-	0.35	1.087	-	0.15		0.023	-	0.41	1.236	-	0.66	1.265	-	0.7		0	-	0.8	0.144	-	1.4	1.424	-
5	115.489	SNP1997	0.323	-	0.83	0.255	-	0.26	1.988	-	2.61	1.998	-	1.16	1.683	-	2.04		0.694	-	0.11	3.237	*	0.78	2.777	*	0.98	0.122	-	0.26		0.001	-	0.21	0.869	-	0.69	0.98	-	0.64		0.041	-	1.45	0.108	-	1.89	1.968	-
5	116.038	SNP1998	0.102	-	0.37	0.219	-	0.58	1.674	-	1.04	2.078	-	0.76	0.7	-	1.89		1.001	-	0.19	1.15	-	0.44	3.682	*	0.5	0.088	-	0.15		0.017	-	0.51	1.637	-	0.3	1.742	-	0.39		0.026	-	1.63	0.411	-	1.76	1.437	-
5	117.423	SNP2000	0.262	-	0.46	0.298	-	0.01	1.356	-	0.61	1.609	-	1.38	1.212	-	1.95		2.385	-	1.49	1.868	-	1.98	4.579	**	0.51	0.261	-	1.36		0.473	-	0.46	2.204	-	0.71	1.883	-	0.75		0.001	-	0.35	0.155	-	0.41	1.192	-
5	118.25	SNP2001	0.335	-	0.4	0.436	-	0.14	1.332	-	0.83	0.938	-	2.71	2.071	-	1.1		2.555	-	0.88	3.311	*	1.33	2.874	*	0.21	0.065	-	0.72		0.05	-	0.6	0.753	-	0.17	0.759	-	0.2		0	-	0.46	0.129	-	0.54	0.6	-
5	118.524	SNP2002	0.339	-	0.43	0.33	-	0.41	2.394	-	1.65	2.169	-	2.68	1.461	-	0.94		4.233	**	1.43	5.735	**	1.33	2.655	-	0.52	0	-	0.46		0.134	-	0.56	2.245	-	0.81	2.068	-	0.89		0.002	-	0.18	0.257	-	0.28	0.787	-
5	118.798	SNP2003	0.69	-	0.85	0.883	-	0.35	1.592	-	1.04	1.182	-	0.97	1.889	-	0.83		1.469	-	0.72	5.403	**	1.26	2.591	-	0.24	0.295	-	0.24		0.463	-	0.53	1.102	-	0.36	0.884	-	0.24		0.001	-	0.68	0.074	-	0.82	0.333	-
5	119.624	SNP2004	0.338	-	0.44	0.211	-	0.23	2.364	-	1.17	2.079	-	1.11	2.278	-	1.74		1.812	-	0.55	4.265	**	1.5	3.046	*	0.57	0.036	-	0.85		1.12	-	0.53	1.792	-	0.58	1.314	-	0.42		0.038	-	0.6	0.177	-	0.77	2.223	-
5	119.898	SNP2005	0.444	-	0.7	0.476	-	0.72	0.579	-	0.1	0.192	-	1.39	1.877	-	2.28		2.163	-	0.88	7.464	***	1.4	4.416	**	0.53	0.216	-	0.31		1.07	-	0.45	0.768	-	0.93	0.49	-	0.64		0.01	-	0.53	0.067	-	0.62	0.228	-
5	120.725	SNP2006	0.294	-	0.85	1.189	-	0.8	0.946	-	0.31	2.021	-	1.71	2.043	-	2.33		2.943	-	0.38	3.091	-	1.32	4.101	-	0.61	0.504	-	0.22		10.974	****	1.83	1.018	-	0.17	1.615	-	0.37		5.397	*	1.73	3.888	-	1.47	3.678	-
5	121.551	SNP2008	0.664	-	0.65	0.389	-	0.16	0.73	-	0.34	1.462	-	1.49	0.238	-	2.11		1.937	-	0.98	5.153	**	1.35	2.415	-	0.43	0.074	-	0.66		1.428	-	0.55	1.033	-	0.82	0.635	-	0.59		0.58	-	0.37	0.1	-	0.33	1.61	-
5	121.825	SNP2009	0.045	-	0.64	0.101	-	0.09	0.023	-	0.23	0.281	-	1.6	0.003	-	2		3.309	*	0.62	3.845	**	1.36	3.085	*	0.24	0.049	-	0.59		1.117	-	0.56	0.763	-	0.1	0.465	-	0.06		0.004	-	1.25	0.231	-	1.28	0.441	-
5	122.099	SNP2011	0.536	-	0.6	0.643	-	0.31	0.07	-	0.03	0.149	-	1.53	0.367	-	2.09		1.473	-	0.35	4.089	**	1.48	2.138	-	0.23	0.057	-	0.36		1.666	-	0.54	0.223	-	0.12	0.077	-	0.03		0.049	-	2.92	0.013	-	2.78	0.497	-
5	122.649	SNP2017	0.586	-	0.91	1.002	-	0.68	0.007	-	0.06	0.071	-	1.69	0.149	-	1.6		0.871	-	0.29	4.849	**	1.55	0.103	-	0.32	0.885	-	0.4		1.234	-	0.55	0.368	-	0.16	0.182	-	0.09		0.06	-	2.11	0.029	-	2.11	0.137	-
6	0	SNP2028	0	-	0.88	0.009	-	0.51	0.596	-	0.76	1.356	-	1.9	0	-	1.54		1.457	-	1.08	2.681	-	0.92	0.797	-	0.22	7.022	***	1.58		0.397	-	0.46	0.304	-	0.11	0.05	-	0.05		0.027	-	0.34	0.039	-	0.27	1.117	-
6	0.274	g6A367	0.6	-	1.05	0.108	-	0.5	1.899	-	0.75	2.526	-	1.84	1.343	-	1.92		3.791	-	1.13	1.57	-	0.94	1.891	-	0.25	2.898	-	1.7		0.227	-	0.47	0.155	-	0.1	0.036	-	0.05		1.134	-	0.31	1.434	-	0.29	0.918	-
6	0.823	g6A296	0.313	-	0.88	0.29	-	0.3	3.284	-	1.26	3.385	-	1.45	3.765	-	1.96		2.4	-	0.87	0.764	-	0.16	6.174	**	0.51	7.431	**	1.18		3.022	-	0.65	0.525	-	0.44	0.646	-	0.6		0.674	-	0.73	1.917	-	0.73	1.009	-
6	0.823	g6T728	0.215	-	0.48	0.251	-	0.28	1.974	-	0.88	1.817	-	1.39	1.98	-	1.8		2.056	-	0.8	2.229	-	0.75	2.568	-	0.36	6.359	**	1.7		0.836	-	0.31	0.3	-	0.3	0.09	-	0.23		0.093	-	0.66	0.568	-	0.6	1.741	-
6	1.373	SNP2037	3.812	-	0.74	4.506	-	1.3	1.581	-	0.75	2.526	-	1.46	0.16	-	1.51		4.691	*	1.14	1.157	-	0.38	1.311	-	0.19	3.087	-	1.08		1.144	-	0.56	0.48	-	0.32	0.614	-	0.47		1.626	-	0.71	1.091	-	0.54	0.753	-
6	1.922	SNP2039	0.105	-	0.9	0.39	-	0.13	1.871	-	1.76	3.366	*	1.68	0.451	-	1.91		1.17	-	0.83	1.515	-	0.53	1.832	-	0.62	6.868	***	2.21		1.542	-	0.63	0.032	-	0.47	0.061	-	0.47		0.302	-	0.03	0.926	-	0.08	0.511	-
6	2.196	g6SSH207	0.065	-	0.94	0.239	-	0.16	2.982	-	1.85	3.051	-	1.71	1.809	-	1.93		2.062	-	0.9	1.398	-	0.59	2.003	-	0.59	5.143	*	1.95		0.706	-	0.63	0.814	-	0.3	0.541	-	0.31		0.514	-	0.13	0.885	-	0.19	0.991	-
6	2.746	SNP2045	0.421	-	0.85	1.063	-	0.34	2.413	-	2.1	3.873	**	1.78	0.118	-	1.54		3.534	*	1.47	2.774	*	0.61	1.001	-	0.44	10.904	*****	2.43		1.307	-	0.69	0.115	-	0.63	0.002	-	0.56		0.031	-	0.01	0.108	-	0.06	0.384	-
6	3.295	SNP2046	0.124	-	0.75	0.933	-	0.57	1.013	-	2.08	2.929	*	1.63	1.556	-	1.49		3.705	*	1.65	1.037	-	0.36	4.207	**	0.68	9.158	****	2.12		1.324	-	0.92	0.055	-	0.93	0.022	-	0.8		0.574	-	0.07	1.567	-	0.19	0.442	-
6	4.122	SNP2047	2.268	-	0.47	1.082	-	0.15	4.968	*	0.87	5.145	*	1.48	4.94	*	1.66		6.883	**	1.64	2.513	-	0.62	4.336	-	0.71	4.862	*	0.78		1.087	-	0.34	0.278	-	0.36	0.391	-	0.23		0.999	-	0.12	1.858	-	0.3	0.914	-
6	5.227	g6TAs2216	0.372	-	0.27	0.735	-	0.16	1.632	-	1.12	3.086	*	2.04	0.102	-	1.28		0.366	-	1.09	0.223	-	0.05	2.4	-	0.58	3.052	*	1.02		0.016	-	0.32	0.008	-	0.18	0.107	-	0.15		0.245	-	0.07	1.111	-	0.19	1.234	-
6	5.776	SNP2054	0.28	-	1.97	0.012	-	0.09	2.952	-	1.15	2.408	-	2.04	0.272	-	1.35		1.155	-	0.56	0.763	-	0.02	3.466	-	0.82	2.611	-	0.93		0.154	-	0.11	1.08	-	0.29	1.238	-	0.29		0.76	-	0.17	0.466	-	0.17	0.978	-
6	6.603	SNP2058	0.276	-	2.54	0.168	-	0.42	1.922	-	0.76	1.882	-	1.92	0.784	-	1.41		2.988	-	0.76	0.01	-	0.2	1.574	-	0.55	1.265	-	0.81		0.687	-	0.51	0.17	-	0.04	0.171	-	0.03		0.141	-	0.11	0.074	-	0.16	1.756	-
6	7.708	SNP2059	0.811	-	3.22	1.215	-	0.32	2.205	-	0.34	3.746	*	1.12	0.305	-	1.21		0.736	-	0.5	0.183	-	0.6	0.377	-	0.29	1.909	-	0.74		0.052	-	0.18	0.1	-	0.16	0.201	-	0.11		0.001	-	0.21	0.343	-	0.12	1.262	-
6	7.982	SNP2060	0.61	-	0.6	1.453	-	0.24	1.957	-	0.33	4.171	**	1.41	0.63	-	1.27		1.907	-	0.45	0.46	-	0.5	1.129	-	0.68	4.237	**	1.06		0.151	-	0.27	0.032	-	0.04	0.193	-	0.05		0.39	-	0.71	0.944	-	0.71	0.162	-
6	8.531	SNP2061	1.188	-	0.05	1.838	-	0.63	5.862	**	1.17	8.782	****	1.89	0.131	-	0.74		3.404	*	1.28	0.98	-	0.82	1.008	-	0.25	6.348	**	1.6		0.001	-	0.23	0.854	-	0.58	1.208	-	0.62		0.015	-	0.4	0.089	-	0.5	0.01	-
6	8.805	SNP2063	0.56	-	0.27	2.035	-	0.77	5.123	**	1.08	8.296	****	1.35	0.459	-	1.31		3.541	*	0.96	0.307	-	0.73	0.508	-	0.21	4.674	**	1.36		0.226	-	0.35	1.448	-	0.63	2	-	0.72		0.923	-	0.49	1.17	-	0.53	0.017	-
6	9.079	SNP2064	0.979	-	0.67	0.407	-	0.69	0.554	-	1.38	0.31	-	1.18	0.391	-	1.13		0.377	-	0.87	0.916	-	0.62	0.113	-	0.48	0.339	-	1.24		0.032	-	0.46	0.524	-	0.58	0.406	-	0.72		0.864	-	0.45	0.832	-	0.44	0.342	-
6	9.353	SNP2068	0.298	-	0.94	0.973	-	0.49	8.336	****	1.68	12.339	******	1.7	0.197	-	1.14		2.542	-	0.8	0.129	-	0.6	1.259	-	0.88	3.581	*	1.23		0.072	-	0.67	1.225	-	0.62	1.769	-	0.81		0.497	-	0.4	0.53	-	0.26	0.108	-
6	9.627	SNP2069	0.27	-	0.92	1.242	-	0.51	5.06	**	1.34	7.98	****	1.3	0.285	-	1.07		2.265	-	0.82	0.95	-	0.74	1.121	-	0.82	4.516	**	1.38		0.068	-	0.73	0.278	-	0.55	0.635	-	0.76		0.37	-	0.59	0.588	-	0.35	0.007	-
6	9.901	SNP2070	0.408	-	1.33	1.574	-	0.41	5.89	**	1.63	9.297	****	1.77	0.364	-	0.85		1.628	-	0.79	0.537	-	0.77	1.409	-	0.97	2.937	*	1.11		0.09	-	0.99	0.63	-	0.88	1.122	-	1.21		0.727	-	1.07	0.879	-	0.64	0.139	-
6	10.45	SNP2071	2.421	-	1.26	0.594	-	0.3	2.4	-	0.36	2.178	-	1.9	1.041	-	0.58		3.512	-	1.07	0.211	-	0.11	6.309	**	0.83	4.551	-	1.11		0.805	-	0.29	1.548	-	0.14	1.366	-	0.14		1.068	-	0.37	2.087	-	0.28	0.194	-
6	10.724	SNP2072	0.989	-	1.29	2.347	-	0.99	4.433	**	1.44	6.822	***	1.93	0.72	-	0.57		1.316	-	1.04	0.224	-	0.9	0.016	-	0.81	1.734	-	0.93		0.242	-	1.15	0.758	-	1.05	1.37	-	1.45		0.531	-	0.88	1.17	-	0.64	0.242	-
6	10.998	SNP2078	0.464	-	1.19	1.222	-	0.51	2.418	-	0.81	4.58	**	1.81	1.353	-	0.54		1.76	-	0.68	0.177	-	0.61	0.263	-	0.62	2.379	-	0.75		0.002	-	0.61	0.195	-	0.43	0.44	-	0.59		0.381	-	0.6	1.029	-	0.45	0.309	-
6	11.272	SNP2080	0.386	-	1.07	0.002	-	0.37	1.084	-	0.76	0.606	-	0.39	0.033	-	0.73		1.01	-	0.95	0.895	-	0.66	0.21	-	0.29	0.015	-	1.13		0.14	-	0.29	1.187	-	0.56	1.075	-	0.65		1.327	-	1.01	1.102	-	0.77	0.928	-
6	11.822	g6A170.L1	0.474	-	1.04	1.899	-	0.3	2.892	*	0.34	5.178	**	0.29	0.732	-	0.84		1.342	-	0.62	0.207	-	0.51	1.608	-	0.46	0.981	-	0.15		1.014	-	0.64	0.227	-	0.27	0.707	-	0.28		1.123	-	0.66	1.327	-	0.5	0.009	-
6	12.096	SNP2082	0.333	-	1.2	0.01	-	0.08	0.687	-	0.17	0.278	-	0.34	0.026	-	1.45		0.759	-	0.74	0.691	-	0.41	0.556	-	0.41	0.01	-	0.14		0.121	-	0.13	0.732	-	0.35	0.679	-	0.29		1.898	-	0.8	1.354	-	0.5	1.8	-
6	12.645	SNP2084	1.348	-	0.62	2.773	*	0.94	3.206	*	0.95	5.353	**	1.77	1.546	-	1.26		1.832	-	0.43	0.005	-	0.35	0.268	-	0.26	1.442	-	0.12		1.412	-	1.25	0.662	-	0.38	1.53	-	0.59		0.185	-	0.67	0.416	-	0.47	0.099	-
6	13.195	g6A188	0.462	-	0.54	0.005	-	0.18	1.185	-	0.62	1.287	-	0.86	0.189	-	0.58		0.856	-	0.38	0.171	-	0.36	0.004	-	0.04	0.047	-	0.32		0.626	-	0.38	0.98	-	0.3	0.963	-	0.37		1.104	-	0.8	0.556	-	0.38	1.71	-
6	13.469	SNP2088	2.802	-	1.24	1.237	-	0.27	3.494	-	0.83	5.514	*	0.95	0.283	-	0.58		1.974	-	0.12	1.014	-	0.56	2.106	-	0.35	0.045	-	0.21		0.774	-	0.29	0.907	-	0.49	0.91	-	0.43		2.255	-	1.17	3.542	-	1.15	0.05	-
6	13.743	SNP2089	0.479	-	1.53	1.963	-	0.6	1.261	-	0.59	2.902	*	0.55	0.232	-	0.53		0.744	-	0.68	0.401	-	0.21	1.171	-	0.73	3.569	*	1.13		0.001	-	0.76	0.004	-	0.23	0.101	-	0.22		0.418	-	1.35	0.267	-	1.12	0.017	-
6	14.017	SNP2090	0.518	-	1.42	0.073	-	0.79	1.055	-	0.81	0.676	-	0.89	0.01	-	1.02		0.657	-	0.95	0.738	-	0.31	0.493	-	0.63	0.067	-	0.72		0.098	-	0.64	0.402	-	0.2	0.391	-	0.27		0.921	-	0.8	0.926	-	0.75	0.709	-
6	14.566	SNP2091	0.27	-	1.19	0.002	-	0.89	0.711	-	1.25	0.327	-	0.13	0.002	-	0.61		1.891	-	1.07	1.232	-	0.32	0.247	-	0.45	0.064	-	0.66		0.844	-	0.75	0.31	-	0.3	0.341	-	0.39		0.315	-	0.72	0.108	-	0.6	0.821	-
6	15.393	SNP2092	1.045	-	1.14	2.058	-	0.67	3.271	*	1.26	6	**	0.36	0.504	-	0.78		1.493	-	1.11	0.041	-	0.34	0.669	-	0.53	2.294	-	0.53		0.697	-	0.81	0.189	-	0.23	0.634	-	0.31		0.151	-	0.85	0.263	-	0.68	0.275	-
6	16.219	SNP2093	1.068	-	1.6	2.105	-	0.62	2.953	*	1.06	5.833	**	0.27	0.174	-	0.58		2	-	1.12	0.006	-	0.46	0.018	-	0.37	1.412	-	0.36		0.29	-	0.79	0.106	-	0.14	0.434	-	0.24		0.027	-	0.6	0.03	-	0.37	0.159	-
6	16.768	SNP2094	3.444	*	0.96	4.512	**	1.11	4.076	**	1.21	7.599	***	0.82	0.66	-	0.13		1.285	-	1.23	0.1	-	0.52	0.322	-	0.92	1.711	-	0.62		0.313	-	0.82	0.632	-	0.25	1.259	-	0.43		0.151	-	0.7	0.09	-	0.44	0.001	-
6	17.873	SNP2095	4.454	**	0.86	5.789	**	1.27	4.161	**	0.79	8.128	****	0.95	1.215	-	0.59		0.617	-	0.9	0.02	-	0.68	0.156	-	0.76	0.65	-	0.27		0.588	-	1.06	1.708	-	0.29	2.656	-	0.53		0.524	-	0.61	0.51	-	0.41	0.005	-
6	18.423	SNP2096	3.507	*	0.87	3.827	*	0.93	3.742	*	1.02	7.687	***	1.13	1.059	-	0.8		1.378	-	1.08	0.034	-	0.75	0.017	-	0.64	1.253	-	0.27		0.5	-	1.04	1.713	-	0.41	2.636	-	0.69		0.181	-	0.53	0.216	-	0.3	0.078	-
6	18.972	SNP2097	1.632	-	0.91	0.632	-	0.99	0.595	-	1.26	0.057	-	1.09	0.154	-	0.86		2.299	-	1.06	2.446	-	0.99	0.288	-	0.51	0.056	-	0.19		0.825	-	1.11	0.041	-	0.63	0.07	-	0.97		0.769	-	0.53	0.425	-	0.25	0.706	-
6	20.077	SNP2098	3.582	*	1.28	3.782	*	1.14	8.483	****	2.83	11.097	*****	1.21	0.002	-	1.08		2.739	*	1.01	0.269	-	2.03	0.013	-	0.1	0.499	-	0.25		0.604	-	0.98	3.81	*	1.59	5.118	**	1.92		0.147	-	0.38	0.076	-	0.09	0.017	-
6	20.627	SNP2099	2.459	-	0.94	0.525	-	0.76	2.326	-	1	1.493	-	0.5	0.913	-	1.4		2.444	-	0.39	1.121	-	0.32	4.005	-	0.96	2.436	-	0.39		1.077	-	0.79	0.043	-	0.3	0.042	-	0.4		3.61	-	0.85	4.5	-	1.03	0.532	-
6	21.176	SNP2100	3.833	-	1.16	1.261	-	0.93	2.777	-	1.59	2.433	-	0.72	0.46	-	1.13		1.27	-	0.26	0.878	-	0.38	2.214	-	0.18	0.295	-	0.15		0.13	-	0.74	0.605	-	0.57	0.762	-	0.81		2.339	-	0.59	2.158	-	0.53	1.901	-
6	21.726	SNP2102	1.437	-	0.96	0.117	-	0.81	2.803	-	1.1	2.656	-	0.84	0.053	-	1		4.989	*	1.29	0.629	-	0.52	0.144	-	0	2.44	-	0.63		0.577	-	0.52	1.511	-	1.07	1.494	-	1.25		0.69	-	0.4	0.614	-	0.45	0.506	-
6	22	SNP2103	0.181	-	0.78	0.131	-	1.26	0.337	-	0.53	0.003	-	1.38	1.004	-	0.71		1.245	-	0.39	0.87	-	0.47	0.195	-	0.32	0.057	-	0.15		0.004	-	0.49	0.05	-	0.31	0.033	-	0.47		0.014	-	0.39	0.058	-	0.15	0.16	-
6	23.105	SNP2104	2.224	-	1.5	3.795	*	0.92	5.667	**	1.38	10.439	****	2.25	1.073	-	0.52		0.786	-	0.59	0.015	-	0.3	0.283	-	0.14	0.331	-	0.38		0.26	-	0.8	3.007	*	1.32	3.959	**	1.5		1.521	-	0.35	1.34	-	0.29	0.074	-
6	23.931	SNP2105	1.762	-	1.86	2.302	-	0.6	5.498	**	1.15	8.247	****	1.63	0.156	-	0.59		1.792	-	0.67	0.136	-	0.23	0.239	-	0.09	0.68	-	0.39		0.401	-	0.81	2.63	-	0.89	3.755	*	1.07		0.989	-	0.35	1.245	-	0.44	0.185	-
6	24.481	SNP2106	0.118	-	1.4	0.524	-	0.4	3.481	*	0.97	5.18	**	1.15	0.039	-	0.4		0.346	-	0.34	0.001	-	0.21	0.457	-	0.13	0.056	-	0.14		0.051	-	0.78	0.788	-	0.55	1.318	-	0.65		1.107	-	0.18	1.817	-	0.28	0.355	-
6	25.307	SNP2108	0.309	-	0.77	0.038	-	0.31	0.44	-	0.62	0.04	-	0.49	0	-	1.18		0.659	-	0.1	0.092	-	0.25	0	-	0.69	0	-	0.18		0.47	-	1.01	0.246	-	0.73	0.247	-	0.93		0.004	-	0.01	0.01	-	0.13	0.599	-
6	25.581	SNP2109	0.114	-	1	0.96	-	0.64	1.6	-	0.85	1.711	-	0.9	0.077	-	0.85		0.721	-	0.13	0.621	-	0.14	1.082	-	0.18	1.467	-	0.14		0.169	-	0.65	0.535	-	0.4	0.63	-	0.48		2.59	-	0.59	3.814	-	0.84	0.101	-
6	26.408	SNP2111	0.393	-	1.87	0.824	-	0.83	2.577	-	0.89	4.212	**	0.82	0.003	-	1.06		1.603	-	0.59	0.094	-	0.2	0.056	-	0.62	0.428	-	0.5		0.313	-	1.1	0.178	-	0.15	0.563	-	0.2		1.212	-	0.28	1.421	-	0.46	0.121	-
6	26.682	SNP2116	0.185	-	1.83	1.331	-	0.84	3.114	*	0.97	5.662	**	0.82	0.033	-	1.26		0.276	-	0.43	0.015	-	0.17	0.019	-	0.51	0.181	-	0.49		0.296	-	1.19	0.227	-	0.16	0.652	-	0.2		2.501	-	0.3	2.61	-	0.32	0.014	-
6	27.231	SNP2119	0.72	-	1.79	0.693	-	0.96	0.033	-	1.04	0.009	-	0.82	0.029	-	1.39		0.514	-	0.35	0.333	-	0.2	0.124	-	0.24	0.002	-	0.37		0.365	-	1.34	0.056	-	0.17	0.001	-	0.21		0.029	-	0.24	0.043	-	0.49	0.177	-
6	28.616	SNP2120	0.913	-	1.62	1.812	-	1.07	2.922	*	0.94	4.441	**	0.78	0.024	-	1.33		0.024	-	0.04	0.229	-	0.21	0.051	-	0.2	0.129	-	0.03		0.323	-	1	0.431	-	0.22	1.002	-	0.27		0.894	-	0.2	1.527	-	0.44	0.276	-
6	28.89	SNP2121	0.732	-	1.38	2.005	-	0.72	4.451	**	1.05	7.851	***	0.83	0.174	-	1.41		0.027	-	0.06	0.097	-	0.17	0.02	-	0.14	0.068	-	0.02		0.065	-	0.79	0.715	-	0.24	1.211	-	0.31		1.813	-	0.22	2.095	-	0.41	0.011	-
6	29.164	SNP2122	0.569	-	1.31	1.338	-	0.44	4.264	**	0.88	7.574	***	0.89	0.104	-	1.41		0.905	-	0.14	0.034	-	0.21	0.048	-	0.15	0.019	-	0.07		0.087	-	0.72	0.447	-	0.19	0.886	-	0.22		1.027	-	0.12	1.251	-	0.31	0.021	-
6	29.438	SNP2123	1.11	-	1.29	2.163	-	0.24	3.573	*	0.27	5.429	**	0.88	0.181	-	1.42		1.201	-	0.2	0.146	-	0.2	0	-	0.22	0.193	-	0.26		0.001	-	0.43	0.79	-	0.21	0.824	-	0.28		0.44	-	0.09	0.594	-	0.23	0.015	-
6	29.987	SNP2125	2.045	-	1.25	2.74	*	0.5	4.349	**	0.88	5.516	**	0.65	0.001	-	1.08		0.164	-	0.08	0.053	-	0.4	0.138	-	0.25	0.045	-	0.16		0.207	-	0.67	0.607	-	0.21	1.126	-	0.28		0.134	-	0.01	0.221	-	0.04	0.029	-
6	31.373	SNP2126	0.648	-	1.35	0.903	-	0.72	0.047	-	0.8	0.042	-	0.8	0.163	-	0.95		0.135	-	0.4	0.088	-	0.31	0.435	-	0.3	0.006	-	0.45		0.593	-	0.38	0.001	-	0.67	0.021	-	0.64		0.087	-	0.09	0.077	-	0.15	0.114	-
6	32.478	SNP2127	1.229	-	1.5	1.789	-	0.67	0.007	-	0.14	0.282	-	1.1	0.423	-	0.77		1.026	-	0.49	0.127	-	0.37	0.003	-	0.23	0.01	-	0.2		1.677	-	0.43	0.088	-	0.65	0.262	-	0.53		0.111	-	0.19	0.244	-	0.63	0.205	-
6	32.752	SNP2128	0.086	-	1.78	0.128	-	0.68	2.253	-	0.67	2.846	-	1.67	1.194	-	0.46		0.42	-	0.03	3.656	-	0.25	0.786	-	0.25	2.693	-	0.38		0.576	-	0.62	1.132	-	0.51	1.195	-	0.6		1.291	-	0.51	2.789	-	1.34	0.969	-
6	33.578	SNP2131	0.953	-	1.54	1.48	-	1.15	0.078	-	0.73	0.224	-	2.76	1.189	-	0.58		0.422	-	0.29	0.017	-	0.11	0.042	-	0.56	0.011	-	0.14		2.149	-	0.52	0.134	-	0.94	0.332	-	0.95		0.524	-	0.14	0.827	-	0.72	0.459	-
6	34.405	SNP2132	1.707	-	0.51	3.635	*	1.04	3.845	**	1.21	4.476	**	1.01	0.017	-	0.72		0.861	-	0.4	0	-	0.11	0.806	-	0.37	0.076	-	0.09		0.35	-	0.82	0.652	-	0.38	1.203	-	0.52		0.015	-	0.05	0.031	-	0.35	0.068	-
6	34.954	SNP2133	1.516	-	1.36	4.054	**	1.08	5.112	**	1.52	5.208	**	1.18	0.033	-	0.09		0.066	-	0.31	0.066	-	0.14	1.391	-	0.67	0.126	-	0.13		0.201	-	0.7	0.824	-	0.51	1.346	-	0.67		0.161	-	0.11	0.089	-	0.4	0.001	-
6	35.228	g6A2507	2.462	-	0.75	2.65	-	1.06	5.269	*	1.71	5.012	*	0.66	0.692	-	1.36		1.58	-	0.24	0.282	-	0.21	0.539	-	0.73	0.673	-	0.17		1.067	-	0.79	2.067	-	0.65	2.645	-	0.87		2.776	-	0.43	2.082	-	0.64	1.177	-
6	36.613	SNP2136	3.311	*	0.7	3.849	**	0.86	4.869	**	1.2	4.898	**	0.57	0.42	-	0.2		1.291	-	0.38	0.044	-	0.16	1.23	-	0.72	0	-	0.16		0.044	-	0.59	1.528	-	0.51	2.116	-	0.65		0.047	-	0.18	0.004	-	0.37	0.772	-
6	37.163	SNP2137	3.973	**	1.03	5.019	**	0.94	5.31	**	1.33	5.18	**	1.37	0.424	-	0.73		0.023	-	0.18	0.303	-	0.07	1.089	-	0.76	0.901	-	0.14		0.034	-	0.63	2.559	-	0.74	3.279	*	0.89		0.015	-	0.05	0.006	-	0.13	0.624	-
6	37.437	SNP2138	5.455	**	1.21	6.465	**	1.04	6.771	***	1.45	7.161	***	0.85	0.276	-	0.64		0.6	-	0.2	0.574	-	0.08	1.835	-	0.89	0.559	-	0.15		0.11	-	0.66	3.484	*	0.98	4.29	**	1.14		0.049	-	0.11	0.001	-	0.08	0.893	-
6	37.711	SNP2139	0.902	-	1.52	1.437	-	0.89	0.676	-	1.45	2.224	-	0.69	0.003	-	0.51		1.485	-	0.19	0.276	-	0.09	0.101	-	0.9	0.009	-	0.14		1.989	-	0.62	0.339	-	0.79	0.633	-	0.94		0.389	-	0.12	0.208	-	0.08	0.042	-
6	39.096	SNP2140	1.206	-	1.07	2.044	-	1.98	0.644	-	1.07	1.994	-	0.69	0.003	-	0.7		0.237	-	0.87	0.578	-	0.26	0.182	-	0.24	0.719	-	0.83		0.449	-	0.82	0.212	-	1.82	0.289	-	2.14		0.84	-	0.09	0.329	-	0.13	0.543	-
6	39.645	g6A2433	6.963	***	1.06	10.676	****	2.11	10.894	*****	1.34	12.79	******	0.63	0.358	-	0.61		1.299	-	0.63	0.423	-	0.25	1.079	-	0.51	0.135	-	0.71		1.39	-	0.92	5.298	**	2.26	6.596	**	2.61		0.001	-	0.13	0.011	-	0.16	0.109	-
6	41.03	SNP2145	3.362	*	1.06	6.071	**	0.88	8.136	****	1.32	8.656	****	0.58	0.282	-	0.44		0.975	-	0.03	0.237	-	0.01	1.903	-	0.82	0.108	-	0.13		0.285	-	0.72	2.44	-	1.55	3.237	*	1.81		0.025	-	0.32	0.007	-	0.14	0.437	-
6	41.304	SNP2150	2.405	-	1.16	6.277	**	1.16	5.927	**	1.14	6.643	***	0.63	0.111	-	0.69		0.11	-	0.09	0.067	-	0.02	1.09	-	0.66	0.287	-	0.27		0.152	-	0.76	2.072	-	1.89	2.757	*	2.16		0.234	-	0.53	0.317	-	0.33	0.189	-
6	41.578	SNP2151	0.351	-	1.01	1.544	-	1.23	0.292	-	1.22	1.135	-	0.62	0.001	-	0.67		0.069	-	0.07	0.001	-	0.09	0.103	-	0.72	0.031	-	0.36		0.35	-	0.79	0.241	-	1.79	0.287	-	2.06		1.173	-	0.59	0.391	-	0.35	0.85	-
6	42.128	SNP2153	2.941	*	0.71	6.389	**	1.56	7.39	***	1.5	7.482	***	0.96	0.203	-	0.73		0.302	-	0.08	1.111	-	0.48	1.825	-	0.78	1.408	-	0.56		0.722	-	0.88	1.845	-	1.29	2.71	*	1.54		0.075	-	0.67	0.131	-	0.3	0.312	-
6	42.954	g6A2724	5.457	*	0.88	5.503	*	2.03	4.86	*	1.67	5.323	*	1.15	0.19	-	0.74		1.208	-	0.39	2.893	-	1.08	0.255	-	0.33	2.828	-	0.71		0.224	-	0.91	8.961	**	1.79	8.666	**	2.01		1.111	-	0.29	0.677	-	0.11	0.792	-
6	44.621	g6A73	2.056	-	0.85	2.791	-	2.11	5.493	*	1.77	4.168	-	0.64	1.111	-	1.43		0.299	-	0.13	2.462	-	0.73	0.917	-	0.57	3.224	-	0.67		0.291	-	0.96	4.009	-	1.04	4.19	-	1.31		0.366	-	0.24	0.467	-	0.22	0.255	-
6	45.726	SNP2156	0.857	-	0.85	3.548	*	2.63	0.144	-	1.53	2.259	-	0.6	1.538	-	1.51		0.127	-	0.1	0.518	-	0.68	0.47	-	0.26	2.352	-	0.69		0.32	-	0.92	0.34	-	0.68	0.381	-	0.94		3.008	*	0.59	1.617	-	0.5	1.159	-
6	46	SNP2159	3.334	*	0.8	6.907	***	2.25	5.505	**	1.4	5.797	**	0.37	0.102	-	1.69		0.022	-	0.13	1.174	-	0.45	0.021	-	0.11	0.974	-	0.48		1.633	-	0.83	1.451	-	0.8	2.336	-	0.98		0.158	-	0.81	0.026	-	0.69	0.005	-
6	46.274	SNP2160	0.722	-	0.68	3.488	-	1.15	5.137	*	1.36	6.155	**	0.3	0.363	-	1.87		0.103	-	0.27	0.672	-	0.69	0.822	-	0.42	0.118	-	0.14		0.193	-	1.51	3.134	-	0.78	2.724	-	0.89		2.215	-	0.57	2.792	-	0.75	0.574	-
6	47.379	SNP2162	5.701	**	0.49	9.056	****	1.85	7.688	***	1.45	7.454	***	0.32	0.388	-	2.18		0.15	-	0.38	1.426	-	0.75	0.389	-	0.34	1.112	-	0.35		1.123	-	0.7	3.167	*	1.12	4.189	**	1.32		0.012	-	1.08	0.066	-	1	0.206	-
6	47.653	SNP2164	4.136	**	0.14	6.426	**	1.77	7.33	***	1.65	7.206	***	0.2	0.545	-	2.14		0	-	0.35	1.377	-	0.8	0.408	-	0.33	2.007	-	0.44		1.278	-	0.72	2.608	-	0.98	3.588	*	1.21		0.005	-	0.77	0	-	0.66	0.285	-
6	47.927	SNP2165	1.824	-	0.51	1.097	-	1.59	4.561	-	1.75	2.714	-	0.7	0.476	-	1.54		2.092	-	0.6	0.99	-	0.7	0.236	-	0.36	1.869	-	0.45		0.284	-	0.81	2.616	-	0.98	2.722	-	1.24		1.748	-	0.56	1.768	-	0.45	1.417	-
6	49.594	SNP2166	3.501	-	0.57	6.067	**	0.98	5.518	*	1.4	8.242	**	0.53	0.378	-	1.59		0.003	-	0.14	0.141	-	0.09	1.458	-	0.39	0.05	-	0		3.024	-	0.67	5.576	*	1.15	6.25	**	1.24		3.41	-	0.53	2.407	-	0.45	3.192	-
6	50.979	SNP2167	5.032	**	0.57	9.346	****	2.01	9.043	****	2.14	9.223	****	0.24	0.335	-	0.58		0.005	-	0.1	1.457	-	0.48	0.002	-	0.39	1.587	-	0.8		2.974	*	1.29	4.942	**	1.18	6.383	**	1.53		0.103	-	1.5	0.017	-	1.42	0.002	-
6	51.253	SNP2168	0.103	-	0.26	2.336	-	1.82	0.441	-	2.21	2.273	-	0.3	0.671	-	0.92		0.694	-	0.14	2.68	-	0.57	0.467	-	0.53	5.921	**	0.84		1.96	-	1.27	0.05	-	1.3	0.175	-	1.65		5.829	**	1.5	4.22	**	1.51	2.785	*
6	51.527	SNP2170	1.926	-	0.69	1.119	-	1.93	4.351	-	2.33	1.844	-	0.37	3.317	-	0.95		0.006	-	0.19	1.246	-	0.5	0.807	-	0.39	2.844	-	0.42		0.269	-	1.01	2.672	-	1.32	3.067	-	1.67		3.788	-	1.05	3.659	-	0.96	1.945	-
6	52.076	SNP2171	0.108	-	0.98	0.239	-	1.46	0.037	-	2.17	0.142	-	0.43	0.473	-	0.87		0.015	-	0.19	0.643	-	0.46	0.027	-	0.54	1.003	-	0.42		0.506	-	0.97	0.033	-	1.78	0.015	-	2.09		3.21	*	1.16	3.25	*	1.34	0.379	-
6	53.461	SNP2173	4.214	**	0.89	7.732	***	1.81	9.769	****	2.77	7.741	***	0.47	1.2	-	0.8		0.15	-	0.11	1.416	-	0.39	0.129	-	0.36	1.159	-	0.18		2.414	-	1.06	5.105	**	1.62	6.394	**	2.02		0.006	-	1.37	0.038	-	1.46	0.063	-
6	53.735	SNP2174	3.806	*	0.9	7.286	***	1.76	9.596	****	2.72	6.892	***	0.45	2.062	-	0.81		0.139	-	0.12	1.264	-	0.39	1.09	-	0.48	1.686	-	0.18		0.195	-	0.68	5.485	**	1.67	5.903	**	1.96		0.002	-	1.34	0.005	-	1.37	0.045	-
6	54.009	SNP2176	6.398	**	1.15	9.606	****	1.92	11.117	*****	2.73	8.988	****	0.7	1.07	-	0.55		0.781	-	0.28	1.468	-	0.39	0.456	-	0.43	0.799	-	0.07		1.951	-	0.82	8.332	****	1.6	9.416	****	1.93		0.079	-	1.39	0.128	-	1.42	0.204	-
6	54.283	SNP2178	4.783	*	0.87	2.094	-	2.13	2.938	-	2.9	1.385	-	0.55	2.258	-	0.58		2.486	-	0.47	2.048	-	0.39	0.671	-	0.72	1.064	-	0.06		2.028	-	1.03	1.459	-	2.05	2.177	-	2.47		5.76	*	1.33	7.409	**	1.35	1.949	-
6	54.557	SNP2180	3.373	-	0.85	1.862	-	1.53	4.047	-	2.28	2.44	-	0.54	4.708	*	0.57		2.106	-	0.75	1.513	-	0.34	1.088	-	0.59	0.378	-	0.14		1.511	-	0.83	1.95	-	1.3	2.612	-	1.62		8.498	**	1.64	9.095	**	1.67	2	-
6	54.831	SNP2184	3.623	-	0.3	2.597	-	1.61	5.446	*	2.59	2.834	-	0.28	1.381	-	0.7		1.334	-	0.49	1.556	-	0.39	0.322	-	0.8	0.63	-	0.07		1.048	-	1.02	3.639	-	1.59	4.031	-	1.95		2.226	-	1.15	1.608	-	1.01	3.522	-
6	55.381	SNP2185	6.315	**	0.26	9.424	****	1.54	14.167	******	3.19	9.392	****	0.28	4.073	**	0.68		0.718	-	0.5	2.817	*	0.9	0.427	-	0.6	1.271	-	0.16		3.677	*	1.12	7.405	***	1.53	9.141	****	1.93		0.214	-	1.36	0.412	-	1.16	0.102	-
6	55.655	SNP2190	5.187	**	0.34	7.402	***	1.48	13.013	******	2.77	10.127	****	0.33	1.052	-	0.61		0.667	-	0.18	1.808	-	0.35	0.16	-	0.42	0.571	-	0.04		2.735	*	1.12	6.528	**	1.7	7.922	****	2.05		0	-	1.4	0.038	-	1.16	0.085	-
6	55.929	SNP2195	6.298	**	0.34	8.058	****	1.9	10.22	****	2.49	9.19	****	0.25	0.622	-	0.8		0.368	-	0.15	1.527	-	0.47	0.3	-	0.35	1.169	-	0.12		2.231	-	1	6.265	**	1.74	7.565	***	2.08		0.023	-	1.29	0.004	-	1.1	1.051	-
6	56.203	SNP2197	5.067	**	0.42	9.169	****	1.7	9.826	****	2.3	7.656	***	0.11	0.894	-	1.31		0.328	-	0.18	0.587	-	0.15	0.016	-	0.36	0.402	-	0.04		2.08	-	0.71	7.033	***	1.81	8.082	****	2.09		0.124	-	1.49	0.028	-	1.18	0.509	-
6	56.752	SNP2205	5.224	**	0.42	7.335	***	1.74	10.179	****	2.21	7.674	***	0.11	1.115	-	1.37		0.148	-	0.11	2.847	*	0.4	0.226	-	0.49	1.848	-	0.2		1.522	-	0.57	5.822	**	1.68	6.6	**	1.74		0.261	-	1.57	0.427	-	1.25	0.117	-
6	57.026	SNP2212	5.451	**	0.46	7.715	***	2.02	11.434	*****	2.84	9.108	****	0.14	1.493	-	1.55		0.51	-	0.21	1.996	-	0.34	0.088	-	0.41	0.625	-	0.09		2.507	-	1.02	5.117	**	1.86	6.393	**	2.22		0.017	-	1.49	0.06	-	1.17	0.06	-
6	57.3	SNP2218	0.349	-	0.89	0.887	-	2.08	0.253	-	2.95	0.949	-	0.38	0.117	-	1.82		0.094	-	0.2	0.171	-	0.33	0.441	-	0.4	0.408	-	0.08		0.913	-	0.98	0.008	-	1.91	0.001	-	2.24		8.258	****	1.49	4.691	**	1.18	4.457	**
6	57.849	SNP2224	5.773	**	0.94	7.559	***	1.9	10.701	****	2.7	8.978	****	0.41	1.758	-	1.84		0.348	-	0.22	1.472	-	0.33	0.301	-	0.33	0.83	-	0.07		1.16	-	1.03	5.756	**	1.64	6.827	***	1.87		0.186	-	1.79	0.219	-	1.41	0.359	-
6	58.123	SNP2225	3.18	-	0.99	1.079	-	1.45	3.83	-	2.07	1.499	-	0.36	0.851	-	1.96		0.117	-	0.14	2.253	-	0.36	0.375	-	0.31	1.351	-	0.2		0.026	-	0.75	4.059	-	1.58	3.775	-	1.73		3.262	-	1.82	2.124	-	1.37	3.253	-
6	58.673	SNP2226	9.031	**	0.7	5.099	*	2.5	6.066	**	2.56	2.021	-	0.96	3.209	-	1.97		1.365	-	0.62	1.939	-	0.54	1.198	-	0.5	0.858	-	0.05		1.44	-	1.02	5.341	*	2.01	6.439	**	2.42		5.388	*	1.78	3.999	-	1.25	3.067	-
6	60.058	SNP2229	5.776	**	0.65	8.07	****	2.17	12.787	******	2.85	10.482	****	1.08	1.099	-	2.1		1.887	-	0.87	0.583	-	0.32	0.625	-	0.64	0.123	-	0.42		3.06	*	2.38	8.205	****	2.6	9.768	****	2.85		0.006	-	0.24	0.093	-	0.26	0.014	-
6	60.607	SNP2235	4.908	**	0.7	8.252	****	2.25	14.341	******	3.15	11.12	*****	1.06	1.751	-	2.12		0.282	-	0.81	2.714	*	1.1	0.133	-	0.66	1.151	-	1.33		5.161	**	2.1	6.859	***	2.81	8.607	****	3.02		0.001	-	0.76	0.01	-	0.96	0.067	-
6	61.157	SNP2239	4.651	**	0.51	8.911	****	2.39	13.448	******	2.77	10.813	****	0.97	1.542	-	1.82		0.181	-	0.25	1.54	-	1.02	0.343	-	0.8	1.048	-	0.73		4.803	**	1.66	6.93	***	2.76	8.628	****	3.1		0.028	-	1.15	0	-	1.1	0.004	-
6	61.431	SNP2240	2.824	-	0.7	6.924	**	2.26	7.217	**	2.76	9.157	**	0.7	1.766	-	1.42		0.413	-	0.28	0.588	-	0.59	0.189	-	0.87	1.451	-	0.8		3.923	-	1.17	5.287	*	2.94	6.174	**	3.29		2.714	-	1.29	1.892	-	1.2	1.195	-
6	62.816	SNP2242	6.008	**	0.69	11.523	*****	2.65	14.579	******	2.65	10.466	****	0.69	1.415	-	1.32		0.156	-	0.06	1.984	-	1.08	0.351	-	0.85	1.375	-	1.03		4.599	**	2.33	9.366	****	2.77	11.199	*****	3.04		0	-	1.49	0.021	-	1.36	0	-
6	63.09	SNP2243	5.282	**	0.87	8.874	****	1.92	12.39	******	2.27	8.112	****	0.54	2.785	*	1.44		0.055	-	0.06	1.966	-	1.24	0.603	-	1.13	1.847	-	0.93		3.668	*	2.35	7.479	***	1.63	9.115	****	2.01		0.011	-	1.43	0.012	-	1.27	0.158	-
6	63.364	SNP2244	6.873	***	1.01	10.808	****	1.9	13.173	******	2.24	10.699	****	0.48	1.863	-	1.24		0	-	0.01	1.564	-	0.95	0.366	-	0.9	1.788	-	0.84		2.311	-	2.19	8.835	****	1.84	10.295	****	2.05		0.009	-	1.35	0.031	-	1.16	0.234	-
6	63.638	SNP2245	6.989	***	0.4	11.551	*****	2.61	10.995	*****	2.2	8.954	****	0.9	0.753	-	0.98		0.392	-	0.19	1.733	-	0.7	0.225	-	0.84	0.951	-	0.53		3.837	*	2.44	8.524	****	2.27	10.049	****	2.53		0.046	-	1.37	0.017	-	1.18	0.06	-
6	63.912	SNP2246	0.887	-	1.4	6.616	**	2.5	6.656	**	2.61	7.344	**	0.89	0.557	-	0.15		1.586	-	0.31	1.925	-	1.39	0.516	-	1.11	0.713	-	0.81		8.253	**	2.16	4.127	-	2.44	5.179	*	2.63		5.098	*	1.39	2.924	-	1.17	3.214	-
6	66.147	SNP2248	6.564	**	0.85	11.372	*****	2.99	9.997	****	2.12	8.116	****	0.48	1.011	-	0.89		0.012	-	0.19	2.034	-	0.56	0.624	-	1.1	2.168	-	0.55		2.296	-	2.08	7.946	****	1.96	9.181	****	2.43		0.058	-	0.7	0.062	-	0.69	0.126	-
6	66.973	SNP2249	6.574	**	1.11	10.561	****	3.07	10.105	****	2.1	8.968	****	0.71	0.356	-	0.75		0.015	-	0.26	1.236	-	0.5	0.45	-	1.26	1.55	-	0.7		4.018	**	1.8	6.988	***	2	8.563	****	2.5		0.024	-	0.4	0.012	-	0.45	0	-
6	67.523	SNP2250	5.011	**	2.03	8.927	****	2.87	7.518	***	2.15	6.399	**	0.63	0.789	-	1.28		0.178	-	0.24	2.721	*	0.65	0.11	-	1.18	3.6	*	0.92		2.694	-	1.69	6.267	**	2.08	7.491	***	2.62		0.371	-	0.29	0.193	-	0.3	0.187	-
6	67.797	SNP2251	4.446	-	1.68	11.658	****	2.73	4.149	-	1.73	5.706	*	0.7	1.474	-	0.95		0.847	-	0.2	0.53	-	0.57	0.346	-	1.29	0.652	-	0.77		7.784	**	2.01	3.225	-	1.87	4.947	*	2.51		1.015	-	0.2	0.537	-	0.28	1.161	-
6	68.902	SNP2252	0.001	-	1.17	1.119	-	2.83	1.684	-	3.61	2.444	-	0.2	0.009	-	1.12		0.043	-	0.1	0.59	-	0.55	0.643	-	1.51	0.945	-	1.08		2.641	-	1.62	1.172	-	3.29	1.604	-	3.96		4.437	**	1.12	3.501	*	0.74	2.109	-
6	69.728	SNP2253	6.601	**	0.48	13.592	******	2.5	11.304	*****	3.4	9.049	****	0.42	1.6	-	0.6		0.09	-	0.09	1.895	-	0.68	0.212	-	0.88	1.893	-	0.53		2.893	*	0.98	9.766	****	4.01	11.729	*****	4.13		1.039	-	0.13	0.395	-	0.09	1.042	-
6	70.002	SNP2257	6.609	**	0.24	10.347	****	2.33	11.475	*****	2.26	8.86	****	1.02	1.486	-	1.04		0.082	-	0.06	2.457	-	0.6	0.424	-	0.44	1.781	-	0.47		3.925	**	1.15	9.361	****	2.81	11.081	*****	3.01		0.006	-	0.14	0.007	-	0.2	0.082	-
6	70.276	SNP2260	3.799	-	0.31	9.195	**	3.19	3.224	-	2.42	4.379	-	0.45	1.036	-	1.39		0.731	-	0.13	1.515	-	0.85	2.396	-	0.29	0.524	-	0.36		6.342	**	1.69	1.984	-	2.34	3.14	-	2.68		3.591	-	0.46	2.343	-	0.4	1.422	-
6	72.798	SNP2263	7.964	****	0.3	13.541	******	2.45	9.78	****	3.1	9.039	****	0.57	0.455	-	1.42		0.305	-	0.68	2.822	*	0.96	0.143	-	1.31	1.449	-	0.59		4.229	**	1.01	6.893	***	2.56	8.473	****	2.93		0.238	-	0.84	0.058	-	0.83	0.188	-
6	73.072	SNP2265	5.863	**	0.29	6.762	***	1.39	7.836	***	3	6.239	**	0.68	1.179	-	1.38		0.275	-	0.82	3.123	*	0.9	0.838	-	1.81	2.53	-	0.63		1.198	-	0.72	7.483	***	2.15	8.525	****	2.44		0.027	-	0.82	0.006	-	0.9	0.38	-
6	73.346	SNP2266	3.993	**	0.29	7.004	***	1.17	9.848	****	2.46	6.861	***	0.77	3.504	*	1.29		0	-	0.52	2.705	-	0.88	1.719	-	1.97	3.598	*	0.72		0.122	-	0.49	7.385	***	1.86	7.937	****	2.06		0	-	0.93	0.003	-	1.02	0.081	-
6	73.895	SNP2268	0.933	-	0.29	0.008	-	1.29	0.549	-	2.6	0.926	-	0.85	0.006	-	1.17		0.79	-	0.37	0.594	-	0.7	0.604	-	1.83	0.266	-	0.69		0.138	-	0.72	0.742	-	1.71	0.929	-	2		3.65	*	1.04	4.023	**	1.13	0.701	-
6	74.722	SNP2269	0.515	-	0.21	0.34	-	1.41	0.059	-	2.6	0.1	-	0.61	0.25	-	1.4		0.001	-	0.05	0.418	-	0.74	0.901	-	2.04	1.135	-	1.13		0.004	-	1.08	0.181	-	1.42	0.273	-	1.82		0.681	-	0.56	0.997	-	0.55	0.081	-
6	75.548	SNP2270	7.285	***	0.21	10.978	*****	1.46	12.286	******	2.25	9.33	****	0.58	0.926	-	1.42		0.075	-	0.32	5.299	**	1.16	0.597	-	1.37	4.46	**	0.93		4.659	**	1.27	7.299	***	1.07	9.192	****	1.48		0.075	-	1.06	0.072	-	1.16	0.265	-
6	75.822	SNP2273	1.258	-	0.22	1.467	-	1.1	1.62	-	1.91	1.489	-	0.48	0.093	-	1.52		0.126	-	0.11	0.585	-	0.03	3.419	-	0.72	3.367	-	0.38		1.041	-	1.74	0.65	-	0.55	0.982	-	0.98		0.092	-	0.25	0.357	-	0.34	1.16	-
6	76.096	SNP2276	3.055	-	0.3	7.692	**	2.17	10.828	****	2.19	12.298	****	0.46	2.754	-	1.44		1.534	-	0.63	0.218	-	0.19	0.596	-	0.3	0.691	-	0.2		5.376	*	2.22	5.466	*	1.99	7.693	**	2.66		0.93	-	0.38	0.465	-	0.37	0.46	-
6	77.201	SNP2278	0.006	-	0.77	0.01	-	0.3	1.169	-	1.38	1.084	-	0.55	0.641	-	1.54		0.314	-	0.32	0.122	-	0.47	3.359	*	1.08	2.951	*	1.12		1.307	-	1.44	0.058	-	0.84	0.312	-	1.2		0.117	-	0.28	0.306	-	0.29	0.243	-
6	77.475	SNP2280	1.223	-	0.54	3.444	-	0.65	11.06	****	2.88	7.332	**	0.47	3.553	-	1.58		1.623	-	0.35	0.905	-	0.42	13.556	****	2.99	3.526	-	1.13		8.723	**	3.58	4.899	*	1.17	7.694	**	1.97		0.647	-	0.36	1.186	-	0.34	0.178	-
6	78.58	SNP2281	8.47	****	0.72	12.204	******	2.44	8.332	****	2.18	6.934	***	0.07	0.067	-	0.57		0.01	-	0.67	4.578	**	0.83	0.077	-	0.75	2.551	-	0.98		5.786	**	1.46	7.161	***	1.8	8.996	****	2.23		0.047	-	0.04	0.044	-	0.1	0.325	-
6	79.685	SNP2284	5.339	**	0.33	10.866	*****	2.64	9.715	****	2.7	7.852	***	0.75	0.258	-	1.31		0.094	-	0.89	3.109	*	0.77	0.104	-	0.67	1.651	-	1.13		4.208	**	1.06	4.66	**	1.65	6.069	**	2		0.46	-	0.24	0.133	-	0.3	0.127	-
6	79.959	SNP2286	7.398	**	0.29	5.101	*	2.35	1.513	-	4.03	1.404	-	0.79	1.203	-	1.16		1.005	-	0.56	2.112	-	0.62	1.249	-	0.58	1.144	-	0.03		0.701	-	2.65	4.309	-	1.81	3.53	-	2.3		0.599	-	0.35	0.324	-	0.3	0.928	-
6	81.344	SNP2288	3.39	*	0.17	7.346	***	1.75	7.236	***	3.06	5.915	**	0.86	0.203	-	1		0.008	-	0.08	2.223	-	0.47	0.324	-	1.46	1.939	-	1.05		3.037	*	1.66	3.482	*	1.96	4.531	**	2.33		0.372	-	0.37	0.177	-	0.1	0.063	-
6	81.618	SNP2290	4.576	**	0.23	7.179	***	1.56	7.608	***	2.9	5.705	**	0.66	0.528	-	1.01		0.005	-	0.03	1.43	-	0.37	0.427	-	1.23	2.077	-	0.82		3.025	*	1.55	4.953	**	2.08	6.12	**	2.42		0.1	-	0.39	0.21	-	0.07	0.054	-
6	81.892	SNP2291	0.114	-	0.25	0.033	-	1.55	1.116	-	2.8	1.562	-	0.61	0.089	-	0.96		0.001	-	0	0.103	-	0.42	1.191	-	1.11	1.149	-	0.75		1.012	-	1.42	1.068	-	2.08	1.649	-	2.39		0.096	-	0.36	0.104	-	0.07	0.029	-
6	82.997	SNP2292	4.797	**	0.28	8.019	****	1.56	9.778	****	3.03	6.939	***	0.62	0.901	-	1.13		0.017	-	0.01	1.81	-	0.39	0.669	-	1.1	2.268	-	0.73		1.977	-	1.31	4.485	**	1.95	5.466	**	2.23		0.161	-	0.55	0.167	-	0.16	0.011	-
6	83.271	SNP2293	3.91	**	0.22	9.262	****	1.53	9.187	****	2.79	6.287	**	0.77	0.641	-	1.15		0	-	0.02	0.934	-	0.31	0.719	-	1.04	2.188	-	0.49		2.402	-	1.26	3.951	**	1.75	4.914	**	2		0.36	-	0.63	0.326	-	0.19	0.038	-
6	83.545	SNP2294	3.375	*	0.92	7.142	***	1.29	7.451	***	2.41	4.812	**	1.05	0.539	-	0.95		0.019	-	0.02	1.102	-	0.31	0.253	-	1.01	1.961	-	0.46		2.48	-	1.21	3.166	*	1.63	4.104	**	1.84		0.196	-	0.81	0.134	-	0.28	0.051	-
6	84.095	SNP2295	0.533	-	1.01	0.005	-	1.34	3	*	2.44	2.33	-	1.02	1.455	-	0.92		0.235	-	0.04	0.385	-	0.27	1.019	-	1.01	1.132	-	0.38		0.785	-	1.19	1.107	-	1.49	1.667	-	1.71		1.831	-	1.08	1.301	-	0.42	0.734	-
6	85.2	SNP2296	2.614	-	0.57	6.844	***	1.36	8.2	****	2.18	5.715	**	0.97	0.549	-	0.85		0.077	-	0.05	0.756	-	0.23	0.067	-	0.99	0.929	-	0.3		1.759	-	1.22	3.477	*	1.39	4.388	**	1.57		0.43	-	0.93	0.32	-	0.3	0.26	-
6	85.474	SNP2297	0.064	-	0.48	0.087	-	1.24	1.101	-	1.53	1.05	-	0.92	0.898	-	0.84		0.175	-	0.07	0.053	-	0.27	1.114	-	1	0.733	-	0.29		1.143	-	1.24	0.106	-	0.98	0.39	-	1.12		0.761	-	0.69	0.662	-	0.26	0.195	-
6	85.748	SNP2298	0.584	-	0.19	1.157	-	1.01	0.399	-	0.86	0.215	-	0.85	0.622	-	1.15		0.612	-	0.22	0.521	-	0.55	1.785	-	0.77	1.804	-	0.28		1.105	-	0.74	1.184	-	0.37	1.555	-	0.54		1.446	-	0.38	2.159	-	0.37	0.245	-
6	86.021	SNP2299	0.296	-	0.3	0.023	-	1	1.087	-	0.92	0.853	-	0.43	1.269	-	0.92		0.198	-	0.12	0.083	-	0.4	2.018	-	1	0.956	-	0.28		1.043	-	0.97	0.089	-	0.69	0.347	-	0.78		1.223	-	0.39	1.06	-	0.17	0.242	-
6	86.295	SNP2301	0.136	-	0.29	0.243	-	1	0.078	-	0.79	0.106	-	0.42	0.423	-	0.52		0.106	-	0.11	0.127	-	0.33	1.468	-	1.35	0.859	-	0.32		0.743	-	0.75	0.006	-	0.96	0.044	-	1.02		1.358	-	0.3	0.822	-	0.1	0.844	-
6	86.569	SNP2302	0.007	-	0.27	0.235	-	1.05	0.292	-	0.79	0.307	-	0.38	0.671	-	0.64		0.937	-	0.14	0.164	-	0.32	2.261	-	1.22	0.394	-	0.3		0.575	-	0.63	0.012	-	1.16	0.03	-	1.21		0.092	-	0.19	0.073	-	0.04	0.027	-
6	87.119	SNP2303	0.622	-	0.22	3.282	-	0.82	0.282	-	0.97	0.205	-	0.5	0.974	-	0.61		0.021	-	0.13	0.515	-	0.26	0.618	-	0.74	1.122	-	0.16		0.962	-	0.57	0.337	-	0.64	0.213	-	0.7		2.138	-	0.5	1.655	-	0.24	3.008	-
6	88.504	SNP2304	2.309	-	0.14	6.205	**	1.39	5.773	**	1.32	2.786	*	0.57	0.913	-	0.4		0.052	-	0.42	2.253	-	1.08	0.32	-	0.6	2.003	-	0.88		1.205	-	0.59	3.77	*	1.6	3.718	*	1.62		0.022	-	0.49	0.005	-	0.54	0.152	-
6	88.778	SNP2305	4.939	*	0.07	4.148	-	0.62	3.925	-	1.11	4.376	-	1.13	0.444	-	0.34		2.353	-	0.66	1.411	-	0.65	1.044	-	0.51	1.284	-	0.6		1.638	-	0.65	3.952	-	1.09	3.556	-	1.09		0.562	-	0.5	0.76	-	0.53	1.813	-
6	89.883	SNP2306	0.014	-	0.09	0.306	-	0.74	0.876	-	1.13	0.469	-	1.06	2.171	-	0.32		0.57	-	0.18	0.025	-	0.27	1.381	-	0.95	0.2	-	0.22		0.536	-	0.66	0.001	-	1.4	0.055	-	1.46		0.237	-	0.08	0.42	-	0.08	0.001	-
6	91.833	SNP2307	0.816	-	0.07	3.184	*	1.01	3.877	**	1.42	1.146	-	1.02	1.423	-	0.4		0.004	-	0.23	1.391	-	0.51	0.194	-	1.3	1.74	-	0.54		0.027	-	0.61	2.406	-	2.01	2.222	-	2.05		0.099	-	0.1	0.163	-	0.14	0.029	-
6	92.107	SNP2308	1.79	-	0.15	3.621	*	0.84	3.828	*	1.27	1.181	-	0.87	1.24	-	0.55		0.032	-	0.15	1.777	-	0.41	0.084	-	1.5	1.629	-	0.45		1.269	-	0.61	3.567	*	1.68	3.638	*	1.74		0.018	-	0.07	0.036	-	0.15	0.027	-
6	92.657	SNP2309	1.465	-	0.16	3.926	**	1.12	5.653	**	1.57	2.457	-	1.29	1.364	-	0.8		0.089	-	0.13	0.772	-	0.26	0.306	-	1.4	0.686	-	0.35		0.804	-	0.61	3.905	**	2.06	3.823	*	2.08		0.031	-	0.03	0.146	-	0.18	0.118	-
6	92.931	SNP2310	2.189	-	0.19	5.066	**	1.23	6.331	**	1.73	2.382	-	1.4	1.878	-	0.87		0.005	-	0.1	0.56	-	0.16	0.175	-	1.33	0.592	-	0.28		1.415	-	0.62	3.817	*	2.14	3.905	**	2.16		0.066	-	0.02	0.065	-	0.23	0.003	-
6	93.204	SNP2311	0.011	-	0.19	0.115	-	0.7	0.892	-	1.16	0.569	-	1.65	2.875	*	1.08		0.363	-	0.12	0.002	-	0.17	1.244	-	1.32	0.388	-	0.2		1.258	-	0.5	0.003	-	1.24	0.064	-	1.21		0.046	-	0.14	0.706	-	0.45	0.883	-
6	93.478	SNP2313	1.391	-	0.25	7.971	**	0.93	0.49	-	0.63	0.155	-	1.67	2.534	-	1.41		0.559	-	0.17	2.688	-	0.46	0.94	-	0.52	2.746	-	0.58		0.226	-	0.53	3.525	-	0.55	3.222	-	0.5		2.418	-	0.53	2.036	-	0.46	1.604	-
6	94.583	SNP2314	1.298	-	0.27	3.323	*	0.73	3.79	*	0.73	1.064	-	1.5	0.487	-	2.01		0.214	-	0.62	0.662	-	0.12	0.597	-	1.87	0.593	-	0.1		0.573	-	0.7	3.507	*	1.49	3.29	*	1.33		0.01	-	0.23	0	-	0.02	0.074	-
6	94.857	SNP2316	1.007	-	0.28	3.077	*	0.46	2.069	-	0.4	0.554	-	1.36	0.026	-	2.3		0	-	0.37	0.337	-	0.1	0.488	-	1.64	0.639	-	0.23		1.591	-	0.75	2.531	-	0.81	2.595	-	0.76		0.002	-	0.26	0.213	-	0.01	0.459	-
6	95.131	SNP2318	1.717	-	0.28	4.81	**	0.71	3.148	*	0.46	0.971	-	1.31	0.163	-	1.8		0.133	-	0.32	0.132	-	0.08	0.403	-	1.77	0.132	-	0.2		0.828	-	0.78	3.036	*	1.4	2.905	*	1.31		0	-	0.44	0.088	-	0.17	0.101	-
6	95.958	SNP2320	0.019	-	0.21	0.413	-	0.88	0.105	-	0.42	0.504	-	1.4	1.384	-	1.83		0.217	-	0.31	0.031	-	0.11	1.532	-	1.78	0.337	-	0.19		1.959	-	0.69	0.096	-	1.7	0.003	-	1.64		0.278	-	0.67	1.461	-	0.56	1.049	-
6	96.232	SNP2321	0.04	-	0.2	0.549	-	0.83	0.201	-	0.31	0.004	-	1.19	1.358	-	1.42		0.715	-	0.48	0.048	-	0.15	0.243	-	1.39	0.006	-	0.15		0.92	-	0.72	1.393	-	1.55	0.705	-	1.42		0.087	-	0.74	0.675	-	0.63	0.792	-
6	97.337	g6A2406	5.149	*	0.22	3.32	-	0.92	1.16	-	0.62	0.778	-	0.91	0.385	-	0.95		1.971	-	0.54	0.904	-	0.16	5.055	*	1.38	0.733	-	0.19		1.415	-	0.91	6.066	**	1.88	6.177	**	1.91		3.023	-	0.76	2.895	-	0.82	1.997	-
6	97.886	SNP2324	0.234	-	0.22	0	-	1.03	0.317	-	0.48	0.836	-	0.89	0.63	-	0.91		0.001	-	0.5	0.041	-	0.2	0.489	-	2.02	0.46	-	0.28		3.334	*	0.92	0.166	-	1.63	0.005	-	1.62		0.101	-	0.47	1.157	-	0.4	1.884	-
6	99.553	SNP2325	0.114	-	0.22	1.002	-	0.58	1.418	-	0.28	0.124	-	0.91	1.696	-	0.9		0.241	-	0.64	1.802	-	0.31	0.004	-	1.61	0.148	-	0.11		0.067	-	0.97	0.625	-	1.65	0.497	-	1.64		0.04	-	0.18	0.045	-	0.11	0.644	-
6	100.38	SNP2326	0	-	0.2	0.839	-	0.79	0.277	-	0.41	0.087	-	0.98	0.925	-	0.86		0.053	-	0.86	0.377	-	0.31	0.032	-	1.28	0.041	-	0.06		2.276	-	1.1	0.687	-	2.11	0.248	-	2.19		0.275	-	0.25	0.468	-	0.25	0	-
6	101.206	SNP2327	0.288	-	0.19	2.017	-	0.92	2.416	-	0.54	1.034	-	1.05	0.236	-	0.83		1.223	-	0.92	2.165	-	0.31	0.081	-	1.06	0.159	-	0.06		0.214	-	1.05	1.706	-	2.65	1.53	-	2.78		0.012	-	0.56	0.308	-	0.66	0.551	-
6	101.756	SNP2328	0.537	-	0.18	2.322	-	1.28	2.663	-	0.48	0.559	-	1.13	1.079	-	0.81		1.849	-	0.95	1.829	-	0.13	0.429	-	0.91	0.035	-	0.05		0.041	-	0.18	1.726	-	2.24	1.452	-	2.01		0.006	-	0.35	0.29	-	0.61	0.609	-
6	103.706	SNP2329	0.067	-	0.23	0.155	-	0.91	0.136	-	0.73	0.147	-	1.16	0.538	-	0.82		0.836	-	0.89	0.925	-	0.31	0.081	-	2.04	0.008	-	0.16		0.153	-	1.65	0.028	-	0.94	0.004	-	1.27		0.013	-	0.38	0.439	-	0.49	1.171	-
6	103.98	SNP2330	6.604	**	0.25	5.882	*	1.51	2.804	-	0.58	2.228	-	1.14	2.733	-	0.87		2.487	-	0.96	0.428	-	0.02	4.567	-	1.78	1.027	-	0.18		5.59	*	1.07	2.384	-	0.84	3.206	-	1.06		2.335	-	0.26	3.33	-	0.46	0.072	-
6	104.806	g6T2449	3.52	-	0.28	2.102	-	0.5	2.928	-	0.7	1.839	-	1.12	1.924	-	0.92		0.539	-	0.77	0.295	-	0.02	2.241	-	1.88	0.086	-	0.06		1.985	-	0.52	5.101	*	1.05	5.949	*	1.22		1.407	-	0.18	1.299	-	0.4	0.704	-
6	106.191	SNP2334	1.688	-	0.3	0.799	-	0.18	0.868	-	0.14	2.026	-	1.1	1.094	-	0.97		4.615	*	1.56	0.345	-	0.04	1.086	-	0.87	0.177	-	0.33		2.755	-	1.36	2.401	-	0.54	3.216	-	0.73		0.61	-	0.12	0.444	-	0.11	0.299	-
6	107.296	SNP2335	0	-	0.33	0.084	-	0.52	0.004	-	0.28	0.309	-	1.07	0.132	-	1.02		0.771	-	1.3	0.426	-	0.28	0.004	-	0.78	0.004	-	0.51		0.068	-	0.65	0.049	-	1.19	0.189	-	1.4		0.024	-	0.31	0.144	-	0.28	1.393	-
6	108.401	SNP2339	1.162	-	0.37	0.414	-	0.69	0.17	-	0.21	0.117	-	1.04	2.436	-	1.07		0.661	-	0.66	1.107	-	0.13	0.142	-	1.7	0.143	-	0.19		0.865	-	0.88	0.713	-	1.57	0.377	-	1.76		2.076	-	0.2	2.136	-	0.27	0.815	-
6	108.951	SNP2340	0.056	-	0.4	0.951	-	0.86	0.041	-	0.2	0.085	-	1.01	0.092	-	1.12		0.62	-	0.75	0.244	-	0.09	0.122	-	1.47	0.029	-	0.13		0.089	-	0.87	0.013	-	1.57	0.007	-	1.76		0.536	-	0.21	1.168	-	0.24	0.151	-
6	109.5	SNP2341	0.013	-	0.44	0.008	-	0.26	0.002	-	0.2	0.305	-	0.98	0.063	-	1.16		2.457	-	1	0.391	-	0.06	0.23	-	1.43	0.808	-	0.2		0.814	-	0.97	0.125	-	1.22	0.426	-	1.41		0.076	-	0.25	0.085	-	0.11	1.584	-
6	109.774	SNP2342	0.014	-	0.45	0.006	-	0.33	0.003	-	0.15	0.651	-	0.97	0.066	-	1.18		0.816	-	0.54	0.195	-	0.01	0.041	-	1.22	0.053	-	0.18		1.499	-	0.91	0.004	-	1.15	0.134	-	1.32		0.02	-	0.09	0.03	-	0.11	0.346	-
6	110.601	SNP2345	0.014	-	0.22	0.021	-	0.29	0.142	-	0.24	1.096	-	1.1	0.027	-	0.94		0.545	-	0.69	0.23	-	0.08	0.029	-	0.91	0.039	-	0.21		1.784	-	0.95	0.004	-	0.67	0.065	-	0.82		0.115	-	0.08	0.004	-	0.04	0.311	-
6	111.15	SNP2347	0.01	-	0.21	0.083	-	0.35	0.117	-	0.47	0.843	-	0.81	0.015	-	1.3		0.478	-	0.64	0.04	-	0.02	0.007	-	0.77	0.295	-	0.27		0.58	-	0.96	0.163	-	1.03	0.442	-	1.27		0.004	-	0.02	0.048	-	0.01	0.102	-
6	111.424	SNP2352	2.051	-	0.21	0.066	-	0.34	0.246	-	0.58	0.435	-	0.56	1.921	-	1.07		0.738	-	0.58	0	-	0.03	0.072	-	0.48	0.932	-	0.33		0.188	-	1.02	0.011	-	1.05	0.001	-	1.32		0.496	-	0.01	0.274	-	0	0.216	-
6	111.698	SNP2353	0.001	-	0.92	0.006	-	0.28	0.542	-	0.59	1.233	-	0.47	0.101	-	1.05		0.342	-	0.59	0	-	0.02	0.036	-	0.38	0.346	-	0.34		0.775	-	0.97	0.353	-	1.13	0.729	-	1.37		0.04	-	0	0.416	-	0.02	0.904	-
6	111.972	SNP2356	0.118	-	1.04	0.335	-	0.36	0.359	-	0.52	1.027	-	0.53	0.078	-	0.75		0.898	-	0.93	0.04	-	0.03	0.018	-	0.15	0.63	-	0.49		0.169	-	0.85	0.24	-	1.18	0.486	-	1.4		0.02	-	0.03	0.156	-	0.04	0.5	-
6	112.246	SNP2360	0.603	-	1.18	0.104	-	0.44	0.063	-	0.57	0.07	-	0.49	2.144	-	0.7		1.591	-	0.85	0.18	-	0.14	0.183	-	0.21	0.834	-	0.4		0.372	-	0.88	0.226	-	1.5	0.063	-	1.7		0.259	-	0.09	0	-	0.13	0.786	-
6	112.52	SNP2363	0.113	-	0.87	0.653	-	0.37	1.231	-	0.42	1.512	-	0.52	0.789	-	1.7		1.185	-	0.34	0.333	-	0.07	7.12	**	2.19	1.293	-	0.21		1.472	-	0.7	2.367	-	0.59	2.563	-	0.77		1.131	-	0.85	0.049	-	0.64	3.466	-
6	112.794	SNP2364	0.948	-	0.99	0.295	-	0.37	1.861	-	0.5	2.409	-	1.06	0.403	-	1.36		0.658	-	0.23	0.052	-	0.22	0.051	-	2.1	0.949	-	0.7		1.725	-	0.77	0.892	-	0.33	1.498	-	0.52		0.799	-	0.77	1.207	-	0.66	0.059	-
6	113.068	SNP2366	4.893	*	0.24	0.772	-	0.28	0.92	-	0.24	1.283	-	1.09	2.123	-	3.22		0.404	-	0.1	1.41	-	0.1	0.147	-	0.32	1.518	-	0.36		6.082	**	1.65	1.797	-	0.47	3.011	-	0.83		2.258	-	0.52	2.599	-	0.55	1.252	-
6	113.617	SNP2369	1.372	-	0.24	2.935	-	0.51	3.264	-	0.62	4.933	*	0.83	4.841	*	3.23		2.205	-	0.25	0.695	-	0.01	0.445	-	0.29	0.136	-	0.07		1.505	-	0.81	9.902	***	2.43	10.561	***	2.71		2.239	-	0.68	2.318	-	0.85	1.813	-
6	114.722	SNP2371	0.313	-	0.04	0.471	-	0.57	1.264	-	0.42	2.61	-	0.66	0.119	-	2.97		0.324	-	0.18	0.13	-	0.01	0.005	-	0.12	0.365	-	0.11		1.29	-	0.63	1.024	-	0.61	1.559	-	0.82		0.413	-	0.85	0.615	-	1	0.023	-
6	115.272	SNP2372	0.816	-	0.06	0.913	-	1.05	2.54	-	0.39	3.859	**	0.45	0.001	-	3		0.378	-	0.41	0.26	-	0.58	0.037	-	0.17	0.098	-	0.01		1.818	-	0.64	1.304	-	0.46	2.016	-	0.63		0.331	-	0.71	1.13	-	1.27	0.102	-
7	0	SNP2392	2.451	-	0.07	1.142	-	1.33	0.069	-	0.47	0.549	-	0.47	0.47	-	3.06		2.898	*	1.3	1.126	-	0.48	0.009	-	0.38	0.013	-	0.34		0.356	-	0.44	0.036	-	0.23	0.003	-	0.25		0.15	-	0.57	0.002	-	0.59	0.714	-
7	0.274	SNP2393	0.182	-	0.09	0.05	-	1.02	0.123	-	0.59	0.973	-	0.72	0.135	-	1.2		3.332	*	1.62	0.708	-	0.43	0.448	-	0.28	0.714	-	0.43		1.243	-	0.46	0.077	-	0.22	0	-	0.26		0.234	-	0.47	0.024	-	0.46	0.539	-
7	0.548	SNP2396	1.093	-	0.07	2.813	-	1.23	0.378	-	0.51	0.687	-	0.83	1.647	-	1.19		1.547	-	0.92	2.985	-	0.67	0.389	-	0.24	0.233	-	0.12		1.532	-	0.44	0.425	-	0.2	0.846	-	0.29		3.497	-	0.69	3.495	-	0.67	2.623	-
7	1.097	SNP2401	0.98	-	0.39	2.107	-	0.92	0.652	-	0.68	0.775	-	1.57	1.198	-	1.92		2.06	-	0.18	0.546	-	0.46	0.198	-	0.05	0.804	-	0.2		5.448	*	1.68	0.923	-	0.11	1.073	-	0.23		2.719	-	0.69	1.4	-	0.49	1.998	-
7	5.077	SNP2402	2.047	-	0.27	0.63	-	1.13	0.37	-	0.12	1.656	-	0.93	0.661	-	1.12		3.342	*	1.02	0.84	-	0.45	0.249	-	0.07	0.299	-	0.28		0.112	-	1.16	0.04	-	0.12	0.035	-	0.15		0.116	-	0.76	0.063	-	0.51	1.556	-
7	5.626	SNP2403	2.407	-	0.29	1.248	-	1.17	0.239	-	0.08	0.862	-	0.99	0.132	-	0.77		1.409	-	0.85	0.794	-	0.35	0.092	-	0.2	0.034	-	0.33		0.002	-	1.21	0.002	-	0.13	0.01	-	0.21		0.094	-	0.76	0.022	-	0.61	0.912	-
7	5.9	SNP2404	2.814	*	0.36	1.637	-	1.15	0.008	-	0.05	0.228	-	0.46	0.453	-	0.56		1.221	-	0.81	0.842	-	0.33	0.688	-	0.16	0.092	-	0.33		0.102	-	1.21	0.175	-	0.11	0.227	-	0.18		0.086	-	0.87	0.005	-	0.72	0.525	-
7	6.174	SNP2405	1.405	-	0.52	0.801	-	1.33	0.068	-	0.09	0.567	-	0.24	0.269	-	1.77		1.394	-	0.69	0.873	-	0.39	0.088	-	0.12	0.005	-	0.16		0.051	-	1.22	0.161	-	0.02	0.098	-	0.08		0.073	-	0.91	0.013	-	0.82	0.461	-
7	7.559	SNP2406	2.006	-	0.92	0.877	-	2.27	0.208	-	0.61	0.765	-	0.88	0.351	-	1.34		0.343	-	0.63	2.152	-	0.66	0.326	-	0.1	0.582	-	0.57		0	-	1.32	0.255	-	0.47	0.181	-	0.8		1.241	-	0.87	0.43	-	0.58	1.417	-
7	7.833	SNP2408	1.841	-	0.73	1.442	-	2.17	0.072	-	0.57	0.53	-	0.23	0.388	-	2.37		0.236	-	1.05	1.855	-	0.92	0.536	-	0.16	0.414	-	0.79		0.011	-	0.95	0.02	-	0.4	0.004	-	0.65		1.021	-	0.3	0.307	-	0.1	1.09	-
7	8.107	SNP2409	1.134	-	1	1.116	-	1.92	0.367	-	0.81	0.757	-	0.37	0.002	-	1.97		0.15	-	1.11	1.457	-	0.8	0.952	-	0.28	0.12	-	0.35		0.074	-	0.92	0.07	-	0.39	0.04	-	0.64		0.154	-	0.1	0.013	-	0.03	1.081	-
7	8.381	SNP2410	0.966	-	1.11	0.738	-	2	0.081	-	0.67	0.324	-	0.14	0.104	-	0.8		0.35	-	1.05	1.384	-	0.86	0.425	-	0.2	0.111	-	0.35		0.004	-	0.93	0.012	-	0.41	0.001	-	0.67		0.41	-	0.14	0.012	-	0.04	1.193	-
7	8.655	SNP2411	1.518	-	0.09	0.833	-	2.16	0.283	-	0.87	0.724	-	0.74	0.247	-	0.59		0.813	-	1.13	2.234	-	1.21	0.736	-	0.17	0.097	-	0.33		0.034	-	0.97	0.192	-	0.52	0.138	-	0.79		1.357	-	0.21	0.551	-	0.1	1.406	-
7	8.929	SNP2412	2.218	-	0.71	1.492	-	2.22	0	-	1.04	0.119	-	0.33	0.195	-	0.23		0.286	-	0.98	3.053	*	1.43	0.718	-	0.11	1.09	-	0.34		0.068	-	0.97	0.117	-	0.55	0.043	-	0.82		2.043	-	0.2	1.677	-	0.09	0.541	-
7	10.034	g7A2742	0.792	-	0.58	1.887	-	1.96	2.339	-	0.89	4.683	*	0.32	2.802	-	0.12		3.202	-	0.9	4.17	-	1.24	3.116	-	0.22	1.76	-	0.55		3.177	-	0.92	3.212	-	0.77	3.868	-	0.99		2.871	-	0.63	1.49	-	0.47	4.701	*
7	10.308	g7A174	1.001	-	1.26	0.039	-	2.18	0.879	-	0.82	2.844	*	0.27	1.163	-	0.5		1.279	-	1.5	0.88	-	1.14	1.294	-	0.35	0.024	-	1.07		0.578	-	1.01	1.423	-	0.97	1.281	-	1.17		3.275	*	0.67	1.864	-	0.44	2.06	-
7	10.858	SNP2421	5.397	*	1.05	5.172	*	1.22	1.506	-	0.53	0.228	-	0.57	2.771	-	0.54		0.508	-	0.34	0.498	-	0.39	0.898	-	0.37	0.726	-	0.35		1.608	-	0.19	0.703	-	0.45	0.808	-	0.36		0.132	-	0.54	0.248	-	0.49	0.238	-
7	11.684	SNP2422	2.138	-	0.68	1.895	-	2.53	0.001	-	0.71	0	-	0.96	0.05	-	0.36		0.069	-	1.02	0.914	-	0.32	0.005	-	0.08	1.35	-	0.62		0.183	-	1.57	0.278	-	1.6	0.081	-	2.02		1.108	-	0.94	0.875	-	0.92	0.221	-
7	11.958	SNP2423	2.696	-	0.67	7.433	***	2.58	2.215	-	0.64	4.71	**	0.95	1.937	-	0.41		2.754	*	1.19	1.259	-	0.36	0.096	-	0.05	0.559	-	0.64		4.038	**	1.31	5.591	**	1.6	7.017	***	1.97		2.85	*	0.87	2.459	-	0.82	1.375	-
7	12.232	SNP2424	0.942	-	0.56	1.194	-	2.51	0.221	-	0.7	0.215	-	1.76	0.035	-	0.81		0.283	-	1.24	0.567	-	0.39	0.097	-	0.04	0.344	-	0.67		0.007	-	1.11	0.32	-	1.56	0.174	-	1.88		0.122	-	0.89	0	-	0.82	0.416	-
7	13.058	SNP2426	2.254	-	0.58	2.329	-	2.58	0.104	-	0.6	0.007	-	0.73	0.14	-	0.69		0.002	-	0.87	1.047	-	0.71	0.053	-	0.11	0.427	-	0.42		0.048	-	1.06	0.087	-	1.47	0.008	-	1.72		0.45	-	1.02	0.14	-	0.78	0.251	-
7	13.332	SNP2427	1.494	-	1.31	6.631	**	2.03	1.415	-	0.72	3.64	*	1.73	3.365	*	0.4		3.006	*	0.7	1.866	-	1.08	0.158	-	0.15	0.371	-	0.53		4.025	**	0.68	4.71	**	1.39	5.935	**	1.63		4.422	**	1	3.147	*	0.74	2.982	*
7	13.606	g7TAs2743	1.973	-	0.22	2.865	-	1.53	1.905	-	0.86	1.552	-	2.15	1.03	-	0.23		0.046	-	0.41	1.237	-	0.82	1.977	-	0.56	1.065	-	0.42		1.639	-	1.14	0.021	-	1.46	0.287	-	1.54		1.097	-	0.46	0.235	-	0.31	2.931	-
7	14.156	SNP2430	0.073	-	0.18	0.245	-	0.19	1.343	-	0.76	0.694	-	1.69	0.822	-	0.45		0.033	-	0.52	0.521	-	0.22	0.051	-	0.37	0.689	-	0.24		0.003	-	0.36	1.703	-	0.57	1.129	-	0.36		0.064	-	0.07	0.001	-	0.15	0.341	-
7	14.705	SNP2433	2.187	-	0.38	3.29	-	0.94	0.274	-	0.52	0.065	-	1.94	2.557	-	0.43		1.954	-	0.93	0.52	-	0.61	0.093	-	0.02	0.918	-	0.12		0.063	-	0.32	1.068	-	0.52	1.547	-	0.44		1.683	-	0.46	1.385	-	0.33	1.575	-
7	15.532	SNP2436	1.316	-	0.52	1.037	-	0.23	0.274	-	0.5	0.091	-	1.91	0.028	-	0.55		0.103	-	0.39	0.97	-	0.29	0.067	-	1.03	0.613	-	0.12		0.038	-	0.4	0.67	-	0.55	0.315	-	0.5		1.247	-	1.33	0.365	-	1	1.027	-
7	15.806	SNP2438	1.872	-	0.23	0.93	-	0.22	0.574	-	0.58	0.373	-	0.64	0.003	-	1.07		0.013	-	0.48	1.677	-	0.3	0.009	-	1.13	1.955	-	0.15		0.001	-	0.38	0.486	-	0.45	0.222	-	0.39		1.661	-	1.48	0.947	-	1.19	0.897	-
7	16.355	SNP2439	1.619	-	0.15	4.35	-	0.56	1.31	-	1.1	1.041	-	1.17	4.364	-	0.36		1.653	-	0.55	1.349	-	0.48	1.566	-	0.21	1.665	-	0.3		0.685	-	0.03	0.365	-	1.37	0.5	-	1.23		2.066	-	0.79	1.503	-	0.47	1.949	-
7	18.022	SNP2440	1.031	-	0.24	0.638	-	1.79	1.279	-	1.07	0.485	-	1.02	0.435	-	0.21		0	-	1.34	0.771	-	0.52	0.069	-	0.01	0.972	-	0.33		0.232	-	1.74	0.725	-	1.73	0.453	-	2.2		0.412	-	0.48	0.082	-	0.37	0.786	-
7	19.127	SNP2444	1.764	-	0.07	6.405	**	2.09	1.16	-	1.19	4.261	**	1.19	3.474	*	0.41		4.308	**	0.9	1.359	-	0.46	0.024	-	0.09	0.607	-	0.35		4.247	**	1.66	4.101	**	1.99	5.382	**	2.42		2.385	-	0.77	2.081	-	0.68	0.864	-
7	19.401	SNP2445	1.112	-	0.34	0.605	-	2.22	2.407	-	1.07	0.777	-	1.04	0.862	-	0.52		0.001	-	0.83	1.444	-	0.47	0.002	-	0.12	1.08	-	0.35		0.044	-	1.18	1.619	-	1.75	1.019	-	2.05		0.32	-	0.89	0.027	-	0.98	0.688	-
7	19.951	g7TAs2465	2.539	-	0.61	3.754	-	1.89	0.263	-	1.42	0.538	-	0.87	1.972	-	0.2		1.729	-	1.07	0.102	-	0.48	0.914	-	0.28	0.51	-	0.07		1.238	-	1.37	0.917	-	1.87	1.656	-	2.09		0.119	-	1.05	0.83	-	0.84	3.689	-
7	20.777	SNP2449	1.751	-	0.73	0.426	-	2.64	2.844	*	1.73	0.972	-	0.87	1.383	-	0.21		0.264	-	0.82	1.116	-	0.43	0	-	0.1	1.482	-	0.58		0.058	-	2.33	1.146	-	2.53	0.521	-	3.08		0.757	-	0.88	0.189	-	0.83	1.278	-
7	21.326	SNP2451	1.07	-	0.64	4.408	**	2.59	0.716	-	1.87	2.799	*	0.88	2.446	-	0.15		5.177	**	0.88	0.738	-	0.54	0.005	-	0.03	1.053	-	0.47		5.295	**	2.63	2.842	*	2.65	4.206	**	3.27		1.924	-	0.82	1.797	-	0.62	0.835	-
7	22.712	SNP2453	2.248	-	0.86	0.94	-	2.52	1.917	-	1.8	0.441	-	2.34	0.683	-	0.27		0.203	-	0.91	1.422	-	0.55	0.002	-	0.07	1.865	-	0.57		0.149	-	2.57	0.739	-	2.62	0.268	-	3.23		0.665	-	0.94	0.136	-	0.74	1.062	-
7	23.261	SNP2454	1.633	-	0.83	0.567	-	2.23	2.248	-	1.77	0.664	-	2.07	0.538	-	0.36		0.084	-	1	0.389	-	0.49	0.303	-	0.03	0.59	-	0.37		0.153	-	2.12	1.146	-	2.62	0.624	-	3.09		0.654	-	0.83	0.105	-	0.72	1.196	-
7	23.535	SNP2455	1.072	-	0.71	0.284	-	2.1	2.526	-	1.76	0.843	-	2.57	0.569	-	0.3		0.217	-	0.96	1.373	-	0.55	0.057	-	0.03	2.235	-	0.52		0.221	-	2	1.308	-	2.34	0.717	-	2.81		0.536	-	0.86	0.04	-	0.74	1.067	-
7	24.361	SNP2456	0.356	-	0.46	0.006	-	1.85	3.726	*	2.01	1.082	-	3	0.962	-	0.24		0.013	-	0.98	0.712	-	0.26	0.066	-	0.07	1.084	-	0.39		1.496	-	1.59	1.551	-	2.15	1.218	-	2.55		0.305	-	0.9	0.008	-	0.84	0.313	-
7	24.635	SNP2459	0.481	-	0.49	0.147	-	1.97	2.009	-	1.95	0.259	-	2.42	0.816	-	0.26		0.082	-	0.97	0.83	-	0.38	0.001	-	0.02	0.863	-	0.36		0.714	-	1.59	0.821	-	2.41	0.562	-	2.81		0.271	-	0.87	0.02	-	0.8	0.139	-
7	24.909	SNP2462	0.453	-	0.49	0.089	-	1.9	2.475	-	1.96	0.852	-	2.76	0.174	-	0.27		0.151	-	1.08	0.226	-	0.31	0.68	-	0.09	0.393	-	0.37		1.798	-	1.55	0.998	-	2.49	0.796	-	2.86		0.427	-	0.95	0.023	-	0.98	0.749	-
7	25.459	SNP2463	0.61	-	0.74	4.164	**	1.74	1.506	-	1.9	3.604	*	0.88	1.712	-	0.36		4.502	**	1.1	0.448	-	0.31	0.043	-	0.14	1.158	-	0.44		5.056	**	1.57	3.132	*	2.25	4.514	**	2.65		3.781	*	0.97	3.901	**	0.95	0.989	-
7	26.564	SNP2464	1.615	-	0.79	0.408	-	1.58	2.306	-	1.49	0.511	-	2.33	0.464	-	0.25		0.039	-	1.94	0.643	-	0.54	0.355	-	0.3	0.278	-	0.6		2.09	-	1.59	0.097	-	1.51	0.056	-	2		1.32	-	1.05	0.105	-	0.79	2.565	-
7	26.838	SNP2468	0.877	-	0.58	4.615	**	1.61	0.658	-	1.44	3.116	*	1.51	3.147	*	0.31		9.961	****	2.16	3.021	*	0.58	0.103	-	0.36	1.709	-	0.5		5.382	**	1.59	3.139	*	1.45	4.62	**	1.94		3.807	*	1.02	2.985	*	0.73	1.687	-
7	27.387	SNP2474	2.308	-	0.73	0.355	-	1.57	1.948	-	1.37	0.516	-	1.21	0.124	-	0.29		0.095	-	2.1	0	-	0.49	0.059	-	0.37	0.031	-	0.29		0.667	-	1.46	0.723	-	1.5	0.476	-	1.96		1.713	-	0.77	0.187	-	0.59	2.82	*
7	27.661	SNP2478	0.97	-	0.22	3.892	**	1.57	0.295	-	1.4	1.835	-	0.66	1.093	-	0.21		8.309	****	2.01	1.951	-	0.42	0.037	-	0.35	1.511	-	0.26		1.976	-	1.41	1.871	-	1.55	2.646	-	2		1.904	-	0.63	1.738	-	0.51	0.807	-
7	28.488	SNP2481	0.768	-	0.1	0.331	-	1.85	3.083	*	1.16	0.711	-	0.2	0.83	-	0.2		0.045	-	2.11	0.013	-	0.6	0.26	-	0.42	0.235	-	0.24		1.097	-	1.54	1.271	-	1.02	0.96	-	1.42		0.096	-	0.62	0.074	-	0.6	1.064	-
7	28.762	SNP2482	1.861	-	1.03	0.858	-	1.9	2.145	-	1.1	0.194	-	1.95	1.124	-	0.42		0.04	-	2.08	0	-	0.66	0.271	-	0.44	0.007	-	0.23		0.72	-	1.56	0.275	-	0.83	0.136	-	1.21		0.198	-	0.63	0.002	-	0.62	0.801	-
7	29.311	SNP2483	1.443	-	0.19	5.803	**	1.93	0.16	-	1.11	2.175	-	0.92	4.034	**	0.5		5.304	**	2.2	2.837	*	0.75	0.126	-	0.51	0.286	-	0.35		3.892	**	1.54	0.992	-	0.65	1.845	-	0.97		2.349	-	0.64	2.331	-	0.66	0.164	-
7	29.585	SNP2486	3.326	*	0.95	2.023	-	1.93	2.442	-	1.19	0.788	-	1.19	0.406	-	0.12		0.731	-	2.28	0.06	-	0.69	0.187	-	0.54	0.511	-	0.48		1.313	-	1.51	0.457	-	0.71	0.304	-	1.02		1.181	-	0.7	0.238	-	0.69	1.848	-
7	29.859	SNP2488	0.614	-	0.42	0.482	-	2.03	2.45	-	1.08	0.732	-	0.84	0.809	-	0.2		0.041	-	1.79	0.055	-	0.69	0.625	-	0.41	0.126	-	0.3		0.386	-	1.96	1.561	-	1.19	1.038	-	1.5		0.016	-	0.73	0.226	-	0.79	0.767	-
7	30.409	SNP2489	0.718	-	0.86	3.506	*	1.91	0.939	-	1.1	2.786	*	1.37	1.253	-	0.15		6.31	**	1.62	2.439	-	0.62	0.001	-	0.34	1.016	-	0.38		3.414	*	1.69	2.263	-	1.18	3.451	*	1.43		2.188	-	0.82	1.38	-	0.84	1.165	-
7	30.683	SNP2490	0.838	-	1.02	4.148	**	2.09	0.673	-	1.11	3.031	*	2.03	2.468	-	0.16		3.659	*	1.1	1.389	-	0.56	0.003	-	0.32	0.92	-	0.39		2.045	-	1.66	1.054	-	1.1	1.824	-	1.33		1.907	-	0.81	1.365	-	0.9	0.798	-
7	32.068	SNP2492	0.628	-	0.97	0.276	-	2.16	2.275	-	1.13	0.585	-	1.99	0.336	-	0.22		0.23	-	1.28	0.047	-	0.5	0.153	-	0.27	0.252	-	0.44		0.619	-	1.37	2.861	*	1.26	2.132	-	1.45		0.105	-	0.77	0.18	-	0.97	1.829	-
7	34.018	SNP2493	0.103	-	0.77	0.278	-	2.41	2.411	-	1.14	2.165	-	1.86	0.311	-	0.22		0.41	-	1.58	0.282	-	0.4	1.448	-	0.58	0.241	-	0.72		1.85	-	1	2.244	-	1.24	1.903	-	1.4		1.465	-	0.76	0.038	-	1.01	4.547	**
7	35.123	SNP2495	3.314	-	1.24	4.074	-	2.15	1.274	-	1.03	0.234	-	2.5	3.662	-	0.42		5.997	**	1.84	0.365	-	0.66	0.226	-	0.45	4.761	*	1.07		0.765	-	0.82	1.506	-	1.07	1.59	-	1.2		0.226	-	0.6	2.345	-	1.03	3.371	-
7	37.073	SNP2496	0.019	-	1.44	0.748	-	2.17	2.116	-	0.99	2.064	-	2.19	0.481	-	0.56		0.925	-	2.12	0.306	-	0.18	0.476	-	0.42	0.516	-	1.2		1.481	-	0.75	1.159	-	1.06	0.914	-	1.17		0.924	-	0.69	0.008	-	0.86	3.309	*
7	37.347	SNP2498	1.808	-	1.44	4.194	**	2.07	0.513	-	0.93	2.281	-	2.13	2.639	-	0.6		5.481	**	2.05	0.191	-	0.16	0.027	-	0.43	1.594	-	1.2		1.044	-	0.73	2.704	-	1.04	3.368	*	1.14		1.95	-	0.66	1.585	-	0.8	0.266	-
7	39.014	SNP2499	0	-	1.23	0.296	-	1.21	1.634	-	0.86	1.395	-	2.23	0.144	-	0.37		0.749	-	1.24	0.496	-	0.14	0.015	-	0.32	0.46	-	0.44		0.315	-	1.17	1.625	-	0.67	1.121	-	0.65		0.053	-	0.42	0.16	-	0.58	1.376	-
7	39.288	SNP2502	0.025	-	1.35	0.161	-	0.95	1.411	-	0.76	1.783	-	2.49	0.34	-	0.23		0.552	-	1.19	0.826	-	0.29	0.777	-	0.31	0.387	-	0.46		0.818	-	0.94	1.347	-	0.44	0.983	-	0.42		0.059	-	0.39	0.176	-	0.53	1.151	-
7	39.562	g7M127	3.334	-	1.23	3.305	-	0.9	1.458	-	0.88	0.418	-	3.42	6.348	**	0.49		3.511	-	0.93	0.01	-	0.29	0.603	-	0.27	1.931	-	0.29		0.228	-	0.88	1.034	-	0.4	0.482	-	0.29		0.234	-	0.31	0.174	-	0.28	2.19	-
7	40.111	SNP2504	0.172	-	1.2	0.008	-	0.31	2.115	-	0.53	1.451	-	3.56	0.035	-	0.67		1.428	-	1.07	0.772	-	0.3	0.011	-	0.17	1.43	-	0.34		0.012	-	0.9	1.273	-	0.38	0.72	-	0.25		0.038	-	0.44	0.176	-	0.36	1.319	-
7	40.661	SNP2506	1.682	-	1.4	3.144	-	0.65	0.982	-	0.16	0.063	-	1.99	5.424	*	0.38		4.915	*	1.19	2.909	-	0.74	2.039	-	0.46	8.326	**	1.86		0.71	-	0.66	0.272	-	0.14	0.075	-	0.05		0.857	-	0.13	1.726	-	0.13	0.705	-
7	42.046	SNP2507	0.583	-	1.63	0.035	-	0.31	2.305	-	0.25	1.732	-	2.71	0.066	-	0.31		1.442	-	0.23	1.3	-	0.2	0.003	-	0.21	1.51	-	0.53		0.5	-	0.44	0.757	-	0.75	0.476	-	0.59		0	-	0.88	0.309	-	1.03	0.738	-
7	42.32	g7A2708	1.87	-	1.38	2.386	-	0.35	1.161	-	0.22	0.879	-	1.96	3.941	-	0.36		2.188	-	0.77	0.087	-	0.17	0.947	-	0.2	2.785	-	0.5		0.832	-	0.4	1.024	-	0.37	0.699	-	0.23		0.47	-	0.04	0.231	-	0.06	1.763	-
7	43.146	SNP2513	2.181	-	1.31	2.448	-	0.75	3.474	-	0.4	4.704	*	0.63	9.949	***	0.81		1.967	-	1.93	2.632	-	0.69	5.152	*	1.01	3.147	-	1.21		0.905	-	0.15	5.064	*	1.37	4.244	-	1.17		5.031	*	1.34	3.059	-	0.84	4.071	-
7	45.668	SNP2515	0.268	-	1	0.074	-	1.2	3.18	*	0.74	3.015	*	2.77	0	-	0.26		0.228	-	2.19	1.901	-	1.06	0.003	-	0.83	2.03	-	1.39		0.693	-	0.43	1.913	-	1.1	1.44	-	1		0.291	-	0.77	0.021	-	0.63	1.778	-
7	46.217	SNP2519	0.484	-	0.93	0.015	-	0.87	3.253	*	0.69	3.913	**	2.73	0.093	-	0.25		0.203	-	1.59	0.395	-	0.44	0.288	-	0.84	0.449	-	1.49		1.203	-	0.77	2.149	-	0.66	1.812	-	0.71		0.451	-	0.6	0.011	-	0.28	2.665	-
7	47.044	SNP2520	6.932	**	0.79	9.365	***	1.66	4.176	-	0.4	3.204	-	2.3	1.271	-	0.15		2.437	-	0.87	0.959	-	0.69	0.674	-	0.12	3.366	-	0.87		1.885	-	0.52	4.014	-	0.91	3.996	-	0.75		0.27	-	0.08	0.479	-	0.2	2.57	-
7	47.87	g7A2763	0.685	-	0.57	1.072	-	0.26	1.98	-	0.2	2.712	-	1.75	2.038	-	0.13		1.588	-	0.62	0.476	-	0.26	2.048	-	0.13	3.72	-	0.64		1.602	-	0.31	1.588	-	0.32	1.843	-	0.28		0.294	-	0.01	0.089	-	0.01	0.855	-
7	48.975	SNP2523	1.542	-	0.35	1.314	-	0.35	4.693	*	0.47	5.787	*	0.61	0.045	-	0.4		0.934	-	0.31	3.23	-	0.72	0.297	-	0.1	2.481	-	0.63		4.437	-	0.38	5.194	*	0.7	4.965	*	0.65		0.02	-	0.04	0.489	-	0.05	0.43	-
7	50.36	SNP2525	0.014	-	0.46	0.284	-	0.13	3.37	*	0.75	3.704	*	1.53	0.212	-	0.04		0.088	-	0.58	0.832	-	0.46	0.427	-	1.02	0.036	-	0.52		1.563	-	0.43	4.722	**	1.18	4.247	**	0.99		0.85	-	0.82	0.052	-	0.58	2.036	-
7	50.634	SNP2526	0.37	-	0.62	0.016	-	0.13	3.221	*	0.64	4.347	**	1.45	0.503	-	0.01		0.13	-	0.81	0.718	-	0.58	0.133	-	1.08	0.558	-	1.11		1.627	-	0.34	3.045	*	0.89	2.817	*	0.75		1.838	-	0.67	0.469	-	0.3	2.772	*
7	50.908	SNP2527	0.087	-	0.55	0.37	-	0.17	0.979	-	0.53	0.164	-	1.82	2.07	-	0.04		0.861	-	0.84	0.427	-	0.61	0.045	-	1.11	0.041	-	1.19		0.068	-	0.34	0.011	-	0.73	0.021	-	0.61		0.073	-	0.54	0.175	-	0.22	0.061	-
7	51.458	SNP2528	0.287	-	0.89	0.003	-	0.21	1.388	-	0.34	2.255	-	2	0.77	-	0.07		0.141	-	0.85	1.438	-	0.61	0.796	-	0.94	1.175	-	0.82		0.987	-	0.32	2.003	-	0.41	1.837	-	0.37		0.765	-	0.42	0.099	-	0.15	1.437	-
7	51.732	SNP2530	0.182	-	1.09	0.798	-	0.25	0	-	0.37	0.117	-	1.9	0.482	-	0.09		1.876	-	0.77	0	-	0.55	0.768	-	0.92	0.394	-	0.58		0.629	-	0.28	0	-	0.49	0.039	-	0.45		0.01	-	0.42	0.001	-	0.14	0.154	-
7	52.006	SNP2531	0.704	-	1.09	0.033	-	0.17	2.271	-	0.42	2.77	*	1.75	0.308	-	0.09		0.023	-	0.76	0.943	-	0.48	0.422	-	0.85	0.224	-	0.56		0.848	-	0.26	2.694	-	0.58	2.341	-	0.56		0.96	-	0.37	0.088	-	0.12	2.028	-
7	52.28	SNP2532	0.175	-	0.63	0.384	-	0.14	3.095	*	0.54	3.472	*	2.28	0.418	-	0.21		0.011	-	0.9	1.67	-	0.78	4.201	**	1.48	0.023	-	0.6		4.873	**	0.83	2.551	-	0.58	2.937	*	0.68		0.238	-	0.2	0.048	-	0.12	1.733	-
7	52.829	SNP2535	0.012	-	0.32	0.03	-	0.25	1.768	-	0.29	3.664	*	1.84	1.189	-	0.13		0.23	-	0.65	3.489	*	1	0.219	-	0.08	2.569	-	0.75		1.239	-	0.16	4.054	**	0.88	3.639	*	0.82		0.003	-	0.23	0	-	0.21	0.003	-
7	53.103	SNP2536	0.421	-	0.14	0.067	-	0.14	0.757	-	0.54	1.121	-	1.04	0.091	-	0.17		0.304	-	0.54	0.657	-	0.28	0.169	-	0.08	1.311	-	0.38		0.091	-	0.28	0.744	-	0.62	0.459	-	0.69		2.001	-	0.55	1.378	-	0.37	0.781	-
7	53.377	SNP2540	0.629	-	0.43	0.03	-	0.27	2.988	*	0.45	2.343	-	1.6	1.631	-	0.13		0.487	-	0.62	0.062	-	0.2	0.301	-	0.16	0.663	-	0.49		0.184	-	0.21	2.735	*	0.88	2.896	*	0.92		0.173	-	0.59	0.249	-	0.44	0.001	-
7	54.203	SNP2541	1.451	-	0.51	0.58	-	0.85	0.43	-	0.17	0.689	-	1.34	0.071	-	0.14		0.076	-	1.02	0.001	-	0.06	0.039	-	0.33	0.056	-	0.74		0.084	-	0.11	0.056	-	0.77	0.016	-	0.68		1.704	-	0.75	1.974	-	0.73	0.169	-
7	54.477	SNP2542	0.243	-	0.52	0.093	-	0.84	0.059	-	0.26	0.647	-	1.11	0.618	-	0.2		2.366	-	1.7	1.3	-	0.08	0.113	-	0.17	0.266	-	1.02		0.29	-	0.07	0.028	-	0.17	0.034	-	0.18		1.744	-	0.71	2.544	-	0.7	0.007	-
7	54.751	SNP2543	0.738	-	0.43	0.846	-	0.52	0.034	-	0.2	0.016	-	0.07	0.028	-	1.18		2.428	-	1.27	0.552	-	0.07	0.429	-	0.21	0.438	-	0.95		0.533	-	0.09	0.392	-	0.19	0.36	-	0.21		0.83	-	0.26	1.116	-	0.4	0.024	-
7	55.025	SNP2544	0.535	-	0.45	0.323	-	0.37	0.066	-	0.19	0.018	-	0.07	0.01	-	1.33		0.421	-	0.65	0.091	-	0.06	0.609	-	0.52	0.001	-	1		0.822	-	0.04	0.062	-	0.04	0.066	-	0.05		2.376	-	0.41	1.173	-	0.35	1.103	-
7	55.299	SNP2547	0.237	-	0.3	0.371	-	0.48	1.272	-	0.24	1.955	-	1.13	0.058	-	0.54		0.001	-	1.06	1.413	-	0.71	0.019	-	1.17	1.071	-	2.66		1.461	-	0.12	1.981	-	0.56	1.635	-	0.41		1.057	-	0.26	0.408	-	0.48	0.936	-
7	55.573	SNP2548	0.148	-	0.7	0.088	-	0.04	1.446	-	0.03	2.003	-	0.86	0.001	-	0.4		0.104	-	0.71	0.122	-	0.4	0.363	-	0.34	0.087	-	1.73		0.213	-	0.41	0.44	-	0.21	0.125	-	0.17		0.032	-	0.13	0.002	-	0.27	0.02	-
7	55.847	SNP2552	1.281	-	0.71	0.46	-	0.02	0.153	-	0.14	2.246	-	1.91	3.402	*	0.15		0.208	-	0.5	0.275	-	0.37	0.454	-	0.54	0.417	-	1.12		0.118	-	0.51	1.226	-	0.46	0.948	-	0.29		0.276	-	0.19	0.622	-	0.27	0.244	-
7	56.121	SNP2555	1.129	-	0.9	0.018	-	0.14	2.529	-	0.21	2.481	-	2.08	0.008	-	0.17		0	-	0.28	1.156	-	0.39	0.034	-	0.23	0.1	-	0.29		0.549	-	0.29	3.272	*	0.9	2.569	-	0.66		1.141	-	0.33	0.201	-	0.38	1.224	-
7	56.395	SNP2558	0.11	-	1.32	0.028	-	0.16	0.617	-	0.28	0.301	-	2.22	0.507	-	0.17		0.018	-	0.25	0.195	-	0.42	0.129	-	0.04	0.004	-	0.24		1.072	-	0.2	0.287	-	0.96	0.501	-	0.76		0.087	-	0.45	0.992	-	0.45	2.017	-
7	56.669	SNP2564	0.004	-	1.09	0.191	-	0.18	1.313	-	0.33	1.172	-	1.7	0.351	-	0.1		0.015	-	0.15	0.01	-	0.47	0.101	-	0.04	0.045	-	0.31		2.719	*	0.24	0.112	-	1.02	0.34	-	0.83		0.744	-	0.34	0.061	-	0.07	2.295	-
7	58.336	SNP2567	0.43	-	0.94	0.001	-	0.07	3.085	*	0.71	3.948	**	1.42	0.615	-	0.1		0.273	-	0.44	0.76	-	0.72	0.544	-	0.13	0.688	-	0.84		2.36	-	0.26	3.503	*	1.17	3.345	*	1.15		0.608	-	0.36	0.003	-	0.19	2.748	*
7	58.61	SNP2568	0.11	-	0.95	0.567	-	0.09	1.423	-	0.67	0.823	-	1.64	1.557	-	0.05		0.249	-	0.48	0.06	-	0.75	1.35	-	0.13	0.026	-	0.88		1.985	-	0.24	0.208	-	1.11	0.52	-	1.09		0.16	-	0.4	0.164	-	0.21	3.069	*
7	59.715	SNP2581	0.582	-	1.2	0.019	-	0.14	2.154	-	0.93	3.709	*	1.73	1.89	-	0.06		0.15	-	0.72	1.06	-	0.31	0.22	-	0.36	1.139	-	0.57		2.01	-	0.25	3.316	*	0.81	3.003	*	0.73		2.597	-	0.77	1.386	-	0.62	1.763	-
7	59.989	SNP2588	2.135	-	1.08	0.772	-	0.82	0.468	-	1.77	1.325	-	1.68	4.198	-	0.07		0.188	-	0.25	2.555	-	0.66	0.87	-	0.09	1.192	-	0.25		0.434	-	0.7	0.088	-	2.26	0.019	-	2.4		1.343	-	0.83	1.291	-	0.78	0.122	-
7	60.815	SNP2589	0.565	-	0.56	0.508	-	0.27	0.449	-	1.54	0.229	-	0.76	2.242	-	0.77		0.073	-	0.49	0.001	-	0.21	0.609	-	0.03	0	-	0.4		1.104	-	0.4	0.022	-	2.33	0.176	-	2.38		0.133	-	0.07	0.928	-	0.27	0.961	-
7	61.089	SNP2590	0.22	-	1.28	0.094	-	0.22	0.337	-	1.35	0.033	-	1.39	3.267	*	0.55		0.117	-	0.27	0	-	0.2	1.16	-	0.17	0.237	-	0.28		0.239	-	0.29	0.005	-	1.78	0.006	-	1.75		0.336	-	0.08	1.677	-	0.23	0.974	-
7	61.363	SNP2597	0.212	-	1.69	0.017	-	0.18	6.25	**	1.19	7.784	***	1.69	0.635	-	0.38		0.145	-	0.21	0.566	-	0.18	0.061	-	0.17	0.729	-	0.36		2.61	-	0.24	5.128	**	1.34	4.831	**	1.27		1.241	-	0.1	0.374	-	0.18	1.711	-
7	62.468	SNP2600	0.001	-	0.08	0.092	-	0.79	0	-	2.51	0.071	-	0.77	2.115	-	0.2		0.558	-	0.22	0.327	-	0.12	0.182	-	0.14	0.673	-	0.28		0.448	-	0.39	0.202	-	2.26	0.057	-	2.26		0	-	0.07	0.366	-	0.13	1.008	-
7	64.703	SNP2601	5.307	*	0.57	5.154	*	1.06	0.266	-	1	0.098	-	1.19	0.76	-	0.2		0.038	-	0.04	1.151	-	0.29	0.488	-	0.06	1.334	-	0.12		0.969	-	0.45	0.169	-	0.36	0.068	-	0.47		0.003	-	0.06	0.071	-	0.1	0.049	-
7	65.808	SNP2603	0.709	-	0.61	0.736	-	1.07	0	-	1.52	0.008	-	1.27	1.076	-	0.02		0.848	-	0.32	0.361	-	0.11	0.075	-	0.14	0.758	-	0.09		0.922	-	0.33	0.03	-	0.82	0	-	0.91		0.021	-	0.03	0.48	-	0.11	0.962	-
7	66.635	SNP2604	0.436	-	0.65	0.446	-	0.97	0.005	-	1.74	0.035	-	1.36	0.789	-	0.03		0.352	-	0.31	1.811	-	0.25	0.341	-	0.38	1.635	-	0.36		0.046	-	0.29	0.098	-	1.68	0.063	-	1.64		0.069	-	0.18	0.075	-	0.15	1.935	-
7	68.302	SNP2609	0.238	-	0.87	0.139	-	0.08	4.253	**	0.69	5.657	**	1.77	0.053	-	0.13		0.007	-	0.06	1.346	-	0.44	0.06	-	1.73	0.809	-	0.88		0.85	-	0.48	3.958	**	1.16	3.434	*	0.98		1.702	-	0.34	0.81	-	0.29	1.088	-
7	68.576	SNP2612	6.192	**	1.39	6.396	**	1.71	1.7	-	0.63	1.69	-	1.97	3.24	-	0.17		0.26	-	0.05	1.248	-	0.87	0.616	-	0.72	1.24	-	0.41		1.619	-	0.23	1.597	-	0.96	1.77	-	0.78		1.485	-	0.3	1.967	-	0.32	1.805	-
7	69.961	SNP2613	0.024	-	1.2	0.243	-	0.39	0.191	-	0.91	0.274	-	1.99	1.027	-	0.21		1.023	-	0.21	1.589	-	0.69	1.36	-	0.59	3.298	*	0.66		0.992	-	0.64	0.045	-	1.29	0.199	-	1.14		0.049	-	0.16	0.059	-	0.2	1.611	-
7	70.787	SNP2614	0.154	-	1.47	0.455	-	0.67	3.932	**	1.11	6.097	**	1.99	0.838	-	0.37		0.329	-	0.18	0.515	-	0.61	0.918	-	0.36	0.089	-	0.55		1.497	-	0.62	4.282	**	1.25	3.92	**	1.14		2.201	-	0.36	1.401	-	0.25	1.686	-
7	71.061	SNP2616	0.11	-	1.35	0.405	-	0.69	4.754	**	1.16	6.391	**	1.97	0.645	-	0.32		0.033	-	0.19	0.999	-	0.59	0.772	-	0.31	0.023	-	0.53		1.865	-	0.61	5.471	**	1.29	5.092	**	1.18		1.551	-	0.37	0.789	-	0.19	1.882	-
7	72.446	SNP2617	0.084	-	1.36	0.278	-	0.3	5.179	**	1.05	6.984	***	1.99	0.605	-	0.32		0.054	-	0.18	1.163	-	0.99	0.4	-	0.2	0.771	-	0.71		2.689	-	0.55	4.212	**	0.93	4.041	**	0.93		1.052	-	0.56	0.677	-	0.19	1.226	-
7	72.72	SNP2618	0.003	-	1.16	0.371	-	0.3	3.687	*	1.07	5.2	**	1.72	0.732	-	0.03		0.001	-	0.17	2.832	*	1.4	0.407	-	0.17	1.438	-	0.8		1.636	-	0.55	3.996	**	1.02	3.608	*	1		0.782	-	0.62	0.439	-	0.22	0.869	-
7	72.994	SNP2619	0.005	-	1.43	0.265	-	0.29	0.268	-	1.07	0.134	-	1.09	0.24	-	0.42		0.514	-	0.18	1.044	-	1.33	0.252	-	0.14	1.172	-	0.79		0.856	-	0.57	0.391	-	0.96	0.693	-	0.93		0.407	-	0.61	0.074	-	0.2	5.069	**
7	73.821	SNP2623	0.001	-	1.33	0.024	-	0.71	1.675	-	1.6	1.002	-	1.63	0.267	-	0.06		2.56	-	0.47	0.506	-	1.16	0.868	-	0.09	2.829	*	1.11		2.379	-	1.04	0.869	-	0.91	1.433	-	0.93		0.24	-	0.42	0.002	-	0.14	1.58	-
7	74.37	SNP2624	0.385	-	1.22	0.022	-	0.81	3.64	*	1.13	5.159	**	1.68	0.472	-	0.06		0.006	-	0.52	1.735	-	0.86	0.024	-	0.05	1.43	-	1.02		0.89	-	1.57	3.782	*	0.94	3.254	*	1.06		0.449	-	0.21	0.254	-	0.14	0.762	-
7	74.644	g7SSH201	0.446	-	1.19	0.118	-	0.01	2.528	-	0.72	3.794	-	2.05	1.61	-	0.15		1.589	-	0.42	0.988	-	0.82	0.799	-	0.01	0.931	-	0.8		2.196	-	0.5	3.14	-	0.99	3.326	-	0.96		1.495	-	0.8	1.349	-	0.47	1.51	-
7	75.194	SNP2626	0.183	-	1.01	0.174	-	0.05	3.6	*	1.06	4.976	**	1.83	0.22	-	0.31		0.113	-	0.96	4.323	**	1.43	0.332	-	0.06	3.148	*	1.44		2.027	-	0.47	2.508	-	0.79	2.285	-	0.89		0.764	-	0.12	0.483	-	0.01	1.055	-
7	75.468	SNP2628	0.709	-	0.59	0.023	-	0.08	1.291	-	1.17	2.687	-	0.81	0.706	-	0.12		1.139	-	0.9	3.274	*	1.63	1.025	-	0.16	2.978	*	1.71		1.127	-	0.67	0.976	-	0.62	0.789	-	0.74		1.705	-	0.36	1.404	-	0.11	1.405	-
7	75.742	SNP2629	0.175	-	0.76	0.001	-	0.05	1.897	-	1.28	0.886	-	1.42	0.002	-	0.16		1.571	-	0.65	0.922	-	1.78	0.153	-	0.27	2.488	-	1.62		1.886	-	0.85	0.893	-	0.54	1.391	-	0.62		0.622	-	0.6	0.053	-	0.24	3.128	*
7	76.847	SNP2630	1.784	-	0.75	0.57	-	0.33	0.077	-	1.15	0.817	-	2.23	0.556	-	0.46		1.784	-	0.33	1.759	-	0.77	0.338	-	0.19	3.707	-	0.46		1.744	-	0.69	0.258	-	0.86	0.062	-	0.91		5.711	*	0.84	4.23	-	0.56	3.333	-
7	78.232	SNP2631	0.007	-	1.09	0.135	-	0.15	2.716	*	0.97	3.168	*	2.69	0.077	-	0.32		0.55	-	0.73	3.368	*	1.71	0.24	-	0.16	4.06	**	1.64		1.923	-	1.63	2.489	-	0.94	2.255	-	0.9		0.099	-	0.23	0.076	-	0.11	0.301	-
7	78.781	g7T2115	0.189	-	1.11	0.185	-	0.06	1.521	-	0.93	4.076	**	2.48	2.822	*	0.32		0.274	-	0.48	5.476	**	2.02	1.225	-	0.09	1.418	-	0.96		0.722	-	1.31	3.162	*	0.95	2.669	-	0.91		1.205	-	0.91	1.265	-	0.57	0.527	-
7	79.055	SNP2634	1.053	-	1.1	0.002	-	0.17	1.494	-	1.01	2.532	-	2.4	0.664	-	0.39		0.031	-	0.79	5.503	**	1.65	0.263	-	0.03	2.935	*	1.23		0.391	-	1.34	2.763	*	0.91	2.304	-	0.85		3.118	*	0.76	2.356	-	0.44	1.697	-
7	79.329	SNP2636	0.244	-	1.23	0.008	-	0.44	3.261	*	0.99	4.408	**	1.85	0.125	-	0.3		0.001	-	0.73	6.778	***	2.22	0.109	-	0	3.582	*	1.28		0.323	-	1.82	3.959	**	0.88	3.074	*	0.82		0.864	-	0.41	0.613	-	0.28	0.976	-
7	79.603	SNP2637	0.329	-	1.2	0.529	-	0.4	1.222	-	0.95	0.67	-	2.31	0.277	-	0.3		0.941	-	0.66	0.301	-	2.33	0.068	-	0.01	0.698	-	1.28		2.078	-	1.4	0.714	-	0.9	1.191	-	0.81		0.11	-	0.48	0.38	-	0.35	4.649	**
7	80.153	SNP2638	0.069	-	1.18	0.036	-	0.19	2.315	-	1.28	1.282	-	2.48	0.052	-	0.3		1.217	-	0.58	0.036	-	2.68	0.001	-	0.02	0.568	-	1.31		1.885	-	1.19	1.591	-	1.01	2.193	-	0.97		0.016	-	0.66	0.538	-	0.47	2.079	-
7	80.427	SNP2639	0.217	-	1.08	0.042	-	0.14	3.913	**	1.55	4.755	**	2.28	0.017	-	0.42		0.013	-	0.56	5.996	**	2.76	0.41	-	0.03	2.527	-	1.45		1.521	-	1.06	3.476	*	1.03	3.02	*	1.01		1.184	-	0.67	0.86	-	0.41	1.227	-
7	80.701	SNP2640	0.074	-	1.3	0.373	-	0.1	1.995	-	1.82	0.887	-	2.37	0.002	-	0.36		1.705	-	0.57	0.002	-	2.75	0.001	-	0.04	0.958	-	1.53		2.526	-	1.02	0.941	-	1.08	1.548	-	1.05		0.189	-	0.67	0.053	-	0.34	2.884	*
7	82.367	SNP2641	0.531	-	1.58	0.004	-	0.02	2.711	*	1.68	3.309	*	2.48	0.33	-	0.47		0.031	-	0.41	6.368	**	2.27	0.056	-	0.02	5.042	**	1.63		0.004	-	1.28	3.918	**	1.24	2.871	*	1.13		1.007	-	0.84	0.728	-	0.77	1.073	-
7	82.917	SNP2642	0.294	-	0.83	0.022	-	0.02	2.263	-	1.58	3.363	*	2	0.559	-	0.63		0.25	-	0.31	8.282	****	2.47	0.008	-	0.13	3.63	*	1.28		0.048	-	1.3	4.531	**	1.21	3.402	*	1.11		1.44	-	0.79	0.822	-	0.83	2.781	*
7	83.466	SNP2644	0	-	1.33	0.004	-	0.03	2.099	-	1.56	1.66	-	2.11	0.022	-	0.56		0.944	-	0.26	0.292	-	2.41	0.103	-	0.09	0.776	-	1.25		2.432	-	1.34	0.618	-	1.19	1.172	-	1.08		0.016	-	0.81	0.188	-	0.96	0.673	-
7	83.74	SNP2645	0.037	-	1.24	0.086	-	0.04	2.646	-	1.6	1.54	-	2.66	0.024	-	0.75		2.215	-	0.43	0	-	2.38	0.609	-	0.08	0.368	-	1.25		2.557	-	1.36	1.342	-	1.29	2.023	-	1.2		0.343	-	1.11	0.051	-	1.26	1.358	-
7	85.407	SNP2646	0.24	-	1.17	0	-	0.08	1.658	-	1.31	2.193	-	2.59	0.421	-	0.29		0.059	-	0.23	5.218	**	2.67	0.003	-	0.03	3.123	*	1.61		0.058	-	0.7	3.353	*	1.02	2.419	-	0.84		0.861	-	1.66	0.23	-	1.42	3.018	*
7	85.681	SNP2648	0.712	-	1.6	0.068	-	0.08	2.022	-	1.01	2.787	*	2.58	0.658	-	0.15		0.045	-	0.15	5.998	**	3.01	0	-	0.06	3.334	*	1.8		0.009	-	0.49	2.375	-	1.01	1.695	-	0.76		1.429	-	1.71	0.899	-	1.32	1.851	-
7	86.508	SNP2649	1.01	-	1.37	0.262	-	0.11	1.082	-	0.12	1.892	-	2.44	0.483	-	0.12		0.08	-	0.3	4.444	**	2.33	0.088	-	0.23	2.777	*	1.72		0.106	-	0.32	1.35	-	0.8	0.873	-	0.6		1.258	-	0.66	0.937	-	0.2	1.9	-
7	87.893	SNP2653	1.955	-	1.54	0.128	-	0.1	2.707	-	0.66	2.642	-	2.21	1.324	-	0.17		3.848	-	1.36	2.071	-	1.4	1.314	-	0.25	4.944	*	2.46		2.53	-	0.58	2.264	-	0.52	2.459	-	0.58		3.56	-	0.57	2.86	-	0.44	2.376	-
7	88.719	SNP2656	1.512	-	1.59	0.338	-	0.12	0.604	-	0.77	1.101	-	2.86	1.094	-	0.15		0.067	-	0.02	4.493	**	1.44	0.171	-	0.36	4.097	**	0.89		0.043	-	0.38	0.267	-	0.32	0.093	-	0.28		1.072	-	0.5	0.765	-	0.37	1.729	-
7	89.269	SNP2657	0.083	-	1.72	0.154	-	0.14	3.616	*	1.29	2.113	-	3	0	-	0.19		0.712	-	0.33	0	-	1	0.247	-	0.22	0.138	-	0.98		2.925	*	0.93	3.236	*	0.82	3.944	**	0.85		0.03	-	0.56	0.05	-	0.47	0.025	-
7	89.543	SNP2660	0.062	-	1.92	0.28	-	0.11	2.552	-	1.22	4.288	**	2.81	1.58	-	0.25		0.027	-	0.4	2.679	-	0.8	0.567	-	0.21	2.85	*	0.89		0.165	-	0.78	1.992	-	0.92	1.279	-	0.88		1.71	-	0.44	1.387	-	0.36	1.382	-
7	90.092	g7SSH101	1.448	-	1.18	0.138	-	0.42	0.395	-	1.69	0.294	-	1.89	1.963	-	0.11		0.805	-	0.18	3.408	-	1.58	0.317	-	0.08	2.352	-	0.92		3.514	-	1.3	0.002	-	1.11	0.238	-	1.13		4.88	*	1.09	5.974	*	1.39	1.438	-
7	91.197	SNP2663	0.058	-	2.41	0.192	-	0.17	0.23	-	1.74	0.018	-	2.28	0.014	-	0.4		4.028	-	0.81	1.569	-	1.88	0.648	-	0.41	1.468	-	0.84		3.192	-	0.94	0.741	-	0.93	1.169	-	1.06		2.167	-	0.83	5.648	*	1.42	0.335	-
7	92.023	SNP2664	0.083	-	2.53	0.046	-	0.46	0.585	-	1.35	0.562	-	2.33	0.848	-	0.56		0.635	-	0.42	0.936	-	2.55	1.563	-	1.16	0.673	-	1.48		0.245	-	0.13	1.572	-	2.18	1.311	-	1.99		1.811	-	0.65	3.995	-	0.88	0.339	-
7	92.573	SNP2666	0.186	-	2.01	0.014	-	0.26	1.393	-	1.89	2.222	-	2.35	0.925	-	1.09		0	-	1.17	4.222	**	2.31	1.78	-	0.9	4.086	**	1.34		1.408	-	1.56	1.802	-	1.85	0.964	-	1.94		0.403	-	0.52	0.388	-	0.85	0.196	-
7	92.847	SNP2668	0.165	-	1.7	0.163	-	0.13	2.124	-	1.23	0.935	-	2.92	0.041	-	1.05		1.539	-	0.73	0.136	-	1.65	0.868	-	0.74	0.039	-	1.54		3.089	*	1.15	3.101	*	1.24	3.781	*	1.22		0.023	-	0.72	0.052	-	1.1	0.201	-
7	93.396	SNP2670	0.087	-	1.77	0.2	-	0.28	1.801	-	1.26	0.9	-	2.94	0.001	-	0.4		0.491	-	0.45	0.002	-	1.52	0.536	-	0.66	0	-	1.33		2.939	*	1.04	2.875	*	1.35	3.622	*	1.39		0.006	-	1.14	0.008	-	1.51	0.005	-
7	93.67	SNP2674	0.242	-	1.7	0.001	-	0.28	2.193	-	1.23	3.61	*	2.73	0.388	-	0.41		0.003	-	0.43	3.76	*	1.42	0.448	-	0.63	3.447	*	1.2		0.766	-	0.98	1.316	-	1.32	0.895	-	1.38		0.427	-	1.22	0.288	-	1.63	0.864	-
7	94.22	SNP2675	0.307	-	1.88	0.375	-	0.46	2.12	-	1.15	0.693	-	2.67	0.052	-	0.42		1.723	-	0.94	0.001	-	0.98	1.097	-	1.34	0.119	-	2.08		4.115	**	0.99	2.816	*	1.37	3.653	*	1.37		0.138	-	1.62	0.415	-	1.91	0.032	-
7	94.769	SNP2676	1.554	-	1.9	0.684	-	0.38	1.686	-	1.12	2.689	-	2.53	0.929	-	0.42		1.583	-	1.07	8.627	**	2.75	0.493	-	0.97	0.89	-	1.35		3.286	-	0.53	1.127	-	0.82	1.605	-	0.9		7.399	**	1.89	8.151	**	2.1	2.755	-
7	95.319	SNP2678	0.531	-	1.35	0.157	-	0.25	0.422	-	0.24	1.536	-	2.01	0.987	-	0.51		0.005	-	0.28	3.5	*	2.19	0.227	-	0.35	2.856	*	1.15		0.32	-	0.6	0.425	-	0.65	0.116	-	0.45		0.024	-	0.39	0.008	-	0.57	0.156	-
7	95.593	SNP2679	0.265	-	1.48	0.005	-	0.33	0.392	-	0.2	1.829	-	2.28	1.729	-	0.46		0.106	-	0.25	4.561	**	2.04	0.903	-	0.5	4.181	**	1.31		1.221	-	1.11	0.503	-	0.68	0.143	-	0.67		0.11	-	0.66	0.036	-	0.99	0.548	-
7	96.419	SNP2681	0.546	-	1.9	0.891	-	0.69	3.452	*	1.19	1.531	-	2.29	0.116	-	0.42		1.174	-	0.17	0.115	-	1.88	1.958	-	0.66	0.035	-	0.97		3.403	*	1.28	5.598	**	1.33	6.594	**	1.48		0.001	-	0.6	0.017	-	0.95	0.042	-
7	96.693	SNP2682	0.002	-	1.79	0.15	-	0.66	1.037	-	1.06	2.355	-	2.29	0.645	-	0.44		0.291	-	0.21	4.937	**	1.89	1.234	-	0.64	2.352	-	0.88		0.328	-	1.02	0.638	-	1.38	0.284	-	1.47		0.105	-	0.57	0.094	-	0.9	0.084	-
7	98.078	SNP2683	0.087	-	1.7	0.265	-	0.11	1.453	-	0.46	0.375	-	2.32	0.002	-	0.44		0.032	-	0.12	0.52	-	0.93	1.257	-	0.63	1.136	-	0.69		1.767	-	0.68	5.064	**	1.2	4.686	**	1.11		0.002	-	1.86	0	-	2.06	0.082	-
7	98.628	SNP2684	0.2	-	1.63	0.3	-	0.14	1.224	-	0.59	0.194	-	2.29	0.178	-	0.46		0.016	-	0.06	0.008	-	0.74	2.659	-	0.69	0.367	-	0.45		1.17	-	0.49	4.19	**	1.23	3.9	**	1.22		0.206	-	2.91	0.231	-	2.71	0.163	-
7	98.902	SNP2685	0.671	-	1.61	0.544	-	0.26	2.069	-	0.62	0.652	-	2.27	0.002	-	0.48		0.004	-	0.22	0.25	-	0.57	1.522	-	0.46	0.655	-	0.31		1.954	-	0.36	7.084	***	1.66	6.657	***	1.64		0.135	-	2.31	0.076	-	2.07	0.341	-
7	99.176	SNP2686	0.982	-	1.76	1.485	-	0.13	0.059	-	0.33	0.531	-	2.41	2.505	-	0.4		1.246	-	0.67	0.429	-	0.32	0.235	-	0.33	0.673	-	1.03		3.048	-	0.12	1.699	-	0.62	1.717	-	0.51		1.694	-	0.46	4.147	-	1.02	0.709	-
7	99.725	SNP2687	0.059	-	1.55	0.005	-	1.03	0.295	-	0.38	0.954	-	2.17	0.24	-	0.39		0.737	-	0.62	1.969	-	1.12	0.504	-	0.02	3.706	*	1.49		1.255	-	0.5	0.09	-	0.54	0	-	0.42		0.087	-	0.01	0.251	-	0.11	0.008	-
7	99.999	SNP2688	0.066	-	1.42	0.003	-	0.93	0.3	-	0.3	0.817	-	1.6	1.223	-	0.49		0.447	-	0.99	1.202	-	0.92	1.33	-	0.23	2.706	*	1.33		2.239	-	0.53	0.38	-	0.9	0.077	-	0.73		0.049	-	0.03	0.21	-	0.07	0.014	-
7	100.273	g7TAs2191	1.21	-	1.38	0.04	-	0.07	1.219	-	1.11	0.271	-	2.68	5.521	*	0.37		0.532	-	0.22	3.098	-	1.33	0.07	-	0.4	1.704	-	1.27		6.654	**	0.75	0.243	-	0.65	0.674	-	0.51		5.103	*	1.67	8.521	**	2.3	0.951	-
7	100.822	SNP2692	0.023	-	1.36	0.004	-	0.25	0.226	-	0.61	0.669	-	2.68	0.697	-	0.29		0.491	-	0.71	0.678	-	0.98	0.41	-	1.2	1.913	-	0.95		3.183	*	1.04	0.387	-	0.33	0.049	-	0.13		0.006	-	0.13	0.018	-	0.02	0.033	-
7	101.649	SNP2694	0.161	-	1.42	0.615	-	0.29	1.564	-	0.93	0.447	-	2.64	4.86	*	1.1		2.525	-	0.47	2.116	-	1.22	3.054	-	0.41	4.46	-	1.36		2.631	-	1.33	0.717	-	0.33	0.434	-	0.11		2.649	-	0.51	5.043	*	0.62	1.459	-
7	102.198	SNP2696	0.74	-	1.57	0.41	-	0.01	0.999	-	0.22	0.002	-	2.09	0.205	-	0.76		0.004	-	0.18	0.004	-	2.2	0.876	-	0.5	0.206	-	1.8		1.671	-	0.61	3.032	*	0.58	2.907	*	0.53		1.453	-	0.37	1.143	-	0.48	1.169	-
7	102.472	SNP2697	1.906	-	2.11	0.215	-	0.04	3.606	-	1.01	1.05	-	2.8	11.923	****	0.47		1.342	-	0.34	6.167	**	1.6	4.736	*	0.87	5.831	*	1.81		2.555	-	1.37	1.559	-	0.31	0.83	-	0.25		3.32	-	0.9	3.446	-	0.91	1.814	-
7	103.022	g7SSH98	1.257	-	1.67	0.366	-	0.03	3.269	-	0.76	1.285	-	2.97	7.672	**	0.68		0.088	-	0.08	0.883	-	0.36	1.01	-	0.15	1.626	-	0.49		0.103	-	0.27	5.223	*	1.16	3.833	-	0.86		5.118	*	1.21	5.023	*	1.22	2.311	-
7	103.296	SNP2702	0.291	-	1.51	0	-	0.11	0.227	-	0.67	0.445	-	3.41	1.164	-	0.47		0.929	-	0.09	1.838	-	1.02	0.2	-	0.34	2.979	*	0.91		2.239	-	0.83	0.398	-	0.96	0.097	-	0.83		0.307	-	0.65	0.42	-	0.46	0.024	-
7	103.57	SNP2704	0.535	-	1.62	0.415	-	0.17	1.352	-	0.72	0.001	-	3.3	0.825	-	0.24		0.075	-	0.18	0.029	-	1.11	2.211	-	0.55	0.833	-	0.98		1.6	-	0.61	2.146	-	0.98	2.061	-	0.88		1.211	-	0.68	1.157	-	0.59	0.802	-
7	103.844	SNP2705	0.268	-	1.35	0.002	-	0.14	0.312	-	0.59	0.634	-	2.66	0.566	-	0.3		0.513	-	0.28	1.313	-	1.17	0.516	-	0.89	2.726	*	1		1.791	-	0.47	0.784	-	0.98	0.282	-	0.82		0.191	-	0.74	0.014	-	0.58	0.209	-
7	104.118	SNP2706	0.708	-	1.08	0.895	-	0.16	1.576	-	0.51	0.067	-	2	0.317	-	0.37		0.203	-	0.08	0.266	-	1.1	4.58	**	1.22	0.997	-	1.23		0.922	-	0.24	2.397	-	1.2	2.118	-	0.97		1.391	-	0.93	1.137	-	0.65	0.727	-
7	104.392	SNP2708	4.727	*	1.23	3.072	-	0.39	0.251	-	0.83	0.717	-	2.16	1.045	-	0.31		0.905	-	0.21	1.596	-	0.43	3.597	-	1.07	1.616	-	0.81		0.511	-	0.06	1.968	-	1.26	1.513	-	1.15		1.354	-	0.05	1.423	-	0.14	0.676	-
7	104.941	SNP2709	0.993	-	1.21	1.549	-	0.24	1.557	-	0.64	0.183	-	2.12	0.087	-	0.28		0.524	-	0.28	2.729	*	0.86	3.003	*	1.19	3.138	*	0.93		1.891	-	0.17	3.95	**	1.09	3.707	*	0.97		1.169	-	0.54	0.609	-	0.28	1.078	-
7	105.215	SNP2714	0.251	-	1.15	0.749	-	0.18	0.788	-	0.73	0.139	-	1.98	2.547	-	0.44		2.274	-	0.39	0.711	-	1.57	0.604	-	1.1	1.238	-	2.26		3.771	-	0.72	2.585	-	0.99	3.036	-	0.89		0.766	-	0.51	0.813	-	0.68	1.022	-
7	105.489	SNP2715	1.254	-	0.35	1.265	-	0.34	2.036	-	0.53	0.147	-	1.33	0.083	-	0.36		0.125	-	0.69	1.398	-	0.44	3.209	*	1	2.921	*	0.86		1.583	-	0.28	4.134	**	1.27	3.805	*	1.18		2.951	*	0.7	2.163	-	0.6	0.891	-
7	106.316	SNP2716	1.173	-	1.46	1.633	-	0.32	1.259	-	0.52	0.145	-	2.65	0.236	-	0.66		0.002	-	0.31	0.908	-	0.53	3.417	*	2.54	3.035	*	1.37		1.284	-	0.85	2.725	*	1.3	2.496	-	1.1		2.413	-	0.36	0.763	-	0.29	2.062	-
7	108.266	SNP2717	0	-	0.21	0.078	-	0.21	0.228	-	0.5	0.117	-	0.9	0	-	0.39		1.679	-	0.44	0.778	-	0.59	2.159	-	1.52	5.191	**	2		4.015	**	1.11	0.533	-	1.26	0.086	-	1.07		0.542	-	0.54	0.779	-	0.42	0.016	-
7	108.54	SNP2718	0.009	-	0.2	0.002	-	0.12	0.294	-	0.55	0.399	-	0.83	0.225	-	0.37		1.229	-	0.41	1.338	-	0.79	1.321	-	1.37	5.022	**	2.1		2.959	*	1.11	0.89	-	1.17	0.243	-	0.99		0.046	-	0.47	0.144	-	0.3	0.088	-
7	108.814	SNP2719	0.799	-	0.52	0.544	-	0.08	1.468	-	0.59	0.064	-	1.86	0.063	-	0.75		0.005	-	0.39	0.619	-	0.78	3.525	*	1.19	3.413	*	2		2.481	-	0.95	3.443	*	1.11	3.532	*	0.96		2.495	-	0.47	0.725	-	0.31	2.424	-
7	109.363	SNP2720	0.235	-	2.04	0.121	-	0.15	0.078	-	0.47	0.148	-	1.98	0.153	-	0.41		0.515	-	0.25	0.943	-	0.58	0.5	-	1.84	2.186	-	1.43		2.465	-	0.94	0.398	-	0.89	0.071	-	0.78		0.116	-	0.34	0.258	-	0.36	0.035	-
7	109.913	SNP2721	1.26	-	2.1	0.905	-	0.43	0.729	-	0.15	0.961	-	1.81	2.41	-	0.32		0.821	-	0.22	1.649	-	1.37	1.956	-	1.38	0.36	-	1.01		3.094	-	0.98	0.823	-	0.85	1.445	-	0.88		0.591	-	0.2	0.063	-	0.25	2.668	-
7	110.187	SNP2722	0.604	-	2.31	0.304	-	0.28	0.686	-	0.58	0.72	-	2.11	0.028	-	0.13		0.461	-	0.21	1.166	-	0.86	1.159	-	0.15	3.145	*	0.94		2.846	*	0.75	1.275	-	1.16	0.501	-	1.15		0.336	-	0.54	0.411	-	0.53	0	-
7	110.736	g7A2419.L1	1.745	-	2.32	0.99	-	0.25	3.77	*	0.77	0.782	-	2.15	0.182	-	0.16		0.001	-	0.16	0.201	-	0.94	2.039	-	0.48	1.396	-	1.22		2.499	-	0.65	6.328	**	1.58	6.073	**	1.47		4.363	**	1.22	2.764	*	0.82	2.689	-
7	111.841	SNP2729	0.526	-	2.42	0.858	-	0.25	0.555	-	0.56	1.281	-	2.78	0.96	-	1		1.298	-	0.25	1.016	-	0.45	0.985	-	0.17	4.14	**	0.96		0.989	-	0.62	0.714	-	0.39	0.278	-	0.25		0.108	-	0.48	0.162	-	0.38	0.001	-
7	111.841	SNP2730	0.524	-	1.34	0.517	-	0.25	0.416	-	0.56	0.698	-	2.57	0.329	-	0.32		0.477	-	0.16	1.667	-	0.47	0.798	-	0.26	2.83	*	0.92		1.655	-	0.65	0.787	-	0.4	0.29	-	0.25		0.068	-	0.5	0.147	-	0.4	0.019	-
7	112.39	SNP2731	0.57	-	1.55	1.077	-	0.36	0.149	-	0.6	0.073	-	2.43	0.009	-	0.24		0.01	-	0.11	0.036	-	0.46	1.94	-	0.62	1.305	-	0.82		4.009	**	0.85	1.861	-	0.4	2.053	-	0.38		2.367	-	0.5	1.473	-	0.6	0.248	-
7	113.495	SNP2733	0.717	-	1.68	1.064	-	0.93	0.388	-	0.68	1.127	-	2.2	1.746	-	0.26		0.532	-	0.66	0.982	-	0.42	0.967	-	0.24	2.295	-	1.19		1.09	-	0.58	0.592	-	1.19	0.202	-	0.87		0.067	-	0.24	0.148	-	0.1	0	-
7	114.045	SNP2734	0.06	-	1.69	0.458	-	1.46	0.053	-	1.69	0.536	-	2.11	2.219	-	0.26		0.039	-	0.97	0.871	-	0.65	0.407	-	0.45	0.852	-	1.62		3.707	*	0.73	0.149	-	3.45	0	-	3.14		0.036	-	1.04	0.004	-	0.28	0.007	-
7	114.319	g7A87	0.584	-	1.79	0.566	-	1.3	0.014	-	1.79	0.636	-	2.1	1.728	-	0.61		0.345	-	0.25	3.021	*	0.59	1.017	-	0.75	2.831	*	1.3		3.482	*	0.82	0.518	-	3.8	0.09	-	3.51		0.274	-	0.81	0.24	-	0.26	0.445	-
7	114.593	SNP2737	0.037	-	1.79	0.075	-	1.2	0.002	-	1.73	0.181	-	2.09	1.962	-	0.65		0.619	-	0.32	0.68	-	0.59	1.272	-	0.83	2.521	-	1.28		3.799	*	0.92	0.186	-	3.62	0.001	-	3.46		0.006	-	0.91	0.015	-	0.45	0.394	-
7	115.142	g7A2762	4.423	**	1.58	4.085	**	1.11	3.824	*	1.47	1.218	-	1.84	0.079	-	0.59		0.123	-	0.21	1.024	-	0.45	2.641	-	1.09	4.127	**	1.03		4.607	**	0.99	10.6	****	3.05	10.442	****	2.99		5.947	**	1.05	2.798	*	0.62	3.665	*
7	115.692	SNP2741	0.879	-	1.51	1.396	-	0.87	0.343	-	0.3	0.029	-	1.48	0.027	-	0.65		0.005	-	0.13	0.054	-	0.18	3.027	*	1.98	2.515	-	0.88		5.738	**	1.04	4.887	**	1.36	5.273	**	1.33		2.406	-	0.44	1.536	-	0.31	0.579	-
7	115.966	SNP2746	1.161	-	1.37	0.349	-	0.73	0.205	-	0.26	0.64	-	1.4	3.567	-	0.98		0.183	-	0.07	0.482	-	0.08	11.934	****	2.32	1.582	-	0.83		6.955	**	0.95	1.434	-	1.1	2.011	-	1.03		0.973	-	0.21	0.234	-	0.14	0.95	-
7	116.792	SNP2749	0.463	-	1.15	0.302	-	0.36	0.187	-	0.33	0.011	-	1.28	2.559	-	0.82		0.005	-	0.07	1.053	-	0.31	0.7	-	2.19	2.128	-	0.94		3.445	*	0.79	0.004	-	0.87	0.182	-	0.9		0.641	-	0.21	0.689	-	0.13	0.333	-
7	117.066	SNP2757	0.859	-	1.12	0.754	-	0.48	0.076	-	0.27	0.005	-	1.27	1.972	-	0.8		0.173	-	0.07	0.914	-	0.31	0.538	-	2.49	2.281	-	0.91		2.851	*	0.7	0.001	-	0.83	0.098	-	0.83		0.567	-	0.18	0.661	-	0.12	0.076	-
7	117.34	SNP2759	2.025	-	0.99	0.611	-	0.48	0.601	-	0.28	0.333	-	0.91	4.771	*	0.71		0.086	-	0.03	1.392	-	0.33	7.118	**	2.36	0.794	-	0.7		6.933	**	0.71	1.148	-	0.82	1.727	-	0.78		0.494	-	0.18	0.157	-	0.11	0.537	-
7	118.167	SNP2760	0.618	-	0.79	0.463	-	0.52	0.427	-	0.44	0.246	-	0.54	1.138	-	0.94		0.887	-	0.21	1.175	-	0.47	1.581	-	2.67	4.278	**	1.96		3.803	*	1.07	0.004	-	1.02	0.241	-	0.97		0.719	-	0.24	0.861	-	0.24	0.034	-
7	118.441	SNP2761	1.099	-	0.81	0.409	-	0.64	0.4	-	0.4	0.112	-	0.54	1.241	-	0.58		0.185	-	0.07	0.442	-	0.34	0.068	-	1.09	1.129	-	0.74		3.125	*	1.02	0.003	-	1.06	0.126	-	1.03		0.949	-	0.26	1.153	-	0.3	0.003	-
7	118.715	SNP2764	1.363	-	0.75	2.371	-	0.71	0.609	-	0.4	0	-	0.52	0.797	-	0.39		0.073	-	0.07	0.055	-	0.34	0.897	-	1.12	0.852	-	0.75		3.573	*	1.05	4.427	**	1.04	4.147	**	1.02		1.392	-	0.3	1.071	-	0.32	0.036	-
7	120.1	SNP2766	0.566	-	0.85	0.697	-	0.6	0.248	-	0.32	0.025	-	0.52	2.091	-	0.4		0.202	-	0.11	1.006	-	0.32	0.064	-	1.55	1.626	-	0.83		4.102	**	1.12	0.015	-	1	0.317	-	0.98		0.034	-	0.42	0.056	-	0.38	0	-
7	129.052	SNP2767	0.775	-	0.45	0.449	-	0.22	0.01	-	0.2	0.232	-	0.43	2.301	-	1.02		0.161	-	0.11	1.465	-	0.64	0.049	-	0.06	2.352	-	0.65		4.703	**	1.1	0.089	-	0.21	0.025	-	0.18		0.361	-	0.84	0.199	-	0.98	0.211	-
7	135.768	g5hmg1	2.871	-	1.29	4.465	-	0.88	1.384	-	0.48	1.968	-	0.74	0.528	-	1.02		1.91	-	0.44	1.673	-	0.89	1.504	-	0.37	0.034	-	0.12		1.192	-	0.54	3.356	-	1	3.847	-	1.08		1.942	-	0.34	0.962	-	0.17	2.545	-
8	0	g8SSH62	0.494	-	1.57	0.616	-	1.06	0.002	-	0.69	0.009	-	0.87	3.193	*	0.96		7.177	***	2.03	0.269	-	0.42	0.136	-	0.31	4.332	**	1.7		2.326	-	0.86	2.577	-	2.06	3.225	*	2.11		0.029	-	0.61	0.515	-	0.51	1.732	-
8	5.787	SNP2774	0.711	-	1.25	2.15	-	0.77	0.596	-	0.42	0.549	-	0.89	0.026	-	0.91		1.502	-	1.51	0.734	-	0.31	0.38	-	0.29	3.946	**	1.27		1.306	-	0.67	0.009	-	1.36	0.192	-	1.3		2.707	*	0.83	1.381	-	0.82	1.214	-
8	6.061	SNP2775	0.202	-	0.91	0.872	-	0.62	0.443	-	0.46	0.115	-	0.79	0.7	-	0.87		0.002	-	0.6	1.368	-	0.15	0.233	-	0.2	1.912	-	0.56		0.576	-	0.84	0.042	-	0.44	0.012	-	0.35		1.643	-	0.82	0.887	-	0.36	0.629	-
8	6.335	SNP2780	0.325	-	0.86	1.071	-	0.64	0.57	-	0.57	0.439	-	0.77	0.077	-	0.84		0.084	-	0.66	0.479	-	0.11	0.793	-	0.32	1.585	-	0.77		0.806	-	0.81	0.013	-	0.48	0.174	-	0.37		3.276	*	1.34	2.16	-	0.69	1.092	-
8	7.161	SNP2781	1.848	-	1.04	3.837	*	0.92	0.9	-	0.39	0.977	-	0.89	0.004	-	0.95		0.597	-	0.65	0.199	-	0.31	1.068	-	0.65	2.31	-	0.73		1.308	-	1.18	0.162	-	0.12	0.507	-	0.18		2.423	-	0.91	1.197	-	0.48	0.91	-
8	7.435	SNP2784	0.03	-	1.21	0.493	-	0.74	0.254	-	0.2	0.08	-	1.05	0.236	-	1.04		0.012	-	0.5	0.052	-	0.29	0.487	-	0.77	0.212	-	0.29		0.003	-	0.37	0.118	-	0.14	0.228	-	0.14		0.65	-	0.52	0.34	-	0.48	0.344	-
8	7.709	SNP2793	0.079	-	0.8	0.595	-	1.5	0.043	-	0.36	0.04	-	0.87	0.043	-	1.05		0.048	-	0.35	0.317	-	0.15	1.849	-	0.99	1.241	-	0.55		0.009	-	0.59	0.398	-	0.47	0.376	-	0.29		0.895	-	0.47	1.026	-	0.95	0.12	-
8	7.983	SNP2794	0.12	-	1.11	1.353	-	0.56	0.063	-	0.13	0.177	-	1.11	0.052	-	1.26		0.098	-	0.69	0.746	-	0.21	3.127	*	1.04	1.82	-	0.62		0.016	-	0.25	0.022	-	0.21	0	-	0.26		2.949	*	1.32	1.856	-	1.65	1.722	-
8	8.257	SNP2795	4.463	-	1.07	2.932	-	0.88	1.12	-	0.3	2.75	-	1.13	0.937	-	1.5		0.877	-	0.39	1.264	-	1.49	4.256	-	1.25	0.757	-	1.13		2.084	-	0.2	0.53	-	0.29	0.543	-	0.21		2.659	-	1.41	1.178	-	0.62	4.14	-
8	8.531	SNP2797	0.574	-	1.07	1.115	-	1.91	0.006	-	0.27	0	-	0.85	0.315	-	2.03		0.285	-	1.72	0.377	-	0.31	3.378	*	1.23	1.829	-	1.36		0.244	-	0.59	0.257	-	0.41	0.155	-	0.56		0.496	-	0.13	0.162	-	0.06	0.248	-
8	8.805	g8A315	0.078	-	0.27	0.267	-	1.77	0.011	-	1.04	0.035	-	0.28	0.432	-	1.67		0.08	-	0.32	0.659	-	0.62	2.893	*	1.01	1.638	-	0.38		0.22	-	0.19	0.648	-	1.24	0.454	-	1.18		1.807	-	0.22	0.921	-	0.27	0.512	-
8	9.355	SNP2802	0.893	-	0.84	0.877	-	1.73	0.017	-	0.54	0.02	-	0.34	0.119	-	0.28		0.14	-	0.25	0.685	-	0.37	0.796	-	0.29	1.331	-	0.43		0.041	-	0.17	0.45	-	0.76	0.283	-	0.76		0.862	-	0.31	0.515	-	0.15	0.064	-
8	9.628	SNP2803	0.518	-	0.77	0.233	-	1.86	0.003	-	0.65	0.023	-	0.34	0.791	-	0.23		0.148	-	0.16	0.644	-	0.43	0.544	-	0.28	1.144	-	0.42		0.579	-	0.17	0.455	-	0.6	0.361	-	0.63		0.294	-	0.27	0.073	-	0.06	0.073	-
8	9.902	SNP2805	0.495	-	0.45	0.474	-	2.2	0.105	-	0.75	0.003	-	0.14	0.586	-	0.36		0.038	-	0.13	1.249	-	0.44	0.671	-	0.3	1.972	-	0.5		0.511	-	0.2	0.087	-	0.66	0.052	-	0.7		0.943	-	0.42	0.321	-	0.04	0.572	-
8	10.452	SNP2806	0.582	-	0.76	0.096	-	1.43	0.003	-	0.76	0.408	-	0.15	1.225	-	0.43		0.536	-	0.3	1.975	-	0.77	0.879	-	0.74	1.292	-	0.62		0.004	-	0.33	0.893	-	0.64	0.559	-	0.66		0.042	-	0.61	0.034	-	0.16	0.13	-
8	11.001	SNP2813	0.233	-	1.05	0.004	-	1.89	0.232	-	1	0.998	-	0.12	1.141	-	0.66		0.167	-	0.18	1.194	-	0.74	1.322	-	0.79	1.531	-	0.66		0.847	-	0.34	1.768	-	1.06	1.423	-	1.1		0.041	-	0.57	0.045	-	0.13	0.318	-
8	11.275	SNP2818	3.135	-	1.04	3.634	-	2.14	3.591	-	0.81	3.705	-	0.06	1.17	-	0.61		0.094	-	0.15	1.576	-	1.1	1.815	-	0.71	1.902	-	0.82		2.18	-	0.32	2.865	-	1.05	2.601	-	1.05		0.196	-	0.78	0.115	-	0.17	2.86	-
8	12.102	SNP2820	10.589	***	1.35	7.716	**	2.31	6.315	**	1.16	5.45	*	0.41	2.762	-	0.6		1.09	-	0.34	1.688	-	1.06	0.573	-	0.24	3.238	-	0.69		2.475	-	0.34	2.624	-	1.1	2.6	-	0.93		0.058	-	0.51	0.361	-	0.26	1.122	-
8	12.651	SNP2821	0.087	-	1.36	0.001	-	2.32	0.162	-	1.06	0.859	-	0.46	1.754	-	0.59		0.03	-	0.25	0.908	-	0.89	0.344	-	0.23	0.899	-	0.68		0.453	-	0.41	0.903	-	1.41	0.644	-	1.21		0.051	-	0.44	0.082	-	0.08	0.312	-
8	12.925	SNP2827	0.59	-	1.3	0.342	-	1.9	0.09	-	0.82	0.557	-	0.49	0.909	-	0.45		0	-	0.27	1.183	-	0.84	0.623	-	0.34	1.948	-	0.64		0.219	-	0.46	0.538	-	0.85	0.314	-	0.69		0.172	-	0.47	0	-	0.13	0.076	-
8	13.475	g8BAC55B2T7	0.062	-	0.85	0.208	-	1.79	0.283	-	1.47	0.706	-	0.36	0.497	-	0.81		0.009	-	0.31	1.22	-	0.66	3.52	*	0.74	1.938	-	0.71		0.125	-	0.48	0.87	-	1.14	0.572	-	0.94		0.749	-	0.36	0.021	-	0.13	0.664	-
8	14.024	g8BAC8I21T7	7.25	**	0.57	8.77	**	1.85	4.962	*	0.91	5.24	*	0.34	0.865	-	1.02		1.75	-	0.55	0.56	-	0.85	1.959	-	0.69	0.849	-	0.7		6.23	**	0.45	3.188	-	0.78	3.296	-	0.68		0.127	-	0.4	0.109	-	0.18	2.451	-
8	14.574	SNP2834	0.898	-	0.82	1.443	-	0.49	0.021	-	0.48	0.03	-	0.44	0.685	-	0.88		0.582	-	0.1	3.052	*	0.9	0.623	-	0.47	4.316	**	0.87		0.099	-	0.12	0	-	0.06	0.028	-	0.03		0.435	-	0.23	0.027	-	0.62	0.209	-
8	14.848	SNP2835	0.398	-	1.16	0.624	-	3.02	0.005	-	2.34	0.121	-	0.44	0.53	-	0.59		0.258	-	0.23	2.811	*	1.33	0.803	-	0.27	2.962	*	0.8		0.355	-	0.1	0.433	-	0.88	0.281	-	0.79		0.214	-	0.08	0.011	-	0.41	0.112	-
8	15.122	SNP2836	0.02	-	1.51	0.798	-	3.08	0.316	-	2.55	0.176	-	0.35	0.082	-	0.5		0.725	-	0.35	1.53	-	1.27	0.074	-	0.23	0.144	-	0.74		5.502	**	0.21	0.113	-	1.15	0.21	-	1.02		0.055	-	0.13	0.013	-	0.28	0.717	-
8	15.396	SNP2837	0.382	-	1.61	0.845	-	2.83	0.001	-	2.44	0.12	-	1.2	0.728	-	0.27		0.236	-	0.28	2.156	-	1.31	1.23	-	0.29	2.714	*	0.74		0.109	-	0.25	0.014	-	1.06	0	-	0.95		0.459	-	0.2	0.003	-	0.25	0.801	-
8	15.945	SNP2838	0.004	-	1.72	2.359	-	2.21	0.296	-	1.97	0.294	-	1.37	0.09	-	0.36		0.811	-	0.14	2.152	-	1.5	0.024	-	0.58	0.417	-	1.23		6.294	**	0.27	0.02	-	0.82	0.101	-	0.73		0.331	-	0.36	0.019	-	0.17	1.336	-
8	17.05	SNP2840	9.059	**	1.86	8.475	**	1.81	6.141	**	1.32	6.697	**	1.05	1.795	-	0.55		0.793	-	0.26	3.014	-	0.74	1.33	-	0.42	3.376	-	0.41		3.958	-	0.77	4.634	*	1.05	4.801	*	1.02		0.477	-	0.08	1.677	-	0.39	2.088	-
8	19.285	SNP2845	0.379	-	0.81	0.619	-	1.66	0.454	-	1.67	0.684	-	0.77	0.108	-	0.84		0	-	0.69	1.87	-	0.93	1.158	-	0.45	1.878	-	0.91		0.092	-	0.16	0.179	-	1.63	0.069	-	1.5		0.495	-	0.71	0	-	0.14	0.719	-
8	19.559	SNP2846	0.014	-	0.43	0.091	-	1.84	0.773	-	1.8	1.139	-	0.34	0.213	-	0.96		0.001	-	0.8	3.336	*	1.23	0.072	-	0.41	1.709	-	0.99		0.145	-	0.2	0.761	-	1.71	0.496	-	1.57		0.479	-	0.67	0.019	-	0.11	0.222	-
8	19.833	SNP2847	0.005	-	0.39	0.297	-	2.04	0.771	-	1.91	1.126	-	0.3	0.102	-	1.32		0.003	-	0.75	2.579	-	1.13	0.227	-	0.52	1.627	-	0.84		0.128	-	0.25	0.943	-	1.71	0.644	-	1.59		1.38	-	0.8	0.356	-	0.19	0.272	-
8	20.382	SNP2850	0.15	-	0.59	2.185	-	1.92	0.668	-	1.99	0.458	-	0.68	0.599	-	1.76		0.83	-	0.94	1.15	-	1.2	0.001	-	0.64	2.494	-	0.91		5.319	**	0.29	0.641	-	1.68	0.762	-	1.58		0.943	-	0.62	0.04	-	0.16	2.414	-
8	20.656	SNP2851	1.967	-	0.71	0.117	-	1.17	0.035	-	1.63	0.19	-	0.68	0.326	-	1.72		0.004	-	0.5	1.567	-	1.51	0.245	-	0.42	1.466	-	0.98		3.52	*	0.12	0.009	-	1.4	0.001	-	1.19		0.412	-	0.53	0	-	0.16	1.84	-
8	21.483	SNP2852	0.11	-	0.8	0.676	-	0.27	0.24	-	0.14	0.314	-	0.56	0.059	-	1.26		0.001	-	0.17	4.533	**	1	0.07	-	0.29	2.091	-	0.66		0.252	-	0.29	0.328	-	0.03	0.189	-	0.02		1.637	-	0.25	0.462	-	0.19	0.353	-
8	22.032	g8A241	3.617	-	0.8	1.869	-	0.47	3.295	-	0.55	2.347	-	0.55	3.658	-	1.23		1.59	-	0.44	0.033	-	0.92	1.831	-	0.79	0.311	-	0.93		3.692	-	0.46	2.836	-	0.55	2.188	-	0.41		0.094	-	0.12	0.369	-	0.04	0.259	-
8	22.306	SNP2856	5.843	*	0.9	3.844	-	1.01	3.734	-	0.87	4.826	*	0.51	1.613	-	1.32		0.897	-	0.34	1.022	-	0.77	1.826	-	0.87	0.601	-	1		1.095	-	0.77	4.789	*	0.74	4.66	*	0.75		0.338	-	0.08	1.396	-	0.13	0.518	-
8	23.133	SNP2859	0.416	-	0.49	0.38	-	0.16	0	-	0.16	0.021	-	0.56	0.129	-	0.98		0.417	-	0.73	1.518	-	0.67	0.13	-	0.74	1.252	-	1.19		0.358	-	0.9	0.004	-	0.3	0.001	-	0.16		0.546	-	0.53	0.008	-	0.36	0.612	-
8	23.407	SNP2860	0.358	-	0.49	0.675	-	0.41	0.085	-	0.16	0.169	-	0.59	0.118	-	1.66		0.072	-	0.99	1.681	-	0.53	0.298	-	0.49	1.231	-	0.76		0.125	-	0.56	0.122	-	0.4	0.044	-	0.3		1.07	-	0.28	0.046	-	0.17	1.195	-
8	23.681	SNP2863	0.915	-	0.47	1.8	-	0.86	0.006	-	0.22	0.003	-	0.74	0.036	-	1.27		0.339	-	1.17	0.25	-	0.48	0.13	-	0.58	0.435	-	0.6		0.077	-	0.38	0.137	-	0.77	0.262	-	0.63		0.435	-	0.26	0.048	-	0.12	1.529	-
8	24.23	SNP2864	0.149	-	0.62	0.621	-	0.58	0.141	-	0.69	0.009	-	1	0.492	-	0.81		0.057	-	1.26	1.535	-	0.45	0.318	-	0.47	1.061	-	0.26		0.447	-	0.26	0.009	-	1.03	0	-	1.01		0.863	-	0.26	0.004	-	0.02	2.122	-
8	24.504	SNP2865	0.117	-	0.6	1.028	-	0.88	0.166	-	0.65	0.055	-	1.17	0.269	-	0.74		0.06	-	1.39	1.386	-	0.45	0.088	-	0.62	0.423	-	0.17		0.205	-	0.34	0.006	-	1.06	0.002	-	1.16		1.496	-	0.38	0.116	-	0.08	2.099	-
8	24.778	SNP2867	9.308	***	0.48	4.822	*	1.13	7.25	**	1.47	6.615	**	1.07	0.657	-	0.63		0.541	-	0.29	5.394	*	0.38	1.001	-	0.35	1.443	-	0.08		2.066	-	0.48	9.388	***	3.09	8.294	**	2.66		1.279	-	0.09	0.959	-	0.31	2.409	-
8	25.328	SNP2869	1.68	-	0.53	0.122	-	0.32	0.119	-	0.55	0.001	-	0.98	0.331	-	0.59		0.002	-	0.05	2.196	-	0.33	0	-	0.44	0.75	-	0.3		3.173	*	0.78	0.775	-	2.54	0.845	-	1.81		0.258	-	0.49	0.028	-	0.48	1.159	-
8	25.602	SNP2870	2.32	-	0.59	0.227	-	0.45	0.058	-	0.86	0.034	-	0.98	0.915	-	0.45		0.065	-	0.17	1.396	-	0.4	0.003	-	0.62	0.89	-	0.39		3.589	*	0.43	0.676	-	2.36	0.778	-	1.84		1.329	-	0.7	0.201	-	0.4	2.201	-
8	26.151	SNP2871	0.664	-	0.2	1.972	-	0.73	0.148	-	1.04	0.007	-	0.71	0.722	-	0.51		0.565	-	0.36	2.152	-	0.72	0.248	-	0.5	0.41	-	0.43		0.098	-	0.27	0.002	-	1.49	0.029	-	1.36		1.078	-	0.64	0.028	-	0.35	1.49	-
8	26.425	SNP2874	0.709	-	0.44	0.709	-	0.73	0.167	-	0.99	0.065	-	0.68	0.514	-	0.38		0.021	-	0.29	1.067	-	0.71	0.211	-	0.5	1.079	-	0.45		4.719	**	0.27	0.833	-	1.31	1.065	-	1.21		0.582	-	0.58	0.002	-	0.33	1.954	-
8	27.251	SNP2875	0.804	-	1	1.264	-	0.51	0.286	-	0.78	0.009	-	0.53	1.119	-	1.66		0.062	-	0.31	1.948	-	0.79	0.374	-	0.57	1.107	-	0.51		0.146	-	0.19	0.056	-	1.34	0.122	-	1.14		0.636	-	0.93	0.032	-	0.45	1.751	-
8	27.801	SNP2877	2.319	-	0.45	0.115	-	0.48	0.036	-	0.79	0.041	-	1.06	1.417	-	2.41		0.003	-	0.36	1.355	-	0.81	0.183	-	0.64	1.263	-	0.52		2.265	-	0.18	0.373	-	1.36	0.412	-	1.1		1.137	-	1.02	0.262	-	0.45	1.409	-
8	28.906	SNP2878	1.564	-	0.3	1.66	-	0.43	0.459	-	0.92	0.02	-	1.07	2.24	-	0.9		0.102	-	0.75	1.454	-	1.24	0.051	-	0.39	0.314	-	0.28		0.337	-	0.25	0.364	-	1.11	0.471	-	0.87		0.062	-	0.47	0.488	-	0.68	1.137	-
8	29.18	SNP2879	0.885	-	0.36	1.347	-	0.33	0.305	-	0.7	0.01	-	1.06	1.27	-	0.64		0.01	-	0.96	0.448	-	0.8	0.046	-	0.99	0.104	-	0.17		0.001	-	0.17	0.153	-	0.93	0.288	-	0.8		0.618	-	0.75	0.036	-	0.87	1.599	-
8	29.454	SNP2880	1.853	-	1.13	0.083	-	0.08	0.752	-	0.49	0.757	-	0.99	1.846	-	0.21		2.097	-	1.11	0.085	-	0.29	9.568	***	1.8	1.273	-	0.15		2.92	-	0.07	3.893	-	0.83	3.581	-	0.76		5.128	*	1.28	5.663	*	1.25	1.299	-
8	30.003	SNP2881	1.725	-	0.72	0.269	-	0.19	0.011	-	0.47	0.006	-	0.46	0.483	-	0.47		0.006	-	0.14	2.599	-	1	0.006	-	0.63	1.307	-	0.45		2.348	-	0.22	0.64	-	0.41	0.679	-	0.33		1.578	-	1.06	0.18	-	0.71	2.24	-
8	30.553	SNP2882	1.271	-	0.28	0	-	0.21	0.011	-	0.57	0.168	-	0.61	0.043	-	0.79		0.006	-	0.2	1.029	-	0.69	0.507	-	1.15	0.513	-	0.36		2.145	-	0.22	0.12	-	0.28	0.147	-	0.21		0.005	-	0.75	0.131	-	0.7	0.056	-
8	30.827	SNP2883	0.287	-	0.6	1.136	-	0.34	0.639	-	0.69	0.042	-	0.72	1.326	-	0.31		0	-	0.15	1.289	-	0.81	0.246	-	1.39	0.473	-	0.42		0.022	-	0.21	0.054	-	0.08	0.137	-	0.06		1.333	-	1.01	0.014	-	0.72	2.594	-
8	31.376	g8A66	2.702	-	0.25	0.367	-	0.4	0.084	-	0.37	0.184	-	1.13	2.81	-	0.35		1.379	-	0.47	0.667	-	1.04	2.889	-	0.81	0.65	-	0.03		3.583	-	0.31	1.794	-	0.83	1.115	-	0.57		1.829	-	0.23	2.807	-	0.33	0.459	-
8	32.203	SNP2886	0.782	-	0.31	0.429	-	0.63	0.001	-	0.68	0.038	-	0.98	0.407	-	0.34		0.089	-	0.17	0.567	-	0.17	0.001	-	0.18	0.443	-	0.02		2.273	-	0.11	0.3	-	0.59	0.326	-	0.64		0.445	-	0.89	0.011	-	0.29	1.305	-
8	33.029	SNP2887	1.918	-	0.38	0.014	-	0.37	0.018	-	0.55	0.134	-	0.8	0.18	-	0.33		0.398	-	0.5	0.302	-	0.61	0.012	-	0.61	0.003	-	0.17		1.874	-	0.1	0.231	-	0.59	0.248	-	0.62		0.882	-	1.25	0.145	-	0.81	0.622	-
8	33.856	SNP2888	0.313	-	0.46	0.244	-	0.59	0.18	-	0.55	0.022	-	0.62	0.051	-	0.33		0.157	-	0.22	0.045	-	0.47	0.024	-	0.58	0.011	-	0.26		5.229	**	0.41	0.814	-	0.61	1.117	-	0.74		0.104	-	0.55	0.068	-	0.29	0.373	-
8	35.241	SNP2889	0.744	-	0.54	0.017	-	0.29	0.003	-	0.76	0.095	-	0.43	0.125	-	0.34		0.777	-	0.39	0.246	-	0.31	0.201	-	0.47	0.007	-	0.1		2.677	-	0.29	0.325	-	0.65	0.473	-	0.74		0.334	-	0.49	0.099	-	0.4	0.001	-
8	37.191	SNP2890	0.86	-	0.53	1.564	-	0.15	0.722	-	0.59	0.056	-	0.22	0.898	-	0.33		0.002	-	0.35	0.649	-	0.49	0.706	-	0.45	0.398	-	0.14		0.043	-	0.27	0.31	-	0.29	0.538	-	0.37		0.42	-	0.54	0.189	-	0.5	1.994	-
8	37.465	SNP2891	0.328	-	0.47	0.5	-	0.23	0.601	-	0.24	0.011	-	0.2	2.274	-	0.29		0.032	-	0.44	0.642	-	0.1	0.339	-	0.12	0.583	-	0.28		0.008	-	0.51	0.041	-	0.33	0.14	-	0.47		0.014	-	0.2	0.687	-	0.19	0.917	-
8	37.739	SNP2895	0.171	-	0.47	0.254	-	0.14	1.218	-	0.58	0.052	-	0.26	4.75	**	0.5		0.039	-	0.64	0.357	-	0.12	0.609	-	0.11	0.892	-	0.85		0.015	-	0.53	0.007	-	0.31	0.011	-	0.42		0.002	-	0.2	1.105	-	0.35	1.381	-
8	38.013	SNP2897	0.227	-	0.6	0.102	-	0.12	0.072	-	0.42	0.545	-	0.46	2.685	-	0.49		0.043	-	0.11	0.656	-	0.33	0.648	-	0.26	0.434	-	0.58		0.019	-	0.54	0.36	-	0.19	0.163	-	0.28		0.006	-	0.19	1.296	-	0.49	0.753	-
8	38.287	SNP2898	0.001	-	1.4	0.025	-	0.26	0.58	-	0.65	0.075	-	1.12	3.011	*	0.67		0	-	0.04	1.458	-	0.73	1.03	-	0.53	1.603	-	1.07		0.187	-	0.48	0.173	-	0.25	0.071	-	0.36		0.019	-	0.26	1.1	-	0.4	1.601	-
8	38.561	SNP2900	0.012	-	1.72	0.183	-	0.33	0.397	-	0.51	0.012	-	0.81	2.049	-	0.81		0.016	-	0.44	1.23	-	1.5	1.438	-	0.57	1.953	-	0.78		0.049	-	0.41	0.13	-	0.14	0.033	-	0.18		0.184	-	0.55	0.429	-	0.27	1.761	-
8	39.11	SNP2904	0.065	-	1.39	0.003	-	0.23	0.07	-	0.34	0.204	-	0.92	0.764	-	1		0.081	-	0.73	0.787	-	1.01	0.508	-	0.15	0.564	-	0.28		0.64	-	0.3	0.112	-	0.14	0.053	-	0.18		0.072	-	0.35	0.076	-	0.28	0.262	-
8	39.384	SNP2906	4.007	-	1.5	0.489	-	0.16	0.271	-	0.25	0.63	-	0.78	1.631	-	0.87		0.057	-	0.01	1.663	-	0.68	1.278	-	0.16	2.262	-	0.45		0.343	-	0.06	0.568	-	0.15	0.772	-	0.15		1.466	-	0.36	2.241	-	0.57	0.173	-
8	39.658	SNP2907	1.83	-	1.67	0.156	-	0.08	0.096	-	0.44	0.266	-	1.06	0.257	-	0.81		0.039	-	0.48	0.111	-	0.53	0.093	-	0.85	0.428	-	0.36		0.495	-	0.26	0.307	-	0.12	0.321	-	0.19		0.678	-	0.4	0.148	-	0.26	0.167	-
8	40.763	SNP2908	2.162	-	1.66	0.115	-	0.37	0.069	-	0.87	0.4	-	1.15	0.168	-	0.82		0.05	-	0.21	0.065	-	0.87	0.067	-	1.09	0.057	-	0.62		0.126	-	0.31	0.031	-	0.32	0.041	-	0.44		0.427	-	0.92	0.081	-	0.2	0	-
8	41.037	SNP2910	3.438	-	1.62	0.07	-	0.06	1.01	-	0.49	1.975	-	1.22	2.019	-	0.89		0.787	-	0.21	0.905	-	0.41	1.783	-	0.15	1.07	-	0.48		0.251	-	0.06	1.696	-	0.43	1.463	-	0.33		0.496	-	0	0.093	-	0.02	0.306	-
8	41.311	SNP2911	0.127	-	1.54	0.065	-	0.03	0.128	-	0.12	1.331	-	1.24	0.624	-	0.88		0.718	-	0.18	1.379	-	0.47	0.586	-	0.33	0.241	-	0.45		0.693	-	0.06	0.921	-	0.24	0.697	-	0.2		0.014	-	0.18	0.154	-	0.08	0.067	-
8	41.585	SNP2912	1.106	-	1.57	0.025	-	0.03	0.235	-	0.28	0.55	-	1.3	0.463	-	1.47		0.611	-	0.19	0.007	-	0.59	0.013	-	0.27	0.622	-	0.47		0.118	-	0.18	0.042	-	0.2	0.038	-	0.15		0.254	-	0.17	0.03	-	0.07	0.008	-
8	41.859	SNP2916	1.294	-	0.77	0.016	-	0.09	0.063	-	0.25	0.291	-	0.5	0.615	-	0.76		0.325	-	0.21	0.07	-	0.55	0.05	-	0.27	0.24	-	0.33		0.114	-	0.04	0.006	-	0.39	0.006	-	0.32		0.673	-	0.23	0.191	-	0.14	0.03	-
8	42.408	SNP2917	0.336	-	1.13	0.123	-	0.08	0.005	-	0.37	0.756	-	1.64	0.995	-	0.66		0.706	-	0.1	1.464	-	0.64	0.873	-	0.6	0.565	-	0.52		0.538	-	1.02	0.618	-	0.37	0.419	-	0.16		0.223	-	0.2	0	-	0.13	0.187	-
8	42.682	SNP2919	4.295	-	0.96	1.309	-	0.2	2.346	-	0.41	3.819	-	1.38	1.434	-	0.84		2.295	-	0.21	3.123	-	0.76	2.663	-	0.74	3.264	-	0.79		6.347	**	1.75	1.76	-	0.55	0.982	-	0.22		0.537	-	0.2	0.945	-	0.2	0.218	-
8	43.787	SNP2920	0.191	-	0.82	0.037	-	0.19	0.263	-	0.76	0.153	-	1.33	1.251	-	0.93		0.48	-	0.18	1.648	-	0.68	0.009	-	0.95	0.272	-	0.84		0.447	-	2.1	0.175	-	0.27	0.078	-	0.05		0.058	-	0.18	0.119	-	0.1	0.163	-
8	44.061	SNP2921	0.006	-	0.85	0.006	-	0.27	0.547	-	0.59	0.135	-	1.2	0.854	-	1		0.214	-	0.1	1.414	-	0.4	0.108	-	0.75	0.233	-	0.84		0.506	-	2.12	0.085	-	0.22	0.157	-	0.02		0.019	-	0.18	0.167	-	0.07	0.004	-
8	44.611	SNP2923	0.016	-	0.48	0.07	-	0.8	0.442	-	0.61	0.126	-	1.28	0.856	-	0.8		0.071	-	0.2	1.173	-	0.46	0.599	-	0.38	0.574	-	0.95		0.698	-	2.12	0.173	-	0.21	0.244	-	0.16		0	-	0.26	0.297	-	0.06	0.4	-
8	45.16	SNP2925	1.074	-	0.82	1.296	-	0.32	0.053	-	0.13	1.458	-	1.48	1.328	-	0.84		0.266	-	0.29	0.667	-	0.33	0.196	-	0.01	0.031	-	0.51		2.836	*	0.38	0.335	-	0.45	0.419	-	0.33		0.171	-	0.17	0.307	-	0.11	0.166	-
8	45.71	SNP2927	0.447	-	0.08	0.395	-	0.42	0.016	-	0.04	0.926	-	0.59	0.19	-	1.44		1.045	-	0.6	0.645	-	0.9	1.171	-	0.1	0.001	-	0.64		2.762	*	0.19	0.018	-	0.3	0.047	-	0.27		0.069	-	0.39	0.014	-	0.21	0.007	-
8	45.984	g8TA2203	1.231	-	0.4	2.018	-	0.43	0.995	-	0.37	5.122	**	0.41	1.515	-	0.68		3.891	**	0.57	0.633	-	0.28	0.005	-	0.3	1.093	-	0.2		3.296	*	0.14	1.65	-	0.82	1.728	-	0.83		0.449	-	1.18	0.474	-	0.5	0.448	-
8	46.258	g8T686	0.807	-	0.31	1.584	-	0.44	0.295	-	0.34	2.914	*	0.28	1.18	-	1.3		2.27	-	0.54	1.422	-	0.37	0.047	-	0.25	0.326	-	0.21		1.165	-	0.13	1.775	-	0.78	1.679	-	0.78		0.938	-	0.99	2.05	-	0.35	0.005	-
8	46.532	SNP2939	0.313	-	0.39	0.183	-	1.16	0.212	-	0.38	0.534	-	0.5	0.577	-	1.18		0.003	-	1.22	0.926	-	0.48	1.69	-	0.2	0.666	-	1.12		1.509	-	0.15	0.088	-	0.86	0.069	-	0.77		0	-	0.8	0.128	-	0.27	0.152	-
8	46.806	g8T73	5.555	*	0.27	2.886	-	0.91	0.662	-	0.24	4.407	-	0.87	0.894	-	1.28		1.952	-	0.65	0.699	-	0.15	0.013	-	0.11	1.341	-	0.22		1.723	-	0.27	0.859	-	0.27	0.91	-	0.33		0.329	-	0.33	1.044	-	0.21	0.458	-
8	47.911	SNP2944	0.67	-	0.28	0.564	-	0.05	0.104	-	0.21	0.332	-	0.94	0.093	-	0.31		0.196	-	1.05	0.316	-	0.41	2.998	*	0.43	0.08	-	0.71		1.445	-	0.23	0.271	-	0.51	0.235	-	0.58		0.202	-	0.77	0.001	-	0.25	0.421	-
8	48.737	SNP2947	3.078	*	0.78	0.06	-	0.06	0.259	-	0.43	0.264	-	1.47	1.159	-	0.35		0.792	-	0.65	0.012	-	0.32	0.033	-	0.43	0.814	-	0.45		0.049	-	0.11	0.081	-	0.29	0.088	-	0.31		1.184	-	0.36	0.277	-	0.11	0.34	-
8	49.287	SNP2948	5.1	**	0.85	0.92	-	0.36	0.023	-	0.3	0.231	-	1.69	0.175	-	0.89		0.693	-	0.82	0.086	-	0.06	0.365	-	0.38	0.071	-	0.2		0.044	-	0.15	0	-	0.32	0.006	-	0.33		0.2	-	0.17	0.025	-	0.09	0.018	-
8	49.561	SNP2950	0.453	-	0.85	0.17	-	0.02	0.064	-	0.39	0.218	-	1.7	0.001	-	0.93		0.495	-	0.55	0.263	-	0.17	1.206	-	0.94	0	-	0.08		0.773	-	0.11	0.581	-	0.27	0.597	-	0.2		0.824	-	0.13	0.613	-	0.25	0.001	-
8	49.835	SNP2952	1.087	-	0.91	0.867	-	0.41	0.565	-	0.37	0.873	-	1.72	2.374	-	1.2		2.03	-	0.07	0.093	-	0.2	0.133	-	0.12	0.666	-	0.16		0.644	-	0.05	0.423	-	0.34	0.615	-	0.33		0.226	-	0.32	0.684	-	0.42	0.545	-
8	50.661	SNP2953	0.574	-	0.8	0.219	-	0.1	0.003	-	0.32	0.234	-	2.35	0.104	-	0.53		0.818	-	3.11	0.285	-	0.07	1.439	-	0.75	0.007	-	0.57		0.778	-	0.04	0.082	-	0.75	0.097	-	0.68		1.598	-	0.28	0.938	-	0.2	0.135	-
8	50.935	SNP2955	4.51	**	1.45	0.147	-	0.19	0.854	-	0.32	0.228	-	2.23	0	-	1.64		3.914	**	2.64	0.268	-	0.02	0.431	-	0.52	0.693	-	0.6		0.004	-	0.06	0.599	-	0.74	0.497	-	0.72		0.178	-	0.27	0	-	0.11	0.179	-
8	51.761	SNP2956	0.624	-	1.28	0.487	-	0.39	0.091	-	0.33	0.829	-	2.19	0.147	-	1.09		0.782	-	2.36	0.32	-	0.06	1.763	-	0.46	0.002	-	0.52		1.1	-	0.12	0.003	-	0.74	0.004	-	0.77		0.751	-	0.2	0.279	-	0.1	0.137	-
8	52.035	SNP2958	0.245	-	1.37	0.333	-	0.5	0.172	-	0.35	0	-	2.09	0.002	-	1.06		0.629	-	2.11	0.023	-	0.1	1.96	-	0.29	0.025	-	0.58		0.67	-	0.12	0.074	-	0.83	0.097	-	0.85		1.16	-	0.2	0.75	-	0.13	0.022	-
8	52.862	SNP2959	5.747	**	1.33	0.884	-	0.85	0.214	-	0.5	0.011	-	1.99	0.371	-	1.05		0.371	-	1.48	1.646	-	0.16	0.525	-	0.12	0.389	-	0.75		0.029	-	0.18	0.213	-	0.83	0.146	-	0.9		0.006	-	0.24	0.125	-	0.27	0.071	-
8	53.411	SNP2960	3.645	*	0.99	0.128	-	0.91	0.901	-	0.85	0.161	-	1.87	0.043	-	1.17		1.254	-	1.69	0.604	-	0.15	0.195	-	0.17	0.004	-	1.4		0.002	-	0.18	0.316	-	0.9	0.274	-	0.98		0.155	-	0.45	0.019	-	0.52	0.035	-
8	54.516	SNP2961	14.376	*****	0.87	8.225	**	0.99	2.97	-	1.46	4.279	-	1.93	0.45	-	1.08		2.493	-	0.97	0.231	-	0.42	0.031	-	0.24	2.289	-	1.19		1.681	-	0.04	2.903	-	1.38	2.95	-	1.24		0.888	-	0.53	1.278	-	0.69	0.823	-
8	54.79	SNP2962	3.314	*	0.75	0.474	-	0.74	0.702	-	0.89	0.04	-	1.85	0.605	-	1.63		0.114	-	0.9	2.176	-	0.61	1.251	-	0.23	0.991	-	1.21		0.306	-	0.31	0.038	-	1.39	0	-	1.36		0	-	0.51	0.044	-	0.55	1.198	-
8	55.064	SNP2963	0.44	-	0.75	0.281	-	0.42	0.009	-	0.57	0.013	-	1.88	0.098	-	1.54		2.645	-	0.91	0.114	-	0.6	1.387	-	0.3	0.471	-	1.07		0.867	-	0.33	0.077	-	1.2	0.08	-	1.17		2.488	-	0.53	1.658	-	0.4	0.388	-
8	55.614	SNP2965	0.274	-	0.87	0.128	-	0.32	0.079	-	0.21	0.133	-	1.84	1.103	-	1.63		1.066	-	0.52	0.225	-	0.4	0.563	-	0.26	0.095	-	0.77		0.625	-	0.33	0.454	-	0.77	0.481	-	0.73		1.102	-	0.48	0.556	-	0.37	0.205	-
8	56.163	SNP2967	0.484	-	0.74	0.262	-	0.31	0.138	-	0.36	0.238	-	1.8	1.175	-	1.66		4.052	**	0.81	1.123	-	0.42	0.53	-	0.32	0.478	-	0.76		0.509	-	0.35	0.247	-	0.79	0.269	-	0.74		1.764	-	0.46	1.168	-	0.38	0.163	-
8	56.437	SNP2970	1.739	-	0.6	0.33	-	0.3	1.002	-	0.41	0.16	-	1.7	0.788	-	2.47		0.071	-	0.83	0.622	-	0.36	1.799	-	0.32	0.459	-	0.73		1.079	-	0.37	0.43	-	0.86	0.155	-	0.8		0.34	-	0.38	0.128	-	0.3	1.301	-
8	56.987	SNP2971	1.028	-	0.6	0.009	-	0.28	0.766	-	0.56	0.038	-	1.69	0.945	-	2.53		0.012	-	0.98	0.564	-	0.36	1.611	-	0.27	0.585	-	1.01		0.781	-	0.38	0.053	-	1.14	0	-	1.17		0.523	-	0.26	0.252	-	0.19	1.191	-
8	57.261	SNP2973	0.808	-	0.58	0.575	-	0.36	0.577	-	0.67	0.746	-	1.66	1.064	-	2.66		3.259	*	1.05	0.846	-	0.27	0.216	-	0.25	0.53	-	0.95		0.388	-	0.49	0.098	-	1.26	0.131	-	1.33		1.024	-	0.22	0.751	-	0.16	0.002	-
8	57.535	SNP2974	0.324	-	0.59	0.128	-	0.44	0.124	-	0.47	0.327	-	1.35	0.84	-	2.09		4.735	**	1.24	0.702	-	0.31	0.49	-	0.3	0.857	-	1.14		0.544	-	0.47	0.044	-	1.22	0.054	-	1.29		1.31	-	0.37	0.962	-	0.28	0.039	-
8	58.92	SNP2975	2.459	-	0.62	1.439	-	0.56	0.725	-	0.33	1.137	-	1.25	0.674	-	1.8		4.417	**	1.04	0.509	-	0.24	0.349	-	0.33	0.524	-	0.96		0.408	-	0.65	0.208	-	0.58	0.228	-	0.69		0.644	-	0.3	0.946	-	0.39	0.257	-
8	59.469	SNP2977	1.503	-	0.6	1.353	-	0.66	0.154	-	0.64	0.707	-	1.2	0.027	-	1.92		4.949	**	0.79	0.524	-	0.07	0.258	-	0.54	0.95	-	0.89		0.027	-	0.8	0.007	-	0.75	0.002	-	0.93		0.237	-	0.25	0.354	-	0.36	0.397	-
8	59.743	SNP2978	1.201	-	0.59	0.973	-	0.51	0.093	-	0.31	0.248	-	1.18	0.52	-	1.95		3.549	*	0.82	0.003	-	0.06	0.831	-	0.54	1.114	-	0.81		0.043	-	0.72	0.064	-	0.32	0.098	-	0.45		0.51	-	0.26	0.633	-	0.29	0.091	-
8	60.017	SNP2980	2.308	-	0.6	2.112	-	0.79	0.489	-	0.57	0.703	-	1.21	0.345	-	2.08		5.222	**	0.99	0.069	-	0.14	0.451	-	0.76	2.218	-	1.05		0.136	-	0.72	0.005	-	0.53	0.005	-	0.68		0.693	-	0.32	0.827	-	0.27	0.205	-
8	60.291	SNP2981	0.166	-	0.62	0.044	-	0.55	0.027	-	0.69	0.001	-	1.27	0.336	-	2.16		3.591	*	0.91	0.677	-	0.06	0.055	-	0.31	1.04	-	0.75		0.024	-	0.71	0.637	-	0.75	0.657	-	0.9		0.951	-	0.46	0.889	-	0.34	0.01	-
8	60.565	SNP2982	1.531	-	0.63	0.234	-	0.54	0.753	-	0.69	0.063	-	1.13	0.816	-	1.88		0.168	-	0.91	0.33	-	0.06	1.142	-	0.3	0.115	-	0.74		1.027	-	0.71	0.021	-	0.75	0.008	-	0.9		0.631	-	0.45	0.299	-	0.34	1.968	-
8	64.544	SNP2983	1.848	-	0.57	0.309	-	0.55	0.211	-	0.7	0.024	-	1.22	0.919	-	1.71		0.002	-	1.02	0.386	-	0.06	0.78	-	0.25	0.279	-	0.7		1.648	-	0.75	0.012	-	0.82	0.029	-	0.97		0.628	-	0.41	0.45	-	0.34	0.901	-
8	70.949	SNP2985	0.064	-	0.7	0.003	-	0.59	0.232	-	0.69	0.119	-	1.24	0.738	-	1.77		4.501	**	1.18	0.429	-	0.1	0.492	-	0.25	1.23	-	0.73		0	-	0.76	1.104	-	0.91	1.152	-	1.06		1.109	-	0.35	1.115	-	0.33	0.015	-
8	71.498	SNP2986	0.345	-	0.79	0.044	-	0.51	0.011	-	0.45	0.044	-	1.32	1.286	-	1.52		5.333	**	1.28	2.07	-	0.19	0.964	-	0.18	0.652	-	0.73		0.153	-	0.75	0.374	-	0.66	0.344	-	0.81		1.941	-	0.5	1.839	-	0.46	0.037	-
8	72.324	g8A2306	0.5	-	0.83	0.221	-	0.35	0.466	-	0.32	0.52	-	1.34	1.933	-	1.42		6.059	**	1.52	0.386	-	0.03	0.156	-	0.33	3.138	*	0.9		0.108	-	1.09	0.004	-	0.36	0.048	-	0.59		0.809	-	0.52	1.137	-	0.45	0.434	-
8	72.598	SNP2994	0.089	-	1.04	0.801	-	0.65	0.116	-	0.6	0.001	-	1.48	5.195	**	1.06		2.43	-	0.88	0.179	-	0.04	0.239	-	0.21	1.534	-	0.64		0.23	-	1.17	1.09	-	1.1	1.362	-	1.42		1.913	-	0.45	1.792	-	0.38	0.004	-
8	73.148	SNP2998	0.102	-	1.16	0.583	-	0.4	0.006	-	0.36	0	-	1.56	4.076	**	0.89		2.351	-	0.55	0.668	-	0.08	0.112	-	0.13	0.584	-	0.35		1.016	-	1.01	0.903	-	0.58	1.27	-	0.8		1.647	-	0.48	1.165	-	0.51	0.183	-
8	73.422	SNP3006	0.081	-	1.3	0.388	-	0.32	0.013	-	0.34	0.04	-	1.24	4.243	**	1.03		3.324	*	1.08	0.132	-	0.02	0.032	-	0.68	1.878	-	1.2		0.925	-	0.47	1.221	-	0.62	1.581	-	0.71		1.448	-	0.62	1.153	-	0.91	0.062	-
8	74.248	SNP3008	0.307	-	1.31	1.146	-	0.38	0.023	-	0.33	0.113	-	1.2	5.551	**	1.05		3.322	*	1.29	0.362	-	0.07	0.006	-	0.64	1.532	-	1.22		2.404	-	0.45	1.481	-	0.55	2.013	-	0.69		1.365	-	0.91	1.328	-	1.3	0	-
8	74.522	SNP3009	0.01	-	1.43	0.557	-	0.19	0.001	-	0.43	0.162	-	1.59	4.826	**	1.24		6.418	**	1.65	0.346	-	0.03	0.211	-	0.59	3.244	*	1.5		0.999	-	0.44	1.527	-	0.63	1.897	-	0.76		2.556	-	1.36	3.077	*	1.76	0	-
8	75.072	g8M692	0.036	-	1.12	0.169	-	0.21	0.076	-	0.19	0.045	-	1.77	4.042	**	1.5		8.003	****	2.26	0.375	-	0.03	0.057	-	0.64	4.829	**	1.77		1.705	-	0.41	1.151	-	0.56	1.562	-	0.65		0.567	-	1.3	1.579	-	1.63	0.75	-
8	75.898	g8SSH102	0.111	-	1.08	0.466	-	0.24	0.02	-	0.42	0.022	-	1.71	4.95	**	1.52		7.615	***	2.64	0.237	-	0.02	0.088	-	0.6	4.914	**	1.81		2.039	-	0.46	2.163	-	0.83	2.732	*	0.96		0.422	-	1.05	1.401	-	1.21	1.031	-
8	76.448	g8T415	0.032	-	1.22	0.375	-	0.24	0.038	-	0.46	0.022	-	1.35	5.619	**	1.35		8.631	****	2.65	0.302	-	0.02	0.379	-	0.63	4.503	**	1.81		1.887	-	0.47	1.707	-	0.81	2.216	-	0.95		0.767	-	0.97	2.101	-	1.08	1.038	-
8	76.722	SNP3031	0.049	-	1.16	0.214	-	0.24	0.002	-	0.5	0.002	-	1.05	0.021	-	1.21		2.695	-	2.64	0.297	-	0.01	4.015	**	0.66	2.851	*	1.78		0.415	-	0.48	0.457	-	0.79	0.533	-	0.94		0.003	-	0.84	0	-	0.92	0.064	-
8	80.113	g8T2635	0.411	-	0.9	0.984	-	0.26	0.002	-	0.57	0.023	-	1	3.448	*	1.04		6.3	**	2.38	0.704	-	0.08	0.126	-	0.57	2.134	-	1.66		2.977	*	0.52	1.607	-	0.72	2.288	-	0.89		0.266	-	0.63	0.757	-	0.61	0.363	-
8	80.662	SNP3040	0.003	-	0.67	1.185	-	0.56	0.586	-	0.81	1.379	-	1.17	7.519	***	1.22		4.104	**	1.64	0.035	-	0.16	0.332	-	0.55	5.497	**	1.84		2.031	-	0.53	3.538	*	0.96	4.225	**	1.17		2.093	-	0.8	2.337	-	0.69	0.103	-
8	80.936	SNP3049	0.616	-	0.61	0.82	-	0.33	0.013	-	0.15	0.367	-	0.63	5.916	**	0.94		1.341	-	1.16	0.451	-	0.19	0.001	-	0.69	3.208	*	1.7		0.023	-	0.04	4.795	**	1.4	3.894	**	1.2		0.201	-	0.06	0.022	-	0.12	1.763	-
8	81.21	SNP3050	1.465	-	0.6	1.114	-	0.34	0.13	-	0.44	0.001	-	0.46	0.089	-	1.54		3.837	*	1.54	0.249	-	0.39	2.336	-	0.95	6.564	**	1.68		0.427	-	1.19	1.261	-	0.34	1.603	-	0.5		0.397	-	1.02	0.142	-	0.78	1.004	-
8	81.484	SNP3051	9.832	****	0.06	12.069	*****	2.68	3.976	**	1.31	4.722	**	0.4	1.101	-	0.4		0.027	-	1.01	0.155	-	0.55	2.116	-	1.78	0.061	-	1.9		6.787	***	1.2	8.341	****	1.83	10.254	****	2.27		0.231	-	0.19	0.36	-	0.29	0.13	-
8	82.034	g8SSH211	0.274	-	0.31	0.476	-	0.51	0.002	-	0.76	0.027	-	0.36	4.422	**	0.1		8.007	****	3.1	0.883	-	0.26	0.006	-	1.01	4.085	**	1.56		2.039	-	0.71	2.428	-	1.22	3.017	*	1.47		0.05	-	0.57	0.584	-	0.8	1.504	-
8	82.308	SNP3082	0.144	-	0.44	0.75	-	0.51	0.004	-	1.34	0.116	-	0.42	6.578	**	0.57		5.09	**	2.06	0.415	-	0.02	0.079	-	1.37	2.024	-	1.37		2.077	-	0.72	3.992	**	1.58	4.6	**	1.87		1.356	-	0.73	1.618	-	0.93	0.028	-
8	82.582	SNP3085	0.256	-	0.39	0.882	-	0.78	0.153	-	1.04	0.796	-	1.39	6.294	**	1.79		4.517	**	1.96	0.427	-	0.05	0.023	-	1.28	2.498	-	1.38		2.189	-	0.63	3.757	*	1.46	4.39	**	1.7		1.09	-	0.87	2.243	-	1.15	0.292	-
8	82.856	SNP3091	0.618	-	0.42	1.25	-	0.78	0.113	-	0.99	0.781	-	1.55	7.169	***	1.82		4.177	**	1.88	0.592	-	0.05	0.009	-	1.3	1.875	-	1.37		2.046	-	0.67	4.231	**	1.43	4.915	**	1.69		0.975	-	0.87	1.965	-	1.21	0.148	-
8	83.13	SNP3092	0.213	-	0.5	1.092	-	0.75	0.014	-	0.82	0.319	-	1.57	9.118	****	1.67		4.834	**	1.89	0.104	-	0.04	0.187	-	1.29	2.43	-	1.4		2.335	-	0.68	2.848	*	1.27	3.501	*	1.53		2.056	-	0.92	3.978	**	1.36	0.502	-
8	84.235	SNP3094	0.035	-	0.47	0.17	-	0.55	0.014	-	0.4	0.214	-	1.46	0.256	-	1.32		2.909	*	2.09	0.02	-	0.2	4.437	**	1.26	4.804	**	1.37		0.009	-	0.68	0.306	-	0.31	0.389	-	0.41		0.802	-	0.87	1.342	-	1.45	0	-
8	84.509	g8A120	0.164	-	0.2	0.255	-	0.23	6.48	**	1	6.257	**	2.09	4.083	-	1.35		0.861	-	0.16	0.009	-	0.08	1.559	-	0.82	0.307	-	0.32		1.723	-	0.58	3.577	-	1.16	4.652	*	1.36		0.095	-	2.37	0.479	-	2.41	3.336	-
8	85.614	SNP3097	0.129	-	1.19	1.325	-	0.8	0.036	-	0.19	0.289	-	0.66	9.752	****	0.31		3.414	*	1.43	0	-	0.26	0.024	-	0.29	2.919	*	1.55		1.431	-	0.47	2.483	-	1.22	2.943	*	1.34		1.047	-	1.66	2.661	-	2.07	0.652	-
8	86.163	SNP3098	0.101	-	0.26	1.475	-	0.45	0.011	-	0.26	0.272	-	0.68	7.541	***	0.27		4.89	**	1.81	0.008	-	0.12	0.058	-	0.32	3.487	*	1.65		2.286	-	0.59	2.507	-	1.15	3.158	*	1.29		1.162	-	0.81	2.189	-	1.05	0.134	-
8	86.437	SNP3099	0.127	-	0.33	0.207	-	0.34	0.063	-	0.26	0.169	-	1.02	0.076	-	0.05		2.862	*	1.86	0.007	-	0.08	2.095	-	0.33	3.777	*	1.66		0.002	-	0.66	0.572	-	1	0.677	-	1.17		0.452	-	0.51	1.017	-	0.71	0.06	-
8	86.711	SNP3100	0.008	-	0.3	0.295	-	0.26	0.11	-	0.23	0.004	-	1.04	4.487	**	0.05		4.039	**	1.83	0.096	-	0.05	0.523	-	0.28	2.946	*	1.66		1.955	-	0.64	1.84	-	0.87	2.264	-	1.03		0.373	-	0.33	0.998	-	0.5	0.291	-
8	87.537	SNP3108	0.011	-	0.22	0.103	-	0.47	0.009	-	0.3	0.195	-	1.13	0.275	-	1.08		2.58	-	1.84	0.671	-	0.19	1.603	-	0.16	4.673	**	1.98		0.016	-	0.15	0.093	-	1.26	0.144	-	1.24		0.729	-	0.07	1.291	-	0.22	0.009	-
8	87.811	SNP3109	0.521	-	0.48	0.006	-	0.53	0.453	-	0.31	1.218	-	1.52	1.117	-	1.3		5.804	**	1.89	0.083	-	0.18	1.251	-	0.18	5.967	**	1.95		0.007	-	0.07	1.16	-	1.29	1.24	-	1.12		0.272	-	0.02	0.739	-	0.16	0.168	-
8	88.361	SNP3112	0.002	-	0.41	0.073	-	0.55	1.039	-	0.52	1.602	-	1.51	0.154	-	1.03		3.544	*	1.18	0.813	-	0.47	1.618	-	0.38	5.626	**	1.91		0	-	0.84	1.916	-	1.19	2.027	-	0.86		0.51	-	0.49	1.354	-	0.77	0.18	-
8	88.635	SNP3115	1.253	-	0.44	0.504	-	0.47	1.829	-	0.35	1.572	-	1.36	4.279	-	1.05		6.07	**	0.82	0.52	-	0.5	0.88	-	0.13	4.675	*	0.5		2.545	-	0.8	3.621	-	1.43	3.347	-	1.33		0.717	-	0.51	0.242	-	0.68	0.692	-
8	89.74	SNP3116	0.07	-	0.56	0.219	-	0.69	0.984	-	0.26	0.171	-	1.14	5.18	**	0.86		6.143	**	0.97	2.449	-	0.51	0.206	-	0.56	0.888	-	0.13		0.588	-	0.4	0.332	-	0.36	0.365	-	0.36		0.252	-	1.95	0.812	-	1.29	0.664	-
8	90.014	SNP3119	0.13	-	0.6	1.441	-	0.12	1.501	-	0.57	0.691	-	1.21	5.84	*	0.76		6.844	**	1.54	2.877	-	0.85	0.396	-	0.52	2.648	-	0.42		1.159	-	0.35	1.919	-	0.5	1.278	-	0.49		0.359	-	0.61	0.01	-	1.09	1.803	-
8	91.119	SNP3120	0.448	-	0.42	0.6	-	0.32	0.043	-	0.04	0.061	-	1.21	2.856	*	0.8		3.154	*	1.39	0.506	-	0.27	0.525	-	0.56	0.783	-	0.26		1.546	-	0.27	0.736	-	0.44	1.05	-	0.52		0.021	-	1.63	0.537	-	1.28	1.827	-
8	91.393	SNP3122	0.78	-	0.31	0.879	-	0.34	0.016	-	0.1	0.401	-	1.02	6.248	**	0.72		1.568	-	1.94	2.018	-	0.34	0.342	-	0.35	0.006	-	0.44		1.216	-	0.21	2.601	-	1.1	2.852	*	1.12		0.054	-	1.52	0.594	-	1.45	1.739	-
8	91.942	SNP3123	0.585	-	0.82	0.296	-	0.3	0.018	-	0.37	0.346	-	0.85	2.644	-	1.12		2.272	-	2.83	1.978	-	0.53	0	-	0.67	0.001	-	0.74		1.003	-	0.26	2.087	-	0.88	2.447	-	0.98		0.01	-	1.7	0.14	-	1.39	1.808	-
8	92.216	SNP3124	0.295	-	0.48	0.956	-	0.23	0.636	-	0.2	0.795	-	0.94	5.181	*	0.92		4.117	-	0.77	3.008	-	0.67	2.426	-	0.79	5.232	*	1.02		4.045	-	0.49	0.753	-	0.59	0.825	-	0.74		1.949	-	0.7	2.979	-	1.48	0.238	-
8	92.766	SNP3126	1.783	-	0.6	0.459	-	0.52	1.602	-	1.04	0.957	-	0.93	6.724	**	1.01		2.907	-	1.16	2.612	-	0.21	0.51	-	0.31	2.875	-	1.15		0.92	-	0.2	3.172	-	1.41	2.758	-	1.33		1.151	-	0.41	3.356	-	0.93	2.763	-
8	93.04	SNP3128	4.076	-	0.81	2.577	-	1.05	3.951	-	0.81	5.006	*	0.24	6.7	**	1.41		2.658	-	1.48	0.329	-	0.26	0.042	-	0.31	4.713	*	1.32		1.505	-	0.18	7.995	**	1.74	8.045	**	1.71		0.38	-	0.11	0.626	-	0.27	5.147	*
8	96.431	SNP3129	0.057	-	0.49	0.071	-	0.08	0.105	-	0.89	0.012	-	0.18	4.502	**	1.48		2.038	-	1.1	1.549	-	1.63	1.227	-	0.38	0.318	-	0.88		1.999	-	0.55	0.992	-	0.3	1.335	-	0.43		0.026	-	0.27	0.902	-	0.47	3.819	*
8	96.705	g8T595	1.578	-	0.43	1.879	-	0.27	4.266	-	1.07	3.965	-	0.06	2.914	-	1.93		5.198	*	1.55	5.406	*	1.47	1.806	-	0.32	7.68	**	1.13		1.13	-	0.47	0.405	-	0.3	0.515	-	0.42		0.988	-	0.24	0.326	-	0.53	8.106	**
8	97.531	SNP3131	0.422	-	0.39	0.609	-	0.54	2.368	-	0.46	1.33	-	0.18	3.252	-	2.34		3.244	-	0.54	3.071	-	0.5	3.761	-	0.45	4.014	-	0.71		1.347	-	0.38	1.036	-	0.64	1.008	-	0.68		0.661	-	0.32	0.868	-	0.57	1.026	-
8	100.341	SNP3132	0.376	-	0.38	0.4	-	0.56	0.191	-	0.4	0	-	0.68	3.309	*	1.86		1.35	-	0.55	1.626	-	0.78	0.649	-	0.21	0.024	-	0.05		0.848	-	0.48	1.368	-	0.59	1.707	-	0.71		0.01	-	0.88	0.293	-	1.71	2.989	*
8	100.615	SNP3133	0.028	-	0.15	0.013	-	1	0.328	-	0.32	0.02	-	0.83	3.741	*	1.73		2.242	-	0.9	1.167	-	0.63	0.047	-	0.21	0.056	-	0.1		0.141	-	0.37	0.567	-	0.73	0.78	-	0.84		0.003	-	0.72	0.511	-	1.25	3.849	**
8	100.889	SNP3138	0.073	-	0.11	0.064	-	1.1	0.337	-	0.29	0.006	-	0.94	3.198	*	1.86		3.658	*	1.38	1.676	-	0.52	0.07	-	0.09	0.153	-	0.22		0.281	-	0.3	0.651	-	0.8	0.873	-	0.9		0.001	-	0.69	0.215	-	1.14	1.711	-
8	101.715	SNP3140	0.618	-	0.32	0.135	-	0.9	0.12	-	0.02	0.183	-	0.75	1.173	-	1.13		4.973	**	1.45	0.391	-	0.3	0.149	-	0.06	1.198	-	0.91		0.36	-	0.21	1.633	-	0.7	1.898	-	0.77		0.001	-	0.12	0.159	-	0.37	1.315	-
8	102.265	SNP3143	0.305	-	0.41	0.599	-	0.24	3.137	-	0.28	2.428	-	0.89	3.598	-	0.74		3.128	-	0.44	2.11	-	0.65	2.493	-	0.9	1.583	-	0.38		4.293	-	0.31	0.261	-	0.68	0.356	-	0.8		0.051	-	0.22	0.026	-	0.34	0.069	-
8	102.814	SNP3144	0.913	-	0.3	0.739	-	0.07	1.444	-	0.28	1.503	-	0.95	2.45	-	0.75		7.999	**	0.92	0.194	-	0.36	3.103	-	1.12	6.472	**	0.89		1.275	-	0.55	1.528	-	1.54	1.198	-	1.39		0.967	-	0.29	1.494	-	0.6	0.327	-
8	103.641	SNP3145	0.488	-	0.13	0.054	-	0.14	0.006	-	0.2	0.388	-	1.52	1.625	-	0.7		5.582	**	1.52	0.656	-	1.47	1.112	-	0.72	1.378	-	0.56		0.76	-	0.48	1.706	-	0.97	2.077	-	0.84		0.053	-	0.18	0.268	-	0.13	3.437	*
8	103.915	SNP3146	0.177	-	0.05	0.001	-	0.39	0.343	-	0.38	0.02	-	1.71	1.433	-	0.64		4.3	**	1.44	0.639	-	1.74	0.875	-	0.62	0.883	-	0.75		0.53	-	0.36	0.501	-	0.47	0.689	-	0.43		0.045	-	0.33	0.38	-	0.22	3.934	**
8	104.189	g8Opr	1.689	-	0.07	1.848	-	0.36	0.681	-	0.27	0.592	-	1.69	1.017	-	0.7		7.048	**	1.74	5.007	*	1.34	1.335	-	0.45	4.557	-	1.03		3.247	-	0.52	1.136	-	0.48	1.01	-	0.46		0.267	-	0.19	0.025	-	0.42	5.287	*
8	105.015	SNP3149	1.328	-	0.13	0.461	-	0.26	0.001	-	0.4	0.578	-	2.05	2.402	-	0.39		3.988	**	1.16	0.335	-	1.03	1.428	-	0.84	1.174	-	0.85		1.161	-	0.52	1.727	-	0.7	2.224	-	0.83		0.003	-	0.18	0.484	-	0.34	3.273	*
8	105.289	SNP3150	0.039	-	0.14	0.032	-	0.25	1.019	-	0.47	1.334	-	2.14	0.228	-	0.37		1.453	-	1.21	1.099	-	0.8	6.747	***	0.95	1.665	-	0.89		0.013	-	0.72	0.075	-	0.58	0.235	-	0.76		0.423	-	0.15	1.261	-	0.35	0.218	-
8	105.563	SNP3151	0.676	-	0.86	0.001	-	0.35	0.485	-	0.63	0.033	-	3.32	3.299	*	0.29		5.567	**	1.61	0.97	-	0.98	0.602	-	0.87	0.708	-	1.06		1.683	-	0.76	0.464	-	0.5	0.934	-	0.7		0.087	-	0.15	0.36	-	0.3	3.805	*
8	105.837	g8T730	1.863	-	0.22	1.373	-	0.33	2.418	-	0.68	1.661	-	2.47	1.11	-	0.65		9.396	***	2.22	3.425	-	0.82	2.223	-	0.76	5.368	*	1.11		1.954	-	0.78	0.476	-	0.53	0.405	-	0.74		0.207	-	0.07	0.117	-	0.5	7.227	**
8	106.387	g8A286	3.112	-	0.23	2.432	-	0.85	4.162	-	1	1.603	-	2.34	5.05	*	1.04		1.668	-	0.57	3.688	-	0.61	1.656	-	0.36	2.416	-	0.35		3.74	-	1.27	0.404	-	0.45	0.147	-	0.61		0.294	-	0.15	1.943	-	0.76	2.29	-
8	106.936	SNP3157	0.19	-	0.22	0.142	-	0.83	2.254	-	0.86	2.343	-	2.11	0.974	-	1.13		5.869	*	1.24	0.785	-	0.01	1.933	-	0.29	2.222	-	0.8		1.208	-	1.47	0.057	-	0.93	0.177	-	1.37		0.746	-	0.29	0.522	-	0.42	0.519	-
8	107.762	SNP3158	1.498	-	0.65	0.49	-	0.8	0.26	-	0.87	0.196	-	3.45	3.213	*	0.87		4.841	**	0.84	0.902	-	0.65	0.823	-	0.73	0.704	-	0.33		2.276	-	1.11	1.662	-	0.45	2.417	-	0.7		0.018	-	0.03	0.224	-	0.12	1.835	-
8	108.036	SNP3159	0.021	-	0.73	0.218	-	0.6	0.832	-	0.6	1.441	-	3.63	0.946	-	0.82		0.727	-	1.02	0.787	-	0.47	4.381	**	0.79	0.981	-	0.49		0.08	-	0.94	0.019	-	0.39	0.114	-	0.56		0.459	-	0.05	1.41	-	0.25	0.219	-
8	108.586	SNP3160	1.518	-	1.33	3.197	-	0.74	1.813	-	0.46	1.632	-	3.2	4.884	*	0.41		0.622	-	1.12	1.888	-	0.32	1.486	-	0.98	1.74	-	0.89		0.863	-	0.44	0.187	-	0.25	0.534	-	0.35		0.532	-	0.05	2.402	-	0.43	6.276	**
8	110.253	SNP3161	1.183	-	1.17	0.337	-	0.73	0.061	-	0.48	0.08	-	1.39	0.995	-	0.42		5.069	**	1.2	0	-	0.14	2.668	-	0.98	2.647	-	1.16		2.158	-	0.59	1.71	-	0.61	2.544	-	0.78		0.088	-	0.06	0.104	-	0.36	2.123	-
8	110.802	SNP3162	0.628	-	1.11	0	-	0.74	0.174	-	0.13	0.122	-	1.22	2.293	-	0.43		7.13	***	1.35	0.007	-	0.26	2.02	-	0.99	3.502	*	1.32		1.136	-	0.63	2.083	-	0.41	2.731	*	0.56		0.091	-	0.05	0.402	-	0.18	3.967	**
8	111.076	SNP3165	0.94	-	0.99	0.032	-	1.57	0.14	-	0.26	0.093	-	1.57	1.694	-	0.17		6.669	***	1.13	0.022	-	0.03	3.516	*	1.01	4.443	**	1.32		1.047	-	0.43	2.107	-	0.6	2.742	*	0.74		0.223	-	0.12	0.291	-	0.67	5.614	**
8	111.35	g8T67	0.019	-	0.98	0.081	-	0.6	0.553	-	0.83	0.123	-	1.69	4.447	**	0.16		5.599	**	1.19	0.05	-	0.03	1.069	-	0.25	3.514	*	1		0.928	-	0.43	0.605	-	0.67	1.001	-	0.61		0.199	-	0.27	2.519	-	0.75	6.422	**
8	111.624	g8SSH61	0.108	-	0.65	0.026	-	0.84	0.257	-	0.25	0.356	-	2.6	4.036	**	0.18		6.001	**	1.27	0.017	-	0.1	0.805	-	0.42	3.174	*	1		2.063	-	0.62	0.884	-	0.55	1.388	-	0.54		0.063	-	0.39	1.783	-	0.71	5.665	**
8	112.174	SNP3177	0.543	-	0.37	0.073	-	0.16	0.174	-	0.12	0.354	-	1.85	3.318	*	0.45		8.32	****	1.5	0.331	-	0.47	4.494	**	0.76	3.57	*	1.26		1.972	-	0.79	0.869	-	0.75	1.335	-	0.68		0.063	-	0.1	0.705	-	0.49	5.272	**
8	112.447	SNP3179	0.111	-	0.17	0.08	-	0.07	0.344	-	0.13	0.091	-	1.55	1.8	-	0.54		10.468	****	1.71	0.281	-	0.56	4.83	**	0.94	4.49	**	1.5		0.819	-	0.79	0.252	-	0.52	0.443	-	0.45		0.223	-	0.11	0.343	-	0.63	4.78	**
8	112.721	SNP3180	0.131	-	0.89	0.001	-	0.13	0.468	-	0.13	0.261	-	1.38	2.946	*	0.44		8.954	****	1.39	0.066	-	0.71	1.976	-	0.34	3.454	*	1.39		0.379	-	0.82	0.326	-	0.42	0.498	-	0.42		0.007	-	0.03	1.266	-	0.34	4.86	**
8	112.995	SNP3183	4.349	-	0.04	2.46	-	0.56	4.884	*	0.82	3.152	-	1.77	1.783	-	0.65		14.057	*****	2.43	1.84	-	0.49	3.928	-	0.33	15.138	*****	2.65		2.9	-	1.2	0.702	-	0.05	1.255	-	0.15		1.912	-	0.42	2.337	-	0.75	0.568	-
8	113.545	SNP3185	0.001	-	0.45	0.566	-	0.19	0.33	-	0.27	0.367	-	2.05	2.784	*	0.67		6.099	**	1.04	0.007	-	0.3	1.989	-	1.03	3	*	1.09		0.523	-	0.99	0.168	-	0.33	0.342	-	0.23		0.011	-	0.08	0.843	-	0.12	5.216	**
8	115.212	SNP3187	0.668	-	0.71	0.081	-	0.23	0.009	-	0.72	0.024	-	2.25	0.957	-	0.55		0.129	-	1.18	0.037	-	0.67	4.872	**	1.61	2.596	-	2.36		0.001	-	0.71	0.603	-	0.27	0.359	-	0.29		0.039	-	0.06	0.074	-	0.42	0.865	-
8	115.486	g8M630	0.178	-	0.71	0.427	-	0.23	0.012	-	0.68	1.028	-	2.31	2.792	*	0.52		5.268	**	1.12	0.417	-	0.76	1.186	-	1.65	4.393	**	2.42		0.965	-	0.71	0.773	-	0.3	1.138	-	0.32		0.168	-	0.11	1.581	-	0.43	3.72	*
8	115.76	SNP3197	0.045	-	0.35	0.181	-	0.18	0	-	0.28	0.687	-	2.17	2.263	-	0.47		4.965	**	1.03	0.002	-	0.42	5.762	**	1.92	4.124	**	1.99		0.599	-	0.71	1.293	-	0.47	1.825	-	0.43		0.362	-	0.1	1.638	-	0.38	1.224	-
8	116.309	g8T2647	0.016	-	0.25	0.131	-	0.34	0.014	-	0.72	1.488	-	2.04	2.07	-	0.45		4.621	**	1.16	0.637	-	0.46	1.406	-	1.52	4.582	**	2.19		1.295	-	0.72	1.172	-	0.35	1.654	-	0.42		0.067	-	0.16	1.565	-	0.44	4.641	**
8	116.583	SNP3200	0.047	-	0.22	0.109	-	0.18	0.723	-	0.16	2.803	*	2.11	1.356	-	0.44		5.616	**	1.01	0.967	-	0.31	3.853	**	1.65	6.166	**	2		0.017	-	0.57	4.319	**	0.87	3.706	*	0.7		0.205	-	0.18	1.854	-	0.47	2.736	*
8	116.857	SNP3202	0	-	0.23	0.023	-	0.26	0.064	-	0.46	1.218	-	2	1.155	-	0.38		5.975	**	1.2	0.894	-	0.23	3.563	*	1.82	6.788	***	2.12		0.285	-	0.52	1.321	-	0.36	1.691	-	0.35		0.393	-	0.33	2.225	-	0.84	2.858	*
8	117.407	SNP3208	0.075	-	0.77	0.029	-	0.34	0.149	-	0.21	1.57	-	2	1.096	-	0.3		4.427	**	1.39	0.57	-	0.38	4.928	**	0.56	4.914	**	2.42		0.753	-	0.26	0.669	-	0.45	0.964	-	0.5		0.023	-	0.4	0.792	-	0.88	5.024	**
8	117.956	SNP3210	0.033	-	0.57	0.049	-	0.38	0.057	-	0.2	0.89	-	2.05	0.41	-	0.97		3.685	*	1.09	1.979	-	0.34	4.467	**	0.88	6.303	**	2.26		0.459	-	0.25	1.084	-	0.45	1.332	-	0.54		0.171	-	0.75	0.366	-	1.43	4.87	**
8	118.782	SNP3211	1.053	-	0.13	1.131	-	0.29	1.95	-	1.07	2.007	-	1.54	2.792	-	1.26		3.788	-	1.09	5.691	*	0.91	5.286	*	0.61	8.993	**	1.51		0.205	-	0.24	0.317	-	0.52	0.357	-	0.62		0.194	-	0.13	0.179	-	0.3	0.148	-
8	119.332	SNP3212	2.893	-	0.11	2.382	-	0.99	2.081	-	1.59	4.392	-	1.73	1.189	-	0.86		2.606	-	0.81	1.149	-	0.69	4.833	*	0.9	5.098	*	2.63		0.558	-	0.66	0.154	-	2.1	0.139	-	1.97		0.843	-	0.07	1.177	-	0.46	6.993	**
8	119.606	SNP3215	0	-	0.26	0.206	-	0.46	0.203	-	1.79	0.416	-	1.39	0.043	-	0.57		4.742	**	1.22	3.303	*	1.08	5.008	**	0.67	10.639	****	3.21		0.245	-	0.27	1.768	-	2.03	1.899	-	1.71		0.396	-	0.09	0.126	-	0.24	4.591	**
8	120.432	g8T2589	0.002	-	0.31	0.719	-	0.16	2.23	-	2.68	3.61	*	1.27	0.109	-	0.75		0.735	-	1.73	0.15	-	0.9	0.441	-	0.96	0.79	-	3.78		0.002	-	0.4	0.113	-	0.76	0.204	-	0.81		0.005	-	0.07	0.025	-	0.06	0.165	-
8	121.537	SNP3220	0.164	-	0.41	0.197	-	0.22	0.022	-	2.06	0.03	-	1.76	0.043	-	0.24		7.778	***	1.81	1.33	-	0.69	3.449	*	0.92	9.702	****	3.67		0.215	-	0.16	1.731	-	0.69	1.431	-	0.63		0	-	0.06	1.091	-	0.08	4.386	**
9	0	SNP3223	0	-	0.38	0.202	-	0.37	0.523	-	0.54	0.535	-	1.79	0.334	-	0.22		0.125	-	0.19	1.052	-	1.09	2.427	-	1.16	3.748	*	1.17		0.286	-	1.89	1.733	-	0.37	1.221	-	0.43		4.207	**	1.61	1.212	-	0.84	6.37	**
9	0.274	SNP3224	0.204	-	0.27	0.104	-	0.31	1.004	-	0.61	0.741	-	1.77	0.916	-	0.87		0.407	-	0.5	0.957	-	1.19	1.366	-	0.93	4.085	**	1.18		0.132	-	1.79	2.699	-	0.49	1.929	-	0.46		6.318	**	1.73	2.429	-	0.87	5.942	**
9	0.548	SNP3237	0.119	-	0.09	0.552	-	0.2	1.657	-	0.9	0.246	-	1.68	0.89	-	0.94		0.916	-	0.1	9.185	**	1.61	4.215	-	0.9	2.181	-	0.87		3.499	-	1.66	1.275	-	0.85	0.404	-	0.68		3.021	-	1.44	1.197	-	0.85	2.449	-
9	1.097	g9A2298	0.47	-	0.03	2.061	-	0.78	0.978	-	0.9	0.542	-	1.77	0.736	-	0.95		0.927	-	0.2	5.003	*	1.09	5.619	*	0.79	2.359	-	0.86		3.677	-	1.52	0.989	-	0.91	0.323	-	0.88		6.078	**	1.94	5.043	*	1.51	1.618	-
9	1.371	SNP3248	0.174	-	0.27	0.673	-	0.61	0.395	-	0.53	0.837	-	1.48	0.684	-	0.47		0.568	-	0.4	0.005	-	1.5	0.405	-	0.51	0.037	-	0.46		1.464	-	0.58	0.483	-	0.56	0.863	-	0.68		0.002	-	0.64	0.001	-	0.19	0.006	-
9	1.645	SNP3249	0.024	-	0.38	0.051	-	0.34	0.761	-	0.47	0.841	-	1.31	0.329	-	0.26		0.138	-	0.19	0.511	-	1.3	3.488	*	1.08	3.201	*	0.77		0.52	-	0.73	1.994	-	0.63	1.347	-	0.63		3.552	*	0.75	1.139	-	0.2	4.858	**
9	1.919	SNP3251	0.16	-	0.36	0.12	-	0.49	0.692	-	0.17	0.576	-	1.35	0.237	-	0.23		0.069	-	0.13	0.835	-	0.84	3.978	**	1.62	3.42	*	1.1		0.252	-	0.34	2.251	-	0.5	1.664	-	0.43		4.871	**	1.1	1.246	-	0.64	7.648	***
9	2.469	g9A2744	1.103	-	0.2	2.081	-	0.8	0.159	-	0.43	0.041	-	1.58	0.467	-	0.19		1.411	-	0.68	4.395	-	0.52	7.445	**	1.64	3.019	-	1.42		4.569	-	1.65	0.874	-	0.52	0.841	-	0.61		7.412	**	2.66	6.395	**	1.92	2.094	-
9	3.854	SNP3254	0.193	-	0.16	0.006	-	1.15	0.592	-	0.4	0.582	-	1.69	0.146	-	0.25		0.003	-	0.58	0.728	-	0.55	3.824	*	1.73	2.543	-	1.51		0.276	-	1	2.268	-	0.77	1.656	-	0.87		4.001	**	2.8	1.124	-	1.88	5.856	**
9	5.239	SNP3256	0.085	-	0.14	0.061	-	0.31	0.638	-	0.2	0.599	-	1.74	0.107	-	0.39		0.409	-	0.3	1.01	-	1.36	3.757	*	1.08	4.484	**	0.92		0.252	-	0.4	2.451	-	0.7	1.826	-	0.62		4.126	**	0.83	0.875	-	0.24	6.615	**
9	5.513	SNP3257	0.08	-	0.11	0.007	-	0.3	0.153	-	0.19	0.427	-	1.71	1.101	-	0.35		1.153	-	0.35	6.42	**	1.3	1.166	-	1.28	1.665	-	0.66		0.203	-	0.43	1.214	-	0.61	1.472	-	0.56		1.499	-	0.76	0.176	-	0.11	4.729	*
9	8.035	SNP3258	0.103	-	0.12	0.021	-	0.03	0.997	-	0.38	1.387	-	1.69	0.108	-	0.34		0.097	-	0.08	0.294	-	1.13	1.481	-	1.14	1.541	-	1.22		0.188	-	0.92	2.735	*	0.95	2.135	-	0.73		1.202	-	0.54	0.039	-	0.18	4.239	**
9	8.584	SNP3265	0.398	-	0.1	0.008	-	0.04	0.028	-	0.36	0.2	-	1.8	0.093	-	0.5		0.289	-	0.12	0.014	-	1.02	4.769	**	1.27	0.527	-	1.39		1.514	-	1.01	1.121	-	0.96	0.454	-	0.73		0.188	-	0.53	0.164	-	0.19	0.011	-
9	10.819	SNP3266	1.26	-	0.12	0.688	-	0.3	0.453	-	0.23	0.579	-	1.81	0.963	-	0.51		0.141	-	0.31	0.001	-	0.68	2.412	-	1.34	0.139	-	1.21		0.397	-	0.75	2.179	-	1.07	1.237	-	0.78		0.007	-	0.44	0.081	-	0.14	0.34	-
9	13.341	SNP3267	0.087	-	0.22	0.178	-	0.4	0.236	-	0.14	0.369	-	1.72	0	-	0.57		0.262	-	0.22	1.007	-	0.81	2.149	-	1.54	4.214	**	1.29		0.598	-	0.76	2.036	-	1.07	1.349	-	0.79		1.134	-	0.26	0	-	0.06	5.27	**
9	13.615	SNP3269	0	-	0.32	0.089	-	0.26	0.246	-	0.18	0.494	-	1.67	0.061	-	0.51		0.782	-	0.35	0.109	-	0.31	2.419	-	1.89	3.242	*	0.95		0.205	-	0.75	2.036	-	0.91	1.517	-	0.59		0.832	-	0.2	0.002	-	0.06	5.084	**
9	14.72	SNP3272	0.008	-	0.43	0.053	-	0.26	1.14	-	0.3	1.497	-	1.52	0.119	-	0.41		0.413	-	0.37	0.043	-	0.27	1.197	-	1.04	1.637	-	0.72		0.095	-	0.67	3.301	*	1.08	2.656	-	0.71		0.727	-	0.2	0.001	-	0.05	3.188	*
9	14.994	SNP3274	0.119	-	0.5	0.49	-	0.34	0.822	-	0.41	1.099	-	1.5	0.081	-	0.43		0.372	-	0.49	0.187	-	0.23	2.322	-	1.57	2.668	-	0.71		0.184	-	0.73	1.613	-	0.92	1.166	-	0.59		1.312	-	0.2	0.002	-	0.06	6.179	**
9	16.379	SNP3275	0.259	-	0.42	0.003	-	0.24	1.444	-	0.66	1.719	-	0.92	0.013	-	0.53		0.173	-	0.36	0.012	-	0.36	1.847	-	1.93	0.264	-	0.32		0.108	-	0.72	3.801	*	1.33	3.016	*	0.92		1.75	-	0.5	0.068	-	0.13	7.236	***
9	17.205	SNP3276	0.819	-	0.31	0.002	-	0.29	0.735	-	0.63	0.48	-	1.06	0.775	-	0.31		0	-	0.07	0.534	-	0.3	1.337	-	1.91	1.016	-	0.4		0.196	-	0.81	2.714	*	1.1	2.01	-	0.77		5.473	**	0.84	1.001	-	0.26	15.315	*******
9	17.479	SNP3277	0.408	-	0.46	0.026	-	0.31	0.884	-	0.58	0.637	-	1.09	0.242	-	0.25		0.002	-	0.11	0.434	-	0.24	1.887	-	1.86	1.159	-	0.42		0.02	-	0.8	2.309	-	1.21	1.741	-	0.83		2.236	-	0.71	0.01	-	0.25	13.311	******
9	17.753	SNP3278	2.472	-	0.38	1.072	-	0.25	1.235	-	0.55	0.378	-	1.07	0.068	-	0.86		0.366	-	0.11	0.025	-	0.24	4.549	**	1.8	0.01	-	0.33		0.328	-	0.8	2.667	-	1.39	1.61	-	0.97		0.426	-	0.55	0.951	-	0.21	0.132	-
9	18.303	SNP3279	1.976	-	0.1	0.723	-	0.38	2.579	-	0.6	2.178	-	1.56	0.143	-	0.66		0.04	-	0.09	0.571	-	0.14	0.662	-	1.36	0.584	-	0.24		0.108	-	0.71	5.199	**	1.75	4.22	**	1.26		1.432	-	0.47	0	-	0.24	9.793	****
9	19.129	SNP3281	1.235	-	0.02	0.113	-	0.27	1.385	-	0.31	0.978	-	1.85	0.101	-	0.58		0	-	0.05	0.32	-	0.13	1.036	-	1.41	0.541	-	0.42		0.003	-	0.79	2.676	-	1.2	2.185	-	0.76		1.825	-	0.41	0.039	-	0.33	9.954	****
9	19.403	SNP3283	0.208	-	0.68	0.004	-	0.33	1.304	-	0.4	1.207	-	1.38	0.381	-	0.52		0.018	-	0.05	0.218	-	0.12	1.084	-	1.75	1.356	-	0.56		0.78	-	0.78	3.296	*	1.1	2.467	-	0.65		0.729	-	0.3	0.132	-	0.47	8.457	****
9	19.952	SNP3285	0.461	-	0.07	0.002	-	0.27	1.569	-	0.39	1.251	-	1.66	0.823	-	0.22		0	-	0.04	0.249	-	0.16	0.713	-	1.58	0.468	-	0.74		0.241	-	0.88	2.748	*	0.9	2.047	-	0.49		2.393	-	0.48	0.114	-	0.52	9.948	****
9	20.226	SNP3288	0.08	-	0.05	0.136	-	0.33	1.174	-	0.32	1.193	-	1.68	1.091	-	0.2		0.003	-	0.03	0.09	-	0.13	0.655	-	1.42	0.594	-	0.71		0.629	-	0.95	2.247	-	1	1.527	-	0.55		1.915	-	0.56	0.004	-	0.56	10.338	****
9	20.5	SNP3289	0.238	-	0.32	0.01	-	0.34	1.771	-	0.3	1.559	-	2.52	1.576	-	0.26		0.316	-	0.19	0.239	-	0.19	0.096	-	1.43	1.307	-	1.09		0.002	-	0.93	2.834	*	0.83	2.374	-	0.43		2.151	-	0.72	0.134	-	0.85	7.141	***
9	20.774	SNP3291	2.338	-	0.36	0.519	-	0.36	0.554	-	0.28	0.014	-	1.67	0.224	-	0.68		0.002	-	0.13	0.606	-	0.15	5.969	**	1.46	0.575	-	0.86		1.613	-	0.96	2.03	-	0.82	0.919	-	0.42		2.016	-	0.58	1.81	-	0.74	0.524	-
9	21.048	SNP3293	3.247	*	0.18	1.026	-	0.41	0.882	-	0.27	0.178	-	1.2	0.284	-	0.62		0.03	-	0.09	0.318	-	0.1	4.396	**	1.57	0.156	-	0.73		0.681	-	0.94	2.529	-	0.85	1.424	-	0.46		1.945	-	0.44	2.089	-	0.71	0.275	-
9	21.598	SNP3298	0.013	-	0.16	0.008	-	0.25	0.913	-	0.18	1.514	-	1.25	0.477	-	0.57		0.02	-	0.03	0.003	-	0.08	0.245	-	2.03	0.229	-	0.66		0.324	-	1.3	0.826	-	0.64	0.472	-	0.3		0.083	-	0.36	0.387	-	0.81	4.819	**
9	21.872	SNP3305	0.078	-	0.18	0.178	-	0.24	2.048	-	0.47	1.667	-	1.25	1.6	-	0.57		0.127	-	0.11	0.869	-	0.26	0.912	-	1.44	1.808	-	0.46		0.804	-	1.26	1.12	-	0.99	0.626	-	0.48		0.686	-	0.35	0.119	-	0.68	6.859	***
9	22.698	SNP3307	0	-	0.2	0.046	-	0.04	2.869	*	0.64	2.052	-	1.1	2.194	-	0.95		0.004	-	0.19	0.61	-	0.51	1.337	-	0.87	1.233	-	0.47		0.449	-	1.62	2.331	-	0.89	1.621	-	0.45		0.838	-	0.48	0.07	-	0.38	7.549	***
9	24.083	SNP3313	0.19	-	0.13	0.154	-	0.32	2.963	*	0.52	2.459	-	0.54	1.182	-	0.78		0.46	-	0.23	0.348	-	0.37	0.781	-	0.48	0.1	-	0.32		0.297	-	0.62	3.097	*	1.37	2.243	-	1.01		0.387	-	0.85	0.054	-	0.54	4.726	**
9	24.357	SNP3314	3.154	-	0.06	1.352	-	0.37	2.106	-	0.61	1.45	-	0.86	2.48	-	0.55		0.041	-	0.13	0.391	-	0.18	5.987	*	0.78	0.897	-	0.39		0.15	-	0.46	5.102	*	1.09	4.633	*	0.82		2.189	-	0.53	0.759	-	0.33	4.253	-
9	25.462	SNP3317	2.108	-	0.17	0.843	-	0	0.866	-	0.64	0.002	-	0.63	1.63	-	0.53		0.005	-	0.06	0.284	-	0.37	9.907	****	1.96	1.423	-	0.89		1.113	-	0.47	2.541	-	0.86	1.498	-	0.58		3.836	*	1.07	3.2	*	1.19	1.226	-
9	25.736	SNP3318	1.555	-	0.28	0.183	-	0.01	0.648	-	0.65	0.008	-	0.88	1.193	-	0.48		0.042	-	0.04	0.597	-	0.38	8.04	****	1.96	1.313	-	0.9		1.165	-	0.46	2.343	-	0.79	1.344	-	0.53		5.354	**	1.16	3.407	*	1.23	2.939	*
9	26.286	SNP3319	0.02	-	0.24	0.102	-	0.07	2.322	-	0.63	1.912	-	0.83	1.676	-	0.4		0.04	-	0.03	0.651	-	0.43	0.57	-	2.48	0.69	-	0.85		0.003	-	0.43	1.215	-	0.66	1.009	-	0.44		0.164	-	1.06	0.411	-	1.18	6.284	**
9	28.236	SNP3321	2.741	-	0.08	0.733	-	0.52	1.783	-	0.54	3.597	-	0.48	2.106	-	0.36		0.509	-	0.29	0.26	-	0.14	0.283	-	1.55	0.029	-	0.22		1.137	-	0.25	5.203	*	1.8	3.745	-	1.33		1.264	-	1.3	2.115	-	0.63	1.695	-
9	28.785	SNP3322	0.874	-	0.21	0.631	-	0.13	1.059	-	0.31	1.186	-	0.31	0.214	-	0.33		0.354	-	0.25	2.373	-	0.54	2.846	*	1.71	2.332	-	0.88		0.383	-	0.22	2.147	-	0.86	1.722	-	0.6		0.494	-	0.93	0.049	-	0.83	6.708	***
9	29.059	SNP3323	1.5	-	1.08	0.459	-	0.14	0.505	-	0.23	0.074	-	0.15	1.721	-	0.29		0.156	-	0.05	0.155	-	0.8	6.422	**	1.41	0.445	-	1.52		0.144	-	0.26	1.04	-	0.75	0.933	-	0.5		4.041	**	1.15	2.588	-	1.16	1.592	-
9	29.333	SNP3325	2.231	-	1.37	1.177	-	0.76	2.221	-	0.39	0.957	-	0.11	2.738	-	0.13		0.184	-	0.38	2.352	-	0.81	8.339	**	1.29	4.758	*	1.82		0.852	-	0.45	6.07	**	1.52	4.743	*	1.4		4.772	*	1.03	0.695	-	0.13	11.958	****
9	30.16	g9A104	3.843	-	0.08	4.225	-	0.88	8.639	**	1.61	7.22	**	0.13	2.565	-	0.7		0.553	-	0.06	3.135	-	0.7	9.46	***	2.2	2.065	-	1.29		0.796	-	0.14	9.576	***	1.63	8.376	**	1.4		2.695	-	0.95	0.708	-	0.29	6.524	**
9	30.434	SNP3327	0.379	-	0.91	0.111	-	0.39	0.417	-	0.97	0.354	-	0.64	0.723	-	1		0.099	-	0.23	1.256	-	0.41	3.378	*	1.93	4.115	**	0.96		0.832	-	0.14	1.029	-	0.55	0.743	-	0.48		0.325	-	0.29	0.398	-	0.26	9.337	****
9	30.983	SNP3328	3.76	*	0.77	1.01	-	0.36	1.678	-	0.53	0.048	-	0.85	3.601	*	0.56		0.003	-	0.08	0.112	-	0.33	2.032	-	1.28	0.278	-	1.14		0.002	-	0.35	2.922	*	1.2	2.801	*	0.92		4.909	**	1	2.714	*	0.9	2.262	-
9	31.533	SNP3329	0.464	-	0.53	0.216	-	0.22	0.624	-	0.54	0.41	-	0.56	0.584	-	1.05		0.077	-	0.28	1.944	-	0.31	4.946	**	1.52	4.223	**	1.46		0.485	-	0.17	0.522	-	1.08	0.366	-	0.86		0.987	-	1.47	0.019	-	0.95	8.727	****
9	32.082	SNP3334	0.427	-	0.06	0.893	-	0.62	1.394	-	0.5	1.303	-	0.5	2.404	-	0.59		0.587	-	0.04	1.288	-	0.11	0.155	-	1.56	1.459	-	0.52		0.174	-	0.04	0.515	-	0.89	0.595	-	0.78		3.98	-	1.64	4.34	-	0.98	2.266	-
9	32.356	SNP3342	3.186	*	0.03	2.521	-	0.74	1.884	-	0.43	1.938	-	0.39	0.072	-	0.93		0.093	-	0.08	3.878	**	0.51	3.844	**	1.85	4.134	**	1.39		0.04	-	0.24	2.46	-	0.78	2.085	-	0.65		1.263	-	1.31	0.024	-	1.04	4.873	**
9	32.906	SNP3344	2.086	-	0.17	0.476	-	0.5	1.846	-	0.47	0.202	-	0.22	2.102	-	0.59		0.011	-	0.04	0.249	-	0.52	3.326	*	1.42	0.017	-	0.95		0.017	-	0.3	1.125	-	0.68	1.193	-	0.52		2.474	-	0.55	0.704	-	0.32	2.993	*
9	33.179	SNP3345	1.276	-	0.38	0.498	-	0.44	0.394	-	0.55	0.559	-	0.37	0.006	-	3.05		0.002	-	0.05	2.253	-	0.48	3.015	*	1.22	3.343	*	0.8		0.109	-	0.26	0.583	-	0.75	0.424	-	0.58		1.22	-	0.5	0.011	-	0.19	8.106	****
9	33.729	SNP3346	0.499	-	0.4	0.129	-	0.89	0.689	-	0.54	0.59	-	0.48	0.307	-	1.49		0.06	-	0.05	1.339	-	0.39	3.386	*	1.12	4.35	**	0.78		0.208	-	0.12	0.81	-	0.76	0.606	-	0.64		1.371	-	0.47	0.012	-	0.46	6.533	**
9	34.003	SNP3347	0.767	-	0.37	0.749	-	1.53	0.903	-	0.56	0.683	-	0.24	0.273	-	1.01		0.169	-	0.1	1.525	-	0.32	2.837	*	0.93	3.618	*	0.71		0.683	-	0.96	2.391	-	0.85	1.682	-	0.66		0.564	-	0.34	0.109	-	0.01	6.328	**
9	34.277	SNP3348	2.981	-	0.43	2.6	-	0.96	3.403	-	0.69	2.931	-	0.21	1.495	-	1.61		2.624	-	0.51	1.036	-	0.07	1.824	-	0.81	3.611	-	0.81		1.159	-	0.51	2.224	-	0.73	1.823	-	0.59		1.672	-	0.39	2.287	-	0.42	3.86	-
9	35.103	SNP3349	2.886	*	0.34	1.166	-	1.21	0.727	-	0.47	0.064	-	0.19	0.863	-	1.64		0.002	-	0.39	0.479	-	0.46	2.107	-	0.94	0.023	-	0.02		0.016	-	0.12	0.95	-	0.44	1.011	-	0.42		1.72	-	0.76	0.127	-	0.24	4.978	**
9	35.93	SNP3350	2.38	-	0.3	0.786	-	0.89	0.622	-	0.21	0.023	-	0.42	1.484	-	1.43		0.001	-	0.03	0.214	-	0.71	1.582	-	0.97	0.05	-	0.34		0.016	-	0.16	0.81	-	0.43	0.882	-	0.35		2.234	-	0.97	0.111	-	0.12	7.909	****
9	36.756	SNP3351	0.22	-	0.46	0.089	-	0.7	0.358	-	0.19	0.454	-	0.22	0.165	-	0.76		0.107	-	0.05	1.698	-	0.84	2.737	*	0.8	3.969	**	0.81		0.039	-	0.29	0.863	-	0.48	0.749	-	0.34		0.685	-	1.85	0	-	0.6	4.999	**
9	37.03	SNP3352	1.458	-	0.45	1.595	-	0.41	0.3	-	0.26	0.602	-	0.55	0.794	-	0.74		0.107	-	0.07	1.903	-	0.57	0.997	-	0.71	1.597	-	0.64		0.329	-	0.19	0.267	-	0.56	0.129	-	0.39		5.375	*	2.14	5.022	*	0.97	5.252	*
9	38.98	SNP3353	0.216	-	0.14	0.304	-	0.67	0.52	-	0.18	0.499	-	0.14	0.634	-	1.29		0.186	-	0.15	2.912	*	0.48	1.597	-	0.62	4.224	**	1.21		0.02	-	0.51	1.304	-	0.45	1.194	-	0.37		0.148	-	1.97	0.224	-	0.67	4.7	**
9	39.807	SNP3354	0.177	-	0.51	0.098	-	1.05	0.675	-	0.25	0.556	-	0.28	0.597	-	0.73		0.684	-	0.41	1.693	-	0.42	0.701	-	0.62	3.427	*	1.64		0	-	0.62	0.887	-	0.22	0.865	-	0.26		0.838	-	1.56	0.008	-	0.45	4.305	**
9	40.081	SNP3355	0.227	-	0.5	0.392	-	0.74	0.744	-	0.16	0.968	-	0.12	0.452	-	1.13		0.069	-	0.15	2.247	-	0.48	1.753	-	0.67	2.856	*	1.3		0.005	-	0.53	0.74	-	0.19	0.691	-	0.19		0.301	-	1.49	0.1	-	0.41	4.86	**
9	40.63	SNP3358	0.172	-	0.41	0.385	-	0.74	0.595	-	0.17	0.72	-	0.11	0.805	-	1.25		0.458	-	0.25	2.771	*	0.74	0.981	-	0.5	4.981	**	1.7		0.014	-	0.43	0.273	-	0.11	0.255	-	0.14		0.304	-	1.21	0.118	-	0.48	4.259	**
9	41.735	SNP3359	0.208	-	0.36	0.675	-	0.81	0.408	-	0.1	0.812	-	0.1	0.795	-	1.25		0.617	-	0.3	1.529	-	0.46	0.931	-	0.82	4.415	**	1.57		0.02	-	0.3	0.1	-	0.03	0.119	-	0.08		0.031	-	0.87	0.499	-	0.56	2.5	-
9	42.009	SNP3360	0.549	-	0.41	2.287	-	1	0.112	-	0.07	0.614	-	0.16	0.039	-	1.09		1.313	-	0.22	0.58	-	0.53	1.793	-	0.44	3.527	-	1.18		1.329	-	0.41	0.096	-	0.04	0.093	-	0.11		1.878	-	0.87	0.89	-	0.55	4.665	*
9	42.283	g9A2695	2.054	-	0.38	2.328	-	0.96	6.205	**	1.37	6.466	**	0.21	3.947	-	1.07		0.247	-	0.04	2.69	-	0.42	5.22	*	1.23	1.189	-	0.77		1.339	-	1.06	2.66	-	1.41	2.58	-	1.22		0.31	-	0.05	1.338	-	0.34	5.504	*
9	42.557	SNP3364	0.437	-	0.58	0.507	-	1.01	0.617	-	1.43	0.764	-	0.26	2.342	-	0.7		0.005	-	0.02	2.092	-	0.57	1.056	-	1.02	2.98	*	0.83		0.231	-	1.16	0.011	-	1.54	0.157	-	1.27		0.145	-	0.03	0.214	-	0.29	2.937	*
9	43.384	g9M264	0.821	-	0.43	1.297	-	1.46	2.283	-	0.45	2.117	-	0.1	2.124	-	0.37		0.389	-	0.32	1.059	-	1.13	0.212	-	0.4	1.338	-	2.16		0.81	-	0.79	0.478	-	0.89	0.53	-	0.94		0.069	-	0.37	1.035	-	0.52	2.049	-
9	44.21	SNP3366	0.751	-	0.6	0.005	-	1.01	0.438	-	0.58	0.013	-	0.4	1.757	-	0.3		0.111	-	0.02	0.217	-	0.67	1.11	-	0.44	0.206	-	0.62		0.049	-	0.37	0.417	-	0.36	0.457	-	0.51		1.653	-	0.39	0.111	-	0.42	4.949	**
9	44.484	SNP3368	0.063	-	0.7	0.273	-	0.96	0.088	-	0.53	0.509	-	0.45	0.507	-	0.48		0.075	-	0.03	2.345	-	0.65	0.329	-	0.49	2.214	-	0.41		0.071	-	0.39	0.041	-	0.33	0.068	-	0.47		0.032	-	0.45	0.313	-	0.41	1.328	-
9	45.311	SNP3369	1.351	-	0.16	0.824	-	0.28	0.827	-	0.26	0.129	-	0.74	2.902	-	0.15		0.03	-	0.15	1.686	-	0.4	2.733	-	0.84	0.56	-	0.25		1.631	-	0.38	0.57	-	0.05	0.76	-	0.09		0.618	-	0.44	1.948	-	0.41	1.644	-
9	46.416	SNP3370	0.02	-	0.13	0.051	-	0.38	0.187	-	0.35	0.516	-	0.85	0.769	-	0.19		0	-	0.09	2.577	-	0.7	0.41	-	1.04	2.851	*	0.5		0.137	-	0.55	0.059	-	0.08	0.088	-	0.19		0.004	-	0.28	0.5	-	0.45	1.176	-
9	46.965	g9A90	0.035	-	0.15	0.57	-	0.46	1.581	-	0.59	1.612	-	0.8	1.432	-	0.18		0.007	-	0.09	0.703	-	0.27	1.217	-	0.8	1.128	-	0.53		1.121	-	1.23	0.204	-	0.19	0.328	-	0.43		0.041	-	0.25	0.774	-	0.45	1.246	-
9	47.239	SNP3372	0.044	-	0.27	0.012	-	0.12	0.136	-	0.15	0.413	-	0.86	0.783	-	0.39		0	-	0.05	1.643	-	0.43	1.386	-	0.65	2.602	-	0.6		0.03	-	0.42	0.065	-	0.24	0.028	-	0.3		0.003	-	0.08	0.502	-	0.19	0.842	-
9	47.513	SNP3373	0.122	-	0.41	0.292	-	0.12	0.366	-	0.05	0.487	-	1.23	0.631	-	0.26		0.119	-	0.1	2.227	-	1.05	1.324	-	0.49	4.815	**	0.89		0.038	-	0.46	0.548	-	0.44	0.389	-	0.49		0.171	-	0.01	0.11	-	0.15	1.417	-
9	47.787	SNP3374	0.202	-	0.52	0.006	-	0.33	0.037	-	0.28	0.047	-	1.32	1.168	-	0.26		0.55	-	0.3	2.243	-	1.11	1.254	-	0.41	4.777	**	1.15		0.476	-	0.15	0.006	-	0.43	0.072	-	0.44		0.024	-	0.03	1.013	-	0.32	2.024	-
9	48.061	g9A238	4.476	-	1.41	1.671	-	0.57	6.344	**	2.25	5.454	*	1.55	7.371	**	0.88		0.722	-	0.56	4.619	*	1.06	5.174	*	0.97	1.731	-	0.84		1.605	-	0.38	1.625	-	0.5	1.58	-	0.59		0.833	-	0.29	4.076	-	0.98	5.594	*
9	48.887	SNP3376	0.032	-	1.67	0.165	-	0.15	0.228	-	0.06	0.594	-	1.37	0.566	-	0.85		0.005	-	0.38	3.078	*	1.28	0.639	-	0.1	3.084	*	0.81		0.579	-	0.28	0.126	-	0.33	0.02	-	0.32		0.299	-	0.2	1.531	-	0.33	0.76	-
9	49.161	SNP3377	0.142	-	1.62	0.039	-	0	0.347	-	0.03	0.7	-	1.09	0.233	-	1.05		0.008	-	0.37	4.375	**	1.15	0.795	-	0.64	4.485	**	0.85		0.697	-	0.24	0.523	-	0.35	0.23	-	0.22		0.142	-	0.12	1.155	-	0.47	1.085	-
9	49.711	SNP3379	0.267	-	1.55	0.121	-	0.78	0.572	-	0.16	1.311	-	0.85	0.252	-	1.1		0.015	-	0.73	3.859	**	1.26	0.723	-	0.77	3.564	*	0.75		0.655	-	0.2	0.254	-	1.19	0.075	-	0.9		0.999	-	0.7	2.7	-	0.82	0.421	-
9	50.26	SNP3381	0.484	-	1.11	0.003	-	0.58	0.001	-	0.31	0.299	-	0.45	0.064	-	1.07		0.219	-	0.16	4.734	**	1.47	0.011	-	0.04	5.167	**	0.86		0.933	-	0.26	0.115	-	0.84	0.009	-	0.61		1.491	-	0.95	3.591	*	1.17	0.11	-
9	50.534	SNP3383	0.1	-	1.02	0.185	-	0.85	0.054	-	0.4	0.341	-	0.39	0.366	-	1.35		0.111	-	0.19	3.611	*	1.1	0.036	-	1.05	1.547	-	1.3		0.858	-	0.28	0.374	-	0.26	0.138	-	0.16		0.028	-	0.32	0.731	-	0.6	0.638	-
9	50.808	SNP3384	0.006	-	0.99	0.04	-	0.58	0.025	-	0.43	0.409	-	0.13	0.14	-	1.14		0.005	-	0.11	4.795	**	1.38	0.053	-	1.85	2.633	-	1.94		1.465	-	1.11	0.054	-	0.08	0.012	-	0.07		0.232	-	0.18	1.644	-	0.52	0.847	-
9	51.082	SNP3389	1.192	-	1.27	0.297	-	0.16	0.303	-	0.36	0.347	-	0.11	1.868	-	1.13		0.039	-	0.18	2.112	-	1.12	0.012	-	0.11	1.931	-	1.22		0.005	-	0.34	0.297	-	0.3	0.319	-	0.22		1.924	-	1.08	2.513	-	1.11	4.915	*
9	51.632	SNP3391	0.002	-	1.25	0.224	-	2.32	0.04	-	0.7	0.332	-	0.17	0.012	-	1.46		0.003	-	1.36	3.912	**	1.25	0.183	-	1.17	2.162	-	1.6		0.933	-	0.22	0	-	1.78	0.057	-	1.63		0.588	-	1.55	2.473	-	2.33	1.093	-
9	51.906	SNP3392	0.154	-	0.77	0.016	-	1.36	0.08	-	0.88	0.008	-	0.09	0.256	-	0.62		0.005	-	0.98	2.748	*	0.97	0.213	-	0.73	1.797	-	1.4		0.781	-	0.22	0.052	-	1.23	0.185	-	1.12		0.058	-	0.45	0.814	-	0.91	0.575	-
9	52.18	SNP3395	1.476	-	0.9	0.092	-	0.15	0.605	-	0.25	0.384	-	0.08	2.462	-	0.56		1.932	-	0.68	3.149	-	1.01	1.285	-	0.39	2	-	0.91		0.444	-	0.77	0.545	-	0.17	0.609	-	0.21		1.9	-	0.37	3.365	-	0.45	3.87	-
9	52.729	SNP3396	0.238	-	0.92	0.004	-	1.21	0.004	-	0.23	0.28	-	0.1	0.341	-	0.61		0.045	-	0.98	4.859	**	1.11	0.012	-	0.46	3.584	*	1.51		0.697	-	0.27	0.002	-	0.95	0.027	-	0.86		0.463	-	1.15	1.86	-	1.79	0.43	-
9	53.003	SNP3398	0.14	-	0.75	0.002	-	1.43	0.076	-	0.54	0.032	-	0.13	0.216	-	0.64		0.386	-	0.95	4.096	**	1.1	0.001	-	0.6	4.189	**	1.71		0.655	-	0.26	0.045	-	1.42	0.17	-	1.27		0.465	-	1.25	2.298	-	1.99	0.652	-
9	53.277	SNP3399	0.216	-	0.68	0.04	-	1.89	0.088	-	0.9	0.03	-	0.14	0.071	-	0.66		0.313	-	0.99	3.217	*	0.99	0.009	-	0.42	3.314	*	1.18		0.346	-	0.21	0.047	-	1.99	0.156	-	1.68		0.093	-	0.65	1.441	-	1.18	1.417	-
9	53.826	SNP3404	2.192	-	0.69	1.275	-	0.16	1.573	-	0.67	1.449	-	0.14	1.795	-	0.69		0.202	-	0.27	6.97	**	2.17	2.797	-	1.29	5.358	*	1.7		1.093	-	0.36	2.045	-	0.35	2.337	-	0.45		1.203	-	0.65	1.452	-	0.9	3.57	-
9	54.1	SNP3405	0.568	-	0.68	0.105	-	0.06	0.187	-	0.12	0.289	-	0.15	2.417	-	0.73		0.228	-	0.3	4.951	*	1.18	2.752	-	1.23	2.538	-	1.09		0.332	-	0.38	0.256	-	0.06	0.543	-	0.1		0.382	-	0.58	0.497	-	0.59	4.354	-
9	54.927	SNP3406	0.177	-	0.67	0.049	-	0.41	0.001	-	0.55	0.122	-	0.15	0.013	-	0.77		0.001	-	0.98	3.237	*	1.12	0.129	-	0.72	3.236	*	1.95		0.116	-	0.41	0.177	-	0.47	0.075	-	0.6		0.334	-	1.2	1.788	-	0.83	0.593	-
9	55.201	SNP3409	0.001	-	0.63	0.717	-	0.61	0.004	-	0.73	0.433	-	0.15	0.086	-	0.81		0.037	-	0.9	2.279	-	1.18	0.203	-	0.75	2.117	-	2		0.165	-	0.37	0.223	-	0.48	0.1	-	0.6		0.386	-	1.22	1.808	-	0.66	0.514	-
9	55.75	SNP3411	0.029	-	0.58	0.781	-	0.5	0.258	-	0.67	0.79	-	0.15	0.3	-	0.84		0.001	-	0.47	2.342	-	1.64	0.068	-	0.77	1.551	-	2.02		0.104	-	0.31	0.273	-	0.47	0.14	-	0.54		0.715	-	0.83	1.15	-	0.49	0.011	-
9	56.024	SNP3414	0.001	-	0.51	0.227	-	0.52	0.026	-	0.71	0.076	-	0.15	0.199	-	0.85		0.634	-	0.35	5.494	**	1.76	0.226	-	0.82	5.294	**	2.05		0.414	-	0.27	0.013	-	0.53	0.006	-	0.58		0.247	-	0.69	0.781	-	0.36	0.139	-
9	56.574	g9T2127.L1	3.174	-	0.42	2.22	-	0.66	1.676	-	0.67	2.75	-	0.14	1.284	-	0.85		0.171	-	0.34	7.747	**	1.82	3.987	-	0.84	6.84	**	2.11		0.235	-	0.25	1.774	-	0.51	1.737	-	0.52		0.137	-	0.78	0.698	-	0.57	3.815	-
9	56.848	SNP3419	0.067	-	0.33	0.099	-	0.84	0.239	-	1	0	-	0.13	0.151	-	0.83		1.299	-	0.33	5.455	**	1.73	0.195	-	0.56	6.613	**	1.76		0.383	-	0.27	0.013	-	0.85	0.086	-	0.91		0.436	-	1.02	1.253	-	0.57	0.2	-
9	57.122	SNP3423	0.001	-	0.25	0.448	-	0.94	0.065	-	1.18	0.028	-	0.14	0.023	-	0.9		0.773	-	0.9	1.662	-	0.95	0.006	-	0.32	2.399	-	1.17		0.007	-	0.4	0.033	-	1.24	0.001	-	1.38		1.088	-	1.04	1.78	-	0.65	0.052	-
9	57.396	g9SSH150	3.283	-	0.2	2.11	-	0.85	2.661	-	1.23	4.377	-	0.12	0.761	-	0.75		0.092	-	0.91	8.58	**	1.73	4.642	*	1.28	3.277	-	0.84		0.279	-	0.38	0.996	-	0.4	1.081	-	0.5		0.602	-	1.37	0.073	-	0.9	4.396	-
9	57.945	SNP3432	0.101	-	0.27	0.19	-	0.1	0.202	-	0.55	0.743	-	0.13	0.749	-	0.59		0.78	-	1	0.841	-	0.56	2.031	-	0.7	0.234	-	0.72		0.015	-	0.76	1.588	-	0.5	1.141	-	0.4		0.524	-	1.18	0.007	-	1.16	3.333	*
9	58.495	SNP3433	0.028	-	0.41	0.456	-	0.08	0.003	-	0.11	0.148	-	0.19	0.006	-	0.43		0.661	-	0.93	1.7	-	0.82	0	-	0.74	2.364	-	0.81		1.136	-	0.48	0.144	-	0.28	0.018	-	0.16		1.503	-	1.63	2.052	-	1.06	0.285	-
9	58.769	SNP3434	1.793	-	0.58	0.019	-	0.12	0.534	-	0.14	0.028	-	0.27	1.705	-	0.31		2.965	*	0.89	0.446	-	1.12	2.419	-	0.75	0.019	-	0.98		0.012	-	0.42	0.016	-	0.18	0	-	0.12		4.937	**	1.96	2.032	-	1.31	5.402	**
9	59.043	SNP3435	2.23	-	0.71	0.419	-	0.34	1.223	-	0.71	2.207	-	0.35	2.234	-	0.24		0.433	-	0.49	4.2	-	0.74	3.565	-	0.82	5.119	*	1.03		0.183	-	0.34	0.475	-	0.29	0.546	-	0.38		0.703	-	3.51	0.538	-	2.78	2.187	-
9	59.317	SNP3440	0.06	-	0.78	0.222	-	0.97	0.085	-	1.16	0.021	-	0.43	0.004	-	0.21		0.308	-	0.3	3.973	**	0.65	0.486	-	0.8	3.872	**	0.91		0.002	-	0.65	0.078	-	0.54	0.017	-	0.75		1.072	-	3.64	1.778	-	2.86	0.009	-
9	59.866	SNP3443	0.402	-	0.8	0.005	-	0.88	0.117	-	1.09	0.001	-	0.47	0.091	-	0.22		0.271	-	0.23	3.083	*	0.68	1.251	-	0.85	4.101	**	1.19		0.217	-	1.27	0.008	-	0.24	0.005	-	0.5		0.511	-	3.78	1.237	-	2.86	0.035	-
9	60.14	SNP3444	2.431	-	0.41	1.524	-	0.93	2.17	-	0.89	2.872	-	0.37	2.516	-	0.47		0.287	-	0.08	1.252	-	0.47	6.136	**	1.06	0.94	-	0.73		0.86	-	1.28	1.69	-	0.38	2.253	-	0.65		2.943	-	4.04	0.708	-	3.35	4.118	-
9	60.414	SNP3446	1.184	-	0.39	0.521	-	0.19	0.002	-	0.15	0.213	-	0.35	1.244	-	0.5		1.703	-	0.47	0.467	-	1.23	5.664	**	1.6	0.579	-	0.9		0.143	-	0.08	0.033	-	0.08	0.014	-	0.06		8.509	****	2.12	4.324	**	1.72	7.469	***
9	60.688	SNP3448	0.235	-	0.36	0.031	-	0.13	0.156	-	0.21	0.016	-	0.32	0.396	-	0.52		0.376	-	0.49	2.516	-	1.61	0.38	-	1.53	3.253	*	1.24		0.298	-	0.11	0.167	-	0.08	0.279	-	0.09		0.938	-	1.76	1.785	-	1.45	0.01	-
9	61.514	g9SSH22	4.227	-	0.34	3.079	-	0.42	2.864	-	0.66	3.617	-	0.3	0.313	-	0.54		2.389	-	0.6	2.877	-	1.12	5.294	*	2.1	0.844	-	1.44		0.013	-	0.24	0.757	-	0.1	1.134	-	0.15		9.502	***	2.9	6.685	**	1.86	5.366	*
9	61.788	SNP3456	0.848	-	0.31	0.056	-	0.09	0.046	-	0.37	0.001	-	0.27	0.147	-	0.57		0.093	-	0.77	2.457	-	1.7	5.157	**	1.21	2.846	*	1.91		0.12	-	0.54	0.438	-	0.16	0.214	-	0.12		3.665	*	2.75	1.362	-	2	2.927	*
9	62.062	SNP3457	4.364	-	0.28	2.739	-	0.9	1.305	-	0.48	0.702	-	0.24	1.318	-	0.59		5.881	*	1.96	5.682	*	1.6	2.119	-	0.89	8.186	**	2.29		2.13	-	0.74	0.153	-	0.07	0.521	-	0.15		6.591	**	1.76	5.146	*	1.24	4.571	-
9	62.336	SNP3458	1.15	-	0.2	2.619	-	1.35	4.999	**	1.38	3.915	**	0.17	0.04	-	0.63		0	-	0.27	0.696	-	2.01	1.664	-	0.88	1.305	-	2.14		1.169	-	0.25	0.606	-	0.46	0.939	-	0.49		0.937	-	0.23	0.114	-	0.19	1.007	-
9	62.61	SNP3459	0.18	-	0.38	0.153	-	0.45	0.856	-	1.44	0.037	-	0.11	0.697	-	0.27		1.531	-	0.07	0.582	-	0.57	7.316	***	2.39	0.888	-	0.87		0.984	-	1.17	0.197	-	0.33	0.048	-	0.42		0.307	-	1.15	0.002	-	0.72	1.057	-
9	62.884	g9SSH40	7.568	**	0.37	4.265	-	1.17	4.92	*	1.34	5.693	*	0.29	0.583	-	0.19		2.303	-	0.64	2.402	-	1.01	5.51	*	2.55	0.769	-	1.48		2.377	-	1.38	1.43	-	0.41	2.685	-	0.69		10.431	***	2.58	7.708	**	1.99	6.149	**
9	63.158	SNP3462	0.673	-	0.43	0.033	-	1.02	0.733	-	1.23	0.264	-	0.43	0.005	-	0.07		0.103	-	0.67	2.71	*	0.79	1.372	-	2.47	3.187	*	1.18		3.457	*	1.28	0.028	-	0.34	0.245	-	0.59		1.719	-	3.35	2.423	-	2.68	0.177	-
9	63.432	SNP3463	1.088	-	0.78	0.055	-	0.9	1.87	-	1.36	0.719	-	0.04	0.263	-	0.25		0.231	-	0.6	2.781	*	0.97	0.255	-	2.55	3.401	*	0.94		2.322	-	1.14	0.001	-	0.3	0.105	-	0.48		2.246	-	3.16	2.822	*	3.22	0.323	-
9	63.706	SNP3469	1.971	-	1.25	0.714	-	1.31	1.982	-	1.16	1.219	-	0.5	0.033	-	0.23		0.872	-	0.78	1.862	-	1.87	0.469	-	2.41	3.022	*	1.16		3.91	**	0.71	0.649	-	0.34	1.245	-	0.42		0.832	-	1.56	2.011	-	2.25	0.022	-
9	63.98	SNP3471	0.92	-	0.62	1.083	-	0.99	0.697	-	0.55	0.813	-	0.07	0.941	-	0.06		0.092	-	0.11	3.164	-	1.22	3.174	-	1.41	1.096	-	1.15		3.273	-	1.38	0.203	-	0.58	0.242	-	0.52		5.399	*	0.81	3.325	-	0.31	4.589	-
9	64.807	SNP3474	1.945	-	1.01	0.955	-	1.37	1.381	-	0.79	1.193	-	0.59	0.232	-	0.13		0.203	-	0.64	3.817	*	1.88	0.498	-	0.34	4.114	**	1.01		3.065	*	0.8	0.51	-	0.71	1.01	-	0.88		0.513	-	0.4	0.853	-	0.28	0.019	-
9	65.356	SNP3476	1.852	-	0.82	0.921	-	0.44	1.372	-	1.23	0.949	-	0.38	1.397	-	0.55		1.22	-	0.39	5.119	*	1.77	1.784	-	0.55	2.191	-	0.92		2.456	-	0.87	0.072	-	0.29	0.442	-	0.31		6.315	**	1.96	3.648	-	1.4	5.337	*
9	65.905	SNP3477	1.414	-	1.2	0.24	-	1.01	2.023	-	2.45	1.392	-	0.65	0.169	-	2.39		0.083	-	0.3	4.749	**	2.27	0.265	-	0	3.255	*	0.77		1.502	-	1.56	0.32	-	0.62	0.636	-	1.02		0.871	-	1.54	1.198	-	2.02	0.112	-
9	66.732	SNP3479	3.318	*	1.22	1.652	-	1.64	3.527	*	3.76	3.215	*	0.42	0.015	-	1.04		0.541	-	0.47	5.537	**	1.78	0.467	-	0.77	6.27	**	1.28		2.051	-	2.26	1.283	-	1.04	1.942	-	1.66		0.812	-	2.17	1.302	-	2.54	0.044	-
9	67.006	SNP3482	3.496	*	1.2	0.946	-	1.41	5.34	**	3.74	3.243	*	0.64	0.613	-	0.84		0.205	-	0.39	4.794	**	1.52	0.136	-	0.85	3.606	*	0.92		1.77	-	1.76	2.323	-	1.04	2.96	*	1.59		2.482	-	2.63	2.251	-	2.43	0.481	-
9	67.28	SNP3484	3.163	*	1.11	1.463	-	1.47	3.676	*	3.6	3.039	*	0.87	0.093	-	0.44		0.051	-	0.26	3.875	**	1.39	0.024	-	0.92	1.332	-	0.56		0.543	-	1.68	1.612	-	1	2.024	-	1.54		0.946	-	2.48	0.694	-	2.22	0.566	-
9	67.554	SNP3485	4.982	**	0.74	0.347	-	1.56	3.913	**	4.04	2.515	-	1.29	1.523	-	0.71		1.382	-	0.24	0.145	-	1.23	1.377	-	0.94	0.062	-	0.43		2.805	*	1.73	2.549	-	1.17	3.497	*	1.73		8.481	****	2.43	6.162	**	2.21	2.423	-
9	67.828	SNP3488	2.552	-	1.11	0.027	-	0.97	2.847	*	3.29	1.318	-	1.78	4.262	**	0.71		1.165	-	0.22	0.43	-	0.63	2.032	-	1.3	0.362	-	0.18		1.569	-	1.2	0.833	-	0.88	1.415	-	1.26		9.407	****	3.16	6.68	***	2.67	2.82	*
9	68.102	SNP3490	4.583	-	1.1	4.585	-	1.14	6.311	**	1.26	4.516	-	1.8	2.605	-	0.38		0.648	-	0.16	2.448	-	2.08	1.308	-	0.49	0.945	-	1.38		4.018	-	0.74	2.278	-	0.19	3.576	-	0.35		4.766	*	0.74	2.459	-	0.35	7.675	**
9	69.207	SNP3491	2.306	-	2.54	1.101	-	0.39	4.742	**	1.45	3.255	*	1.63	0.436	-	0.29		0.078	-	0.09	4.625	**	1.96	0.195	-	0.32	1.296	-	1.47		2.078	-	0.54	1.259	-	0.17	1.926	-	0.27		1.067	-	0.29	0.943	-	0.26	0.374	-
9	69.481	SNP3492	3.318	*	2.65	2.079	-	0.42	5.66	**	1.94	4.653	**	1.93	0.376	-	0.31		0.013	-	0.01	5.825	**	2.12	0.064	-	0.17	2.275	-	1.24		1.923	-	0.5	2.035	-	0.29	2.789	*	0.41		0.687	-	0.54	0.703	-	0.72	0.132	-
9	69.755	SNP3494	1.648	-	2.17	0.624	-	0.54	6.325	**	1.99	4.207	**	1.35	1.198	-	0.27		0.826	-	0.38	5.229	**	1.86	0.261	-	0.46	0.622	-	1.72		2.129	-	0.53	1.741	-	0.48	2.458	-	0.57		1.226	-	0.52	1.206	-	0.71	0.148	-
9	70.029	SNP3495	1.508	-	1.73	0.697	-	0.32	4.047	**	1.33	2.991	*	1.7	1.369	-	0.7		0.118	-	0.06	6.975	***	1.34	0.404	-	1.02	1.424	-	0.63		1.303	-	0.49	1.308	-	0.54	1.811	-	0.66		1.766	-	0.75	1.926	-	0.86	0.265	-
9	70.578	SNP3497	1.837	-	1.59	0.458	-	0.21	2.643	-	1.43	2.098	-	1.4	0.811	-	0.24		0.482	-	0.11	4.736	**	1.45	0.901	-	1.31	0.256	-	0.82		1.25	-	0.62	0.571	-	0.69	0.97	-	0.87		2.663	-	0.86	1.89	-	0.53	1.708	-
9	70.852	SNP3498	3.394	-	0.39	1.974	-	0.43	8.019	**	1.83	6.932	**	0.39	2.259	-	0.35		0.14	-	0.06	3.088	-	1.02	3.508	-	0.36	0.422	-	0.67		2.333	-	0.84	5.413	*	0.95	5.743	*	1.09		6.811	**	0.92	5.208	*	0.96	1.344	-
9	71.126	SNP3499	0.571	-	2.33	0.885	-	0.12	0.071	-	0.14	0.284	-	2.21	0.057	-	0.83		1.458	-	0.19	1.829	-	0.86	4.514	-	0.82	0.578	-	0.12		0.083	-	0.39	0.522	-	0.29	0.28	-	0.17		2.625	-	0.76	1.549	-	0.4	2.28	-
9	72.793	SNP3500	2.522	-	2.38	0.143	-	0.27	2.117	-	1.75	1.286	-	2.44	1.862	-	0.85		1.514	-	0.54	0.641	-	1.58	0.282	-	1.25	0.063	-	0.47		1.718	-	1.69	1.042	-	0.24	1.686	-	0.57		6.813	***	1.92	5.907	**	1.9	0.642	-
9	73.342	SNP3501	2.868	*	2.06	0.503	-	0.32	4.298	**	2.13	3.448	*	2.33	0.243	-	0.79		0.001	-	0.5	8.027	****	1.47	0.607	-	1.47	2.291	-	0.51		1.613	-	1.47	1.195	-	0.31	1.784	-	0.64		3.258	*	1.88	2.864	*	1.93	0.964	-
9	73.892	SNP3508	3.635	*	1.43	0.637	-	0.36	2.55	-	2.27	1.906	-	1.81	0.159	-	0.52		0.009	-	0.6	9.064	****	1.45	0.179	-	1.36	2.682	-	0.55		1.912	-	1.43	1.218	-	0.41	1.852	-	0.74		3.464	*	1.83	2.456	-	1.88	1.713	-
9	74.166	SNP3511	1.997	-	1.65	0.077	-	0.46	3.049	*	2.39	2.164	-	1.61	2.139	-	0.32		0.746	-	0.54	0.036	-	1.57	0.268	-	1.6	0.297	-	0.62		2.031	-	1.39	1.793	-	0.47	2.515	-	0.82		3.932	**	1.7	4.456	**	1.83	0.366	-
9	74.992	SNP3513	3.366	*	1.73	1.437	-	0.59	3.26	*	1.26	3.243	*	1.71	0.004	-	0.32		0.008	-	0.87	9.951	****	2.22	0.523	-	1.23	2.29	-	3.06		1.406	-	1.65	1.197	-	0.42	1.732	-	0.72		1.661	-	1.08	1.895	-	0.91	0.154	-
9	75.266	SNP3514	3.809	-	1.54	0.45	-	0.22	7.517	**	1.79	7.312	**	1.66	1.662	-	0.44		0.52	-	0.31	2.17	-	0.63	6.058	**	1.84	0.069	-	0.47		1.71	-	0.45	4.035	-	0.74	4.883	*	0.92		6.451	**	1.28	4.794	*	0.97	2.619	-
9	75.54	SNP3515	3.383	*	1.29	0.67	-	0.42	2.964	*	1.31	2.358	-	2.24	0.139	-	0.59		0.007	-	0.82	8.28	****	2.17	0.751	-	1.48	2.493	-	2.59		1.524	-	1.76	0.87	-	0.32	1.385	-	0.64		3.087	*	0.76	3.001	*	1.14	0.657	-
9	75.814	SNP3518	5.961	**	1.32	2.081	-	0.52	4.515	**	1.73	3.867	**	2.37	0.511	-	0.59		0.051	-	0.61	9.408	****	2.16	0.265	-	1.08	3.708	*	1.47		1.77	-	1.32	1.079	-	0.41	1.688	-	0.75		3.59	*	1.15	3.466	*	1.62	0.622	-
9	76.088	SNP3523	1.436	-	1.36	0.06	-	0.51	2.313	-	1.91	1.507	-	2.59	0.992	-	0.6		0.841	-	0.56	0.063	-	1.78	0.215	-	1.75	0.124	-	0.86		1.609	-	0.95	1.437	-	0.48	1.891	-	0.76		3.677	*	1.55	3.662	*	1.87	0.584	-
9	76.362	SNP3524	1.499	-	1.31	0.28	-	0.45	2.503	-	1.94	1.476	-	2.72	0.656	-	0.59		0.567	-	0.41	0.163	-	1.57	0.457	-	1.79	0.3	-	0.71		1.602	-	0.92	1.335	-	0.48	1.774	-	0.76		3.406	*	1.5	4.052	**	1.83	0.128	-
9	76.912	SNP3525	4.932	**	1.29	1.181	-	0.51	5.534	**	2.03	4.418	**	2.77	0.36	-	0.64		0.075	-	0.41	3.553	*	1.12	0.461	-	2.53	0.881	-	0.48		0.952	-	0.85	3.531	*	0.55	4.173	**	0.81		3.559	*	1.35	3.558	*	1.57	0.624	-
9	77.461	SNP3527	1.291	-	1.11	0	-	0.61	2.354	-	2.12	1.786	-	2.06	1.122	-	0.72		0.622	-	0.35	0.232	-	1.23	0.705	-	2.17	0.128	-	0.59		0.481	-	0.88	1.612	-	0.52	1.83	-	0.78		3.464	*	1.12	3.184	*	1.2	0.656	-
9	78.011	SNP3528	2.614	-	0.18	0.584	-	0.6	3.488	*	2.22	3.26	*	0.16	0.06	-	0.12		0.092	-	0.34	4.756	**	1.26	0.194	-	1.83	2.106	-	0.69		0.998	-	0.91	0.87	-	0.49	1.282	-	0.75		2.12	-	1.06	2.325	-	1.09	0.344	-
9	78.56	SNP3530	3.222	*	0.66	0.754	-	0.43	5.452	**	2.08	5.216	**	0.45	0.175	-	0.84		0.362	-	0.38	5.249	**	1.49	0.13	-	1.62	3.446	*	0.77		1.808	-	0.63	1.948	-	0.51	2.665	-	0.71		1.647	-	1.28	2.319	-	1.4	0.116	-
9	78.834	SNP3534	4.458	**	1.27	1.7	-	0.47	5.618	**	2.42	5.277	**	1.04	0.602	-	0.22		0.259	-	0.29	5.619	**	1.65	0.105	-	0.81	4.214	**	1.1		2.211	-	0.61	1.312	-	0.65	1.997	-	0.84		1.8	-	1.31	2.346	-	1.37	0.042	-
9	79.383	SNP3536	4.962	**	0.2	1.965	-	0.57	7.124	***	2.31	6.328	**	0.13	0.648	-	0.35		0.68	-	0.27	5.685	**	1.92	0.351	-	0.74	4.191	**	1.16		2.649	-	0.49	1.957	-	0.75	2.794	*	0.9		2.534	-	1.53	2.435	-	1.66	0.468	-
9	79.657	SNP3538	8.202	****	0.26	3.349	*	0.78	7.38	***	2.39	6.476	**	0.11	0.822	-	0.35		1.117	-	0.23	4.436	**	2.15	0.771	-	0.66	3.312	*	1.16		3.235	*	0.55	2.367	-	0.64	3.378	*	0.78		3.823	*	2.27	3.274	*	2.19	1.284	-
9	79.931	SNP3539	7.485	***	0.37	4.546	**	1.01	5.781	**	1.87	4.695	**	0.15	0.708	-	0.26		0.498	-	0.24	7.202	***	2.25	0.49	-	1.25	3.903	**	1.63		2.545	-	0.54	1.338	-	0.44	2.041	-	0.54		2.544	-	1.87	1.778	-	1.57	1.061	-
9	81.036	SNP3541	5.95	**	0.14	5.391	**	1.79	6.936	***	2.06	6.927	***	0.46	0.172	-	0.41		0.043	-	0.31	3.12	*	0.58	2.398	-	1.49	0.593	-	0.49		2.406	-	0.78	1.382	-	0.62	2.127	-	0.78		1.348	-	1	0.984	-	0.91	0.417	-
9	81.31	g9A2532	6.805	**	0.18	4.011	-	1.34	4.711	*	1.87	2.36	-	0.62	3.348	-	0.23		1.191	-	0.24	1.377	-	0.16	10.966	****	2.46	3.361	-	0.49		4.408	-	1.81	0.579	-	0.28	1.209	-	0.61		2.749	-	0.47	1.607	-	0.3	2.4	-
9	81.86	SNP3543	4.87	**	2.36	3.264	*	1.02	7.618	***	2.29	6.651	***	2.03	1.34	-	1.01		0.486	-	0.09	4.057	**	0.73	0.457	-	0.72	2.498	-	0.3		1.447	-	0.66	1.831	-	0.54	2.539	-	0.74		0.619	-	0.65	0.56	-	0.77	0.273	-
9	82.409	SNP3544	0.002	-	0.48	0.079	-	1.41	0.696	-	2.75	0.438	-	0.18	0	-	1.47		1.032	-	0.18	0.077	-	0.54	0.59	-	0.73	0.218	-	0.46		0.854	-	1.17	0.608	-	0.48	0.895	-	0.79		1.271	-	0.51	1.333	-	0.46	0.005	-
9	83.236	SNP3545	6.047	**	0.85	4.43	**	1.48	8.634	****	2.24	8.565	****	0.45	0.701	-	1.39		0.359	-	0.24	3.248	*	0.84	0.492	-	0.81	1.842	-	0.69		2.594	-	1.01	1.602	-	0.3	2.316	-	0.52		1.177	-	0.83	0.8	-	0.6	0.777	-
9	83.51	SNP3547	7.359	***	1.59	4.001	**	1.62	9.313	****	2.19	8.873	****	0.74	0.557	-	1.17		0.301	-	0.14	4.449	**	1.01	0.473	-	1.01	2.228	-	0.7		2.462	-	1.11	2.691	-	0.33	3.449	*	0.55		2.364	-	1.02	1.441	-	0.76	1.606	-
9	83.784	SNP3548	10.061	****	1.59	6.283	**	1.72	7.883	****	1.82	7.152	***	0.68	0.348	-	1.26		0.493	-	0.13	3.779	*	0.75	0.302	-	1.13	1.67	-	0.6		1.963	-	1.04	2.465	-	0.28	3.081	*	0.47		3.166	*	1.16	2.501	-	0.98	1.415	-
9	84.333	SNP3549	6.461	**	1.85	3.218	*	2.06	4.42	**	1.22	4.428	**	0.47	0.187	-	1.43		0.007	-	0.52	3.445	*	0.94	1.195	-	1.05	0.852	-	0.74		1.253	-	0.8	0.551	-	0.11	0.848	-	0.21		2.798	*	1.12	2.153	-	1	1.332	-
9	84.607	SNP3552	8.363	****	1.93	3.344	*	2.26	7.291	***	1.39	7.018	***	0.47	0.49	-	1.44		0.161	-	0.67	2.243	-	1.01	0.424	-	0.82	0.893	-	0.94		1.84	-	0.76	1.12	-	0.18	1.651	-	0.32		3.988	**	1.57	2.767	*	1.46	2.028	-
9	85.157	SNP3554	11.433	****	0.86	8.401	**	3.16	6.172	**	1.85	6.178	**	0.64	2.896	-	1.24		1.884	-	0.73	1.634	-	0.67	0.13	-	0.11	2.607	-	1.14		0.906	-	1.23	4.158	-	0.51	3.329	-	0.56		2.613	-	0.43	1.827	-	0.28	1.62	-
9	85.706	SNP3555	6.301	**	0.74	2.378	-	1.4	5.632	**	1.31	4.847	**	0.56	0.779	-	1.13		0.167	-	0.13	1.975	-	0.82	0.314	-	1.48	1.076	-	0.37		2.666	-	1.15	0.601	-	0.2	1.117	-	0.41		3.614	*	1.31	3.075	*	1.19	1.224	-
9	86.256	SNP3556	0.195	-	0.45	0.022	-	1.35	1.162	-	0.4	1.019	-	0.35	0.011	-	0.81		1.324	-	0.85	0.018	-	0.02	1.081	-	0.56	0.068	-	0.44		0.422	-	0.18	0.804	-	0.36	1.016	-	0.39		0.34	-	0.16	0.632	-	0.3	0.307	-
9	86.529	g9SSH227	13.695	****	0.38	15.842	******	2.87	9.039	**	1.79	8.112	**	0.16	2.15	-	1.2		1.83	-	0.54	0.61	-	0.15	0.847	-	0.11	1.672	-	0.38		1.549	-	0.24	3.317	-	0.45	3.441	-	0.5		1.25	-	0.28	2.069	-	0.42	0.684	-
9	87.634	g9TAs2178	12.298	****	1.38	8.945	**	2.37	10.204	***	3.45	9.884	***	0.09	3.744	-	1.96		0.267	-	0.12	2.224	-	0.53	1.06	-	0.59	0.592	-	0.3		0.922	-	0.29	3.05	-	0.96	3.152	-	1.01		5.315	*	1.99	4.726	*	1.8	0.5	-
9	89.02	SNP3561	5.087	**	0.68	1.223	-	1.88	2.902	*	1.63	1.983	-	0.16	0.583	-	1.55		0.149	-	0.04	0.323	-	0.35	0.504	-	1.22	0.003	-	0.04		1.21	-	0.22	0.164	-	0.16	0.306	-	0.22		4.988	**	2.82	3.193	*	2.86	3.726	*
9	89.294	SNP3564	3.891	**	0.49	0.565	-	0.86	2.432	-	1.54	2.138	-	0.32	0.26	-	1.71		0.025	-	0.04	0.006	-	0.27	1.356	-	0.6	0.062	-	0.01		0.964	-	0.24	0.041	-	0.1	0.162	-	0.12		4.035	**	2.59	2.114	-	2	5.002	**
9	89.843	SNP3566	0.24	-	0.8	0.3	-	0.6	0.013	-	1.12	0.002	-	0.68	0.005	-	0.41		0.013	-	0.12	0.05	-	0.27	0.039	-	0.37	0	-	0.07		0.042	-	0.24	0.002	-	0.02	0	-	0.04		0.02	-	2.19	0.507	-	1.4	1.836	-
9	90.117	SNP3567	5.886	**	0.75	1.934	-	0.45	2.103	-	0.73	2.442	-	0.3	0.007	-	1.23		0.228	-	0.28	1.568	-	0.39	0.075	-	0.27	1.057	-	0.1		0.7	-	0.22	0.01	-	0.02	0.1	-	0.02		4.293	**	1.99	2.222	-	1.33	4.279	**
9	90.391	SNP3568	0.196	-	0.76	0	-	0.4	0.043	-	0.82	0.187	-	0.12	0.548	-	1.25		0.082	-	0.47	1.097	-	0.7	0.544	-	0.25	0.023	-	0.12		0.001	-	0.31	0.086	-	0.09	0.087	-	0.11		1.827	-	1.92	3.448	*	1.43	0.017	-
9	90.94	SNP3569	6.332	**	0.34	1.819	-	0.75	4.444	**	1.16	4.565	**	0.08	0.161	-	0.82		0.004	-	0.47	0.906	-	0.67	1.536	-	0.23	0.083	-	0.24		2.912	*	0.44	0.065	-	0.06	0.29	-	0.07		3.831	*	1.88	1.654	-	1.23	5.263	**
9	91.214	g9A2432	4.881	**	0.59	1.991	-	1.15	3.766	*	1.03	5.276	**	0.06	0.287	-	0.9		0.61	-	0.6	1.422	-	0.61	0.358	-	0.11	0.861	-	0.49		0.834	-	0.31	0.248	-	0.23	0.54	-	0.27		4.257	**	1.61	3.475	*	1.43	0.858	-
9	91.214	g9A2522	2.981	*	0.91	1.083	-	0.86	3.973	**	1.17	5.358	**	0.13	0.097	-	0.98		0.379	-	0.74	0.733	-	0.47	0.055	-	0.14	0.546	-	0.56		0.671	-	0.37	0.172	-	0.19	0.464	-	0.21		3.633	*	1.68	2.711	*	1.31	0.918	-
9	91.488	SNP3574	9.194	**	0.84	2.553	-	0.86	6.057	**	2.01	5.765	*	0.1	3.478	-	1.06		0.996	-	1.6	0.983	-	0.21	1.856	-	0.13	2.316	-	0.45		1.776	-	0.09	0.022	-	0.52	0.06	-	0.45		6.178	**	0.6	2.526	-	0.28	6.033	**
9	92.593	SNP3583	0.273	-	0.6	0.559	-	2.46	0.006	-	1.54	0	-	0.09	0.127	-	1.26		0.582	-	1.16	0.085	-	0.48	0.316	-	0.14	0.546	-	0.4		0.001	-	0.59	0.017	-	0.45	0.009	-	0.61		0.624	-	0.43	0.958	-	0.56	0.021	-
9	93.698	SNP3584	6.792	***	0.3	3.729	*	1.76	6.393	**	2.36	7.183	***	0.08	0.431	-	0.57		0.543	-	0.45	0.609	-	0.42	0.065	-	0.09	1.132	-	0.5		2.771	*	0.58	0.459	-	0.19	0.944	-	0.32		3.453	*	1.96	2.77	*	1.71	1.11	-
9	93.972	SNP3585	6.326	**	0.27	4.481	**	1.88	7.254	***	2.79	7.959	****	0.25	0.337	-	1.02		0.086	-	0.34	0.673	-	0.48	0.261	-	0.14	0.458	-	0.51		3.665	*	0.65	0.49	-	0.22	1.067	-	0.38		2.808	*	1.58	2.34	-	1.59	0.654	-
9	94.246	SNP3587	4.61	**	0.07	3.588	*	1.83	7.89	****	2.82	8.95	****	0.18	0.039	-	1.03		0.034	-	0.15	0.629	-	0.98	0.361	-	0.17	0.134	-	0.54		4.359	**	0.67	1.08	-	0.24	1.818	-	0.41		1.49	-	1.53	1.167	-	1.48	0.472	-
9	94.796	SNP3588	5.03	**	0.11	3.202	*	1.86	9.246	****	2.84	10.032	****	0.34	0.505	-	0.96		0.513	-	0.29	1.178	-	0.8	0.909	-	0.21	0.952	-	0.57		2.844	*	0.63	1.321	-	0.28	1.98	-	0.44		1.95	-	1.08	1.327	-	1.12	1.315	-
9	96.181	SNP3589	0.079	-	0.35	0.371	-	1.75	0	-	2.18	0.006	-	0.51	0.437	-	0.85		0.021	-	0.17	0.253	-	0.55	0.59	-	0.31	0.11	-	0.35		0.006	-	0.71	0.002	-	0.26	0.001	-	0.44		0.237	-	0.78	0.636	-	0.83	0.324	-
9	96.455	SNP3590	0.082	-	0.27	0.011	-	1.92	0.001	-	2.19	0.001	-	0.38	0.25	-	1.2		0.01	-	0.16	0.018	-	0.53	0.247	-	0.33	0.208	-	0.38		0.135	-	0.77	0.2	-	0.28	0.237	-	0.48		0.523	-	0.86	1.228	-	0.97	0.37	-
9	97.84	SNP3591	6.754	***	0.98	3.203	*	1.81	5.477	**	1.5	8.026	****	0.43	0.006	-	0.65		0.325	-	0.15	0.966	-	0.45	2.69	-	0.37	0.188	-	0.12		4.145	**	0.73	0.955	-	0.27	1.683	-	0.43		2.555	-	0.92	1.396	-	0.4	2.113	-
9	98.667	g9A2698	4.028	-	0.65	0.94	-	0.22	5.399	*	1.36	6.907	**	0.06	0.162	-	1.47		1.049	-	0.22	0.638	-	0.14	2.593	-	0.43	1.349	-	0.34		1.806	-	0.73	2.409	-	0.42	2.658	-	0.45		4.776	*	1.58	3.014	-	1.21	1.955	-
9	99.772	SNP3597	6.602	**	0.47	3.404	*	0.9	4.875	**	1.13	6.949	***	0.6	0.02	-	0.85		0.075	-	0.08	0.734	-	0.16	3.378	*	0.84	0	-	0.27		3.151	*	0.7	0.934	-	0.22	1.615	-	0.34		2.809	*	1.02	1.418	-	0.56	2.234	-
9	100.046	SNP3602	6.966	***	0.41	3.502	*	0.89	6.574	**	1.51	7.994	****	0.61	0.025	-	0.69		0.017	-	0.09	0.387	-	0.18	2.787	*	0.76	0.091	-	0.35		5.234	**	0.99	0.674	-	0.29	1.414	-	0.44		3.02	*	1.06	2.416	-	0.61	0.583	-
9	100.32	SNP3605	8.092	****	0.46	3.422	*	1.17	6.071	**	1.79	7.068	***	0.66	0.382	-	0.51		0.096	-	0.41	2.023	-	0.3	4.42	**	0.78	0.323	-	0.76		5.968	**	1.18	0.77	-	0.62	1.645	-	0.81		3.294	*	1.04	2.459	-	0.65	1.52	-
9	100.593	SNP3608	0.07	-	0.41	0.002	-	1.07	0.528	-	1.54	0.173	-	0.59	0.116	-	0.44		0.013	-	0.26	0	-	0.32	0.338	-	0.58	0.001	-	0.7		0.131	-	0.82	0.207	-	0.45	0.248	-	0.58		0.054	-	1.31	0.01	-	0.85	0.005	-
9	100.867	SNP3611	4.821	**	0.6	1.874	-	0.94	3.002	*	1.19	5.05	**	0.62	0.016	-	0.73		0.254	-	0.14	0.12	-	0.36	1.906	-	0.38	0.223	-	0.59		2.407	-	0.5	0.009	-	0.29	0.118	-	0.38		2.243	-	1.56	1.991	-	1.02	0.91	-
9	101.417	SNP3614	7.276	***	0.87	4.373	**	1.02	3.703	*	1	7.286	***	0.53	0.177	-	0.55		0.783	-	0.05	0.291	-	0.39	1.159	-	0.25	0.643	-	0.34		5.424	**	0.69	0.413	-	0.18	0.917	-	0.27		2.311	-	1.52	2.95	*	1.06	0.191	-
9	101.966	SNP3616	10.85	*****	0.55	7.341	***	1.23	5.767	**	1.61	9.778	****	0.75	0.041	-	0.78		0.227	-	0.1	0.275	-	0.31	0.26	-	0.31	0.705	-	0.33		6.871	***	0.8	1.221	-	0.18	2.135	-	0.34		2.94	*	1.44	3.66	*	1.18	0.208	-
9	102.516	SNP3617	5.181	**	0.66	2.533	-	0.6	2.843	*	0.9	6.537	**	0.91	0.608	-	0.84		0.39	-	0.07	0.378	-	0.12	0.561	-	0.19	0.704	-	0.24		6.516	**	0.82	0.493	-	0.23	1.071	-	0.35		1.319	-	0.98	0.897	-	0.63	0.928	-
9	102.79	SNP3618	4.445	**	0.34	2.819	*	0.66	3.934	**	1.6	7.554	***	0.91	0.106	-	1.22		0.105	-	0.06	0.33	-	0.11	0.661	-	0.22	0.348	-	0.08		7.441	***	0.9	0.167	-	0.06	0.643	-	0.18		2.773	*	0.95	2.754	*	0.84	0.236	-
9	107.665	SNP3624	7.755	***	0.34	5.588	**	2.69	5.328	**	1.84	8.895	****	0.9	0.381	-	1.25		1.292	-	0.27	0.021	-	0.87	1.439	-	0.03	0.172	-	0.45		8.415	****	0.82	1.212	-	0.85	2.304	-	1		1.813	-	1.11	1.659	-	0.84	0.352	-
9	107.939	SNP3627	12.506	******	0.32	7.785	***	2.63	7.833	***	2.08	14.305	******	0.73	0.442	-	0.87		1.612	-	0.33	0.203	-	0.57	1.579	-	0.12	0.881	-	0.33		6.583	**	0.89	3.316	*	1.18	4.59	**	1.4		4.18	**	1.48	2.877	*	1.09	2.256	-
9	108.213	SNP3628	9.622	****	0.09	5.05	**	2.29	7.296	***	1.81	11.48	*****	0.62	0.01	-	0.66		1.622	-	0.26	0.12	-	0.79	1.353	-	0.1	0.854	-	0.43		6.056	**	0.8	2.306	-	0.86	3.323	*	1.1		3.039	*	1.51	1.525	-	1	3.266	*
9	108.487	g9SSH1206	0.156	-	0.41	0.539	-	2.33	1.323	-	1.71	0.673	-	0.73	2.221	-	0.67		0.028	-	0.18	1.2	-	0.56	0.06	-	0.08	0.332	-	0.28		0.14	-	0.79	0.217	-	0.81	0.116	-	0.98		0.951	-	1.16	1.035	-	0.8	0.295	-
9	108.761	SNP3633	6.521	**	0.23	2.907	*	2.25	3.877	**	1.64	8.611	****	0.47	0.291	-	0.6		0.048	-	0.11	0.257	-	0.38	1.914	-	0.07	0.06	-	0.16		4.266	**	0.72	0.356	-	0.81	0.763	-	0.89		2.656	-	0.85	1.473	-	0.62	1.88	-
10	0	SNP3635	0.206	-	0.45	0.865	-	0.64	0.539	-	0.37	0.584	-	1.12	0.509	-	0.64		3.541	*	0.9	0.011	-	0.29	0.946	-	3.07	0.665	-	1.16		2.293	-	0.39	0.261	-	0.28	0.39	-	0.31		0.271	-	0.45	0.193	-	0.27	0.792	-
10	0.274	g10A2769	3.164	-	0.39	3.403	-	0.72	0.746	-	0.16	0.241	-	1.12	1.847	-	0.62		5.456	*	1.04	0.986	-	0.13	2.954	-	3.16	3.893	-	0.9		0.694	-	0.39	0.688	-	0.23	0.5	-	0.27		0.61	-	0.45	0.972	-	0.21	1.609	-
10	0.823	SNP3647	1.128	-	0.61	0.946	-	0.56	0.018	-	0.03	0.348	-	0.97	0.008	-	0.61		0.724	-	0.3	0.258	-	0.15	13.812	******	2.75	3.452	*	0.98		0.234	-	0.68	0.02	-	0.36	0.013	-	0.36		0.719	-	0.42	0.001	-	0.02	4.902	**
10	1.097	SNP3651	1.093	-	0.77	1.338	-	0.33	0.769	-	0.35	0.791	-	1.31	1.994	-	0.6		0.669	-	0.15	0.517	-	0.57	8.014	**	2.05	0.291	-	0.09		1.095	-	0.15	1.653	-	0.56	1.348	-	0.46		0.312	-	0.06	0.16	-	0.09	1.077	-
10	1.371	SNP3655	1.884	-	0.21	1.149	-	0.99	1.68	-	0.88	3.629	-	0.16	0.165	-	0.7		0.459	-	0.06	0.42	-	0.58	10.195	***	1.87	0.612	-	0.19		2.87	-	0.46	3.83	-	1.25	4.365	-	1.32		1.333	-	0.47	1.083	-	0.33	3.15	-
10	1.645	SNP3658	0.789	-	0.35	1.306	-	0.83	0.416	-	1.05	0.653	-	0.2	0.15	-	0.63		1.108	-	1.03	0.217	-	0.27	1.192	-	2.51	0.194	-	0.69		2.949	*	0.4	0.869	-	0.87	1.018	-	0.96		0.001	-	0.43	0.013	-	0.54	0.218	-
10	2.195	SNP3662	1.844	-	0.7	2.115	-	0.4	0.064	-	0.36	0.315	-	0.23	0.04	-	0.41		1.36	-	0.62	0.594	-	0.19	8.887	****	2.41	2.245	-	0.68		0.29	-	0.35	0.002	-	0.32	0.046	-	0.38		0.832	-	0.51	0.089	-	0.29	2.65	-
10	2.469	SNP3663	0.834	-	1.24	1.115	-	0.45	0.064	-	0.3	0.452	-	0.23	0.024	-	0.23		0.851	-	0.5	0.092	-	0.14	14.193	******	2.26	3.934	**	0.75		0.216	-	0.34	0.005	-	0.22	0.075	-	0.24		0.64	-	0.31	0.103	-	0.13	1.611	-
10	3.018	SNP3664	1.965	-	0.04	1.501	-	0.3	0.144	-	0.37	0.423	-	0.21	0.369	-	0.45		0.841	-	0.19	0.284	-	0.17	10.595	****	2.37	2.576	-	0.57		0.015	-	0.14	0.001	-	0.15	0.027	-	0.16		0.633	-	0.4	0.028	-	0.06	3.328	*
10	3.292	SNP3665	1.168	-	1.21	4.178	-	0.36	0.265	-	0.28	0.188	-	0.05	1.522	-	1.01		3.884	-	0.71	1.006	-	0.22	1.451	-	2.4	2.04	-	0.57		1.789	-	0.11	1.592	-	0.22	1.608	-	0.22		0.667	-	0.84	0.758	-	0.51	0.468	-
10	3.842	SNP3669	2.282	-	0.55	2.436	-	0.64	0.037	-	1.27	0.278	-	0.27	0.028	-	0.05		0.798	-	0.08	0.457	-	0.27	14.563	******	3.28	3.128	*	0.72		0.203	-	0.1	0.008	-	0.48	0.002	-	0.5		1.014	-	0.26	0.461	-	0.13	1.804	-
10	4.668	SNP3670	1.005	-	1.04	1.434	-	0.93	0.484	-	0.49	1.153	-	0.39	0.059	-	0.02		0.943	-	0.41	0.229	-	0.17	1.118	-	3.01	0.344	-	0.82		1.703	-	0.28	1.202	-	0.47	1.255	-	0.51		0.222	-	0.49	0.042	-	0.53	0.508	-
10	5.495	SNP3673	3.895	**	1.42	4.783	**	1.24	0.152	-	0.56	0.006	-	0.61	0.002	-	0.08		0.365	-	0.41	1.027	-	0.41	10.476	****	2.68	1.467	-	0.87		0.513	-	0.22	0.247	-	0.69	0.17	-	0.69		1.039	-	0.41	0.657	-	0.41	1.745	-
10	6.044	SNP3674	2.334	-	1.3	2.958	*	1.08	0.893	-	0.39	1.547	-	0.19	0.093	-	0.09		0.461	-	0.35	1.421	-	0.51	2.701	-	2.01	0.31	-	0.97		1.698	-	0.06	2.668	-	0.85	2.553	-	0.85		0.072	-	0.16	0	-	0.15	0.27	-
10	6.318	g10A129	0.29	-	1.72	0.885	-	0.14	2.071	-	0.44	3.618	-	0.41	0.82	-	0.11		1.755	-	0.87	0.05	-	0.53	11.074	****	2.46	3.753	-	2.67		1.047	-	0.16	0.979	-	0.98	1.044	-	0.91		0.417	-	0.28	0.923	-	0.14	3.944	-
10	7.144	SNP3676	2.718	*	1.76	4.197	**	0.81	0.22	-	0.12	0.82	-	0.71	0.076	-	0.1		0.066	-	0.35	1.014	-	0.3	1.66	-	1.84	0.116	-	0.61		1.682	-	0.14	1.266	-	0.85	1.283	-	0.74		0.045	-	0.19	0.027	-	0.21	0.03	-
10	7.971	SNP3679	1.296	-	2.25	1.033	-	1.04	0.002	-	0.3	0.271	-	1.01	0.228	-	0.62		1.307	-	0.44	0.109	-	0.25	7.529	***	2.23	2.55	-	0.8		0	-	0.29	0.082	-	0.43	0.113	-	0.39		0.865	-	0.31	0.592	-	0.29	0.837	-
10	8.245	SNP3683	0.339	-	2.27	0.933	-	0.98	0.008	-	0.23	0.539	-	1.03	0.156	-	0.68		0.842	-	0.54	0.316	-	0.25	13.455	******	2.98	2.887	*	0.81		1.342	-	0.38	0.052	-	0.4	0.206	-	0.42		0.692	-	0.29	0.078	-	0.19	2.574	-
10	9.071	SNP3685	0.881	-	1.48	1.437	-	1.21	0.015	-	0.22	0.315	-	0.9	0.042	-	0.25		0.13	-	0.27	0.115	-	0.21	10.183	****	2.65	1.961	-	0.43		0.62	-	0.25	0	-	0.48	0.042	-	0.46		1.112	-	0.36	0.329	-	0.24	2.681	-
10	9.621	g10A2320	0.801	-	0.82	2.488	-	1.31	0.095	-	0.24	0.783	-	0.62	0.525	-	0.08		0.076	-	0.18	0.539	-	0.19	1.722	-	2.54	0.048	-	0.31		0.066	-	0.18	0.464	-	0.56	0.286	-	0.5		0.305	-	0.46	0.104	-	0.34	0.93	-
10	9.895	SNP3689	0.574	-	0.57	1.59	-	1.46	0.009	-	0.37	0.434	-	0.33	0.023	-	0.2		0.014	-	0.12	0.258	-	0.25	7.735	***	2.42	1.207	-	0.3		0.735	-	0.28	0.016	-	0.78	0.109	-	0.69		0.531	-	0.52	0.059	-	0.38	2.019	-
10	10.169	SNP3690	2.644	-	0.52	4.35	**	1.37	1.298	-	0.5	2.595	-	0.51	0.357	-	0.2		0	-	0.09	1.08	-	0.31	0.865	-	2.73	0.059	-	0.68		0.043	-	0.57	3.297	*	0.9	2.531	-	0.81		0.586	-	0.57	0.548	-	0.53	0.212	-
10	10.443	SNP3691	1.673	-	0.5	2.613	-	0.81	3.054	-	1.2	3.96	-	0.56	1.038	-	0.17		0.052	-	0.02	0.314	-	0.26	7.324	**	2.18	0.968	-	0.78		0.153	-	0.61	0.868	-	0.67	0.64	-	0.57		0.257	-	0.07	0.397	-	0.05	0.977	-
10	11.548	SNP3693	1.131	-	0.43	1.948	-	1.3	0.046	-	0.54	0.147	-	0.73	0.061	-	0.16		0.001	-	0.17	0.041	-	0.46	6.235	**	2.13	1.243	-	0.71		0.437	-	0.61	0.031	-	0.55	0	-	0.35		0.684	-	0.21	0.276	-	0.1	1.068	-
10	12.097	SNP3694	2.753	-	0.52	4.623	*	1.19	1.25	-	0.33	3.068	-	0.88	0.317	-	0.15		2.149	-	0.76	0.952	-	0.63	5.67	*	2.78	5.919	*	2.12		0.257	-	0.4	1.495	-	0.62	1.247	-	0.39		1.164	-	0.36	0.703	-	0.18	3.578	-
10	13.202	g10TAs2172	1.365	-	0.6	3.18	-	0.44	0.876	-	0.44	0.513	-	0.78	2.068	-	0.2		1.04	-	0.46	0.766	-	0.27	3.095	-	0.87	2.226	-	0.8		0.093	-	0.55	0.692	-	0.13	1.092	-	0.24		1.487	-	0.8	2.646	-	0.6	1.284	-
10	14.029	g10SSH11	0.393	-	0.79	0.047	-	0.49	7.43	***	1.66	2.684	-	0.72	6.132	**	0.15		2.09	-	0.42	0.001	-	0.19	1.482	-	0.85	1.493	-	0.4		0.11	-	0.21	2.456	-	0.55	2.538	-	0.53		2.589	-	1.15	0.996	-	0.45	6.289	**
10	14.855	g10SSH7	1.385	-	0.89	1.227	-	0.58	1.338	-	0.33	2.582	-	0.55	0.066	-	0.28		1.107	-	0.86	0.101	-	0.08	4.287	-	2.13	0.904	-	1.5		0.397	-	0.75	2.137	-	0.33	1.936	-	0.3		1.689	-	1.16	3.651	-	1.07	2.134	-
10	15.405	g10TAs2258	1.565	-	0.88	1.78	-	0.45	0.314	-	0.22	0.742	-	0.82	0.474	-	0.21		1.379	-	1.23	0.005	-	0.95	9.656	****	2.39	3.911	**	0.87		0.071	-	0.34	0.073	-	0.16	0.017	-	0.21		0.257	-	0.42	0.138	-	0.22	4.344	**
10	15.954	SNP3707	0.407	-	0.69	0.57	-	0.29	0.029	-	0.41	0.783	-	0.46	0.07	-	0.18		0.392	-	0.87	0.057	-	1.01	14.407	******	3.52	3.794	*	0.95		0.942	-	0.32	0.048	-	0.15	0.154	-	0.16		0.802	-	0.25	0.01	-	0.05	5.012	**
10	16.228	SNP3708	2.358	-	0.89	2.959	-	0.52	0.597	-	0.08	0.357	-	0.96	1.9	-	0.19		0.201	-	0.24	2.074	-	0.34	4.828	*	2.84	3.308	-	0.81		0.902	-	0.35	0.529	-	0.22	0.602	-	0.16		0.012	-	0.53	0.148	-	0.08	0.133	-
10	17.613	SNP3709	3.67	-	0.71	5.376	*	1.05	3.408	-	0.3	2.231	-	1	0.84	-	0.24		3.021	-	0.56	0.073	-	0.5	1.68	-	2.04	2.543	-	0.56		1.524	-	0.75	1.733	-	0.6	0.726	-	0.31		0.337	-	0.85	1.12	-	0.57	0.032	-
10	18.998	SNP3712	0.578	-	0.71	1.4	-	1.52	0.173	-	0.31	0.843	-	1	0.004	-	0.24		0.191	-	0.73	0.322	-	0.65	8.403	****	2.28	1.448	-	0.45		1.084	-	0.47	0.103	-	0.73	0.246	-	0.51		0.385	-	0.41	0.004	-	0.39	2.848	*
10	19.272	SNP3713	0.73	-	0.69	1.254	-	1.49	0.026	-	0.32	0.469	-	0.98	0.022	-	0.24		0.067	-	0.73	0.217	-	0.59	8.499	****	2.27	1.127	-	0.43		1.409	-	0.52	0.003	-	0.88	0.066	-	0.6		0.984	-	0.4	0.094	-	0.4	4.029	**
10	19.822	SNP3715	5.26	**	0.68	5.054	**	1.43	1.74	-	0.29	5.133	**	0.97	0.214	-	0.23		0.758	-	0.97	1.705	-	0.49	0.537	-	2.42	0.013	-	0.67		0.331	-	0.6	4.489	**	1.11	3.913	**	0.74		0.412	-	0.37	0.169	-	0.4	1.78	-
10	20.096	SNP3716	7.372	***	0.67	5.379	**	2.11	1.704	-	0.56	3.738	*	0.95	0.096	-	0.23		0.007	-	1.28	1.502	-	0.59	0.098	-	2.32	0.092	-	0.84		0.244	-	0.31	3.187	*	1.37	2.523	-	1.09		0.004	-	0.21	0	-	0.2	0.223	-
10	20.645	SNP3718	1.444	-	0.66	1.791	-	1.96	0.012	-	0.31	0.238	-	0.93	0.072	-	0.22		0.822	-	1.39	0.034	-	0.14	9.784	****	2.31	4.054	**	1.23		1.24	-	0.63	0.05	-	1.46	0	-	1.03		0.549	-	0.16	0.02	-	0.14	5.19	**
10	20.919	SNP3719	6.337	**	0.66	5.304	**	1.81	0.463	-	0.21	2.326	-	0.91	0.001	-	0.22		0.017	-	1.22	0.438	-	0.04	0	-	2.46	0.058	-	1.24		0.089	-	0.89	3.718	*	1.39	2.273	-	0.94		0.023	-	0.15	0	-	0.13	0.415	-
10	21.469	SNP3721	1.613	-	0.66	2.552	-	1.81	0	-	0.16	0.49	-	0.88	0.155	-	0.22		0.394	-	0.82	0.063	-	0.08	9.095	****	2.55	2.181	-	1.1		0.862	-	0.95	0.065	-	1.33	0.214	-	0.88		0.513	-	0.13	0	-	0.2	3.694	*
10	22.574	SNP3722	8.167	****	0.66	5.33	**	1.08	2.214	-	0.89	4.028	**	0.85	0.383	-	0.22		0.045	-	0.09	0.332	-	0.43	0.278	-	0.88	0	-	0.13		0.042	-	0.76	4.588	**	1.87	2.913	*	1.44		0.349	-	0.32	0.734	-	0.65	0.378	-
10	22.848	SNP3723	9.124	**	0.66	5.258	*	1.04	3.315	-	0.7	3.74	-	0.83	0.972	-	0.22		5.292	*	1.57	0.102	-	0.41	3.286	-	1	5.445	*	1.56		0.528	-	0.56	6.383	**	2.07	4.166	-	1.47		1.055	-	0.19	0.672	-	0.29	0.632	-
10	23.122	SNP3725	1.751	-	0.66	2.179	-	1.54	0.063	-	0.59	0.141	-	0.8	0.169	-	0.21		0.51	-	1.14	0.002	-	0.28	8.991	****	2.08	3.1	*	1.81		1.241	-	0.5	0.027	-	0.82	0.003	-	0.62		1.272	-	0.06	0.083	-	0.16	5.034	**
10	23.396	SNP3727	6.636	***	0.66	3.398	*	1.38	3.207	*	0.69	4.681	**	0.78	0.972	-	0.21		0	-	1.59	0.319	-	0.08	0.436	-	1.78	0	-	1.54		0.05	-	0.71	4.518	**	1.05	2.936	*	0.7		1.391	-	0.12	1.683	-	0.24	0.001	-
10	23.945	SNP3728	2.366	-	0.67	1.614	-	0.21	1.475	-	0.59	4.157	-	0.77	0.898	-	0.21		0.846	-	0.13	0.1	-	0.22	3.929	-	0.62	3.366	-	0.25		1.448	-	0.42	2.716	-	0.64	2.417	-	0.5		0.625	-	0.12	2.484	-	0.39	5.439	*
10	25.05	SNP3730	1.708	-	0.63	1.848	-	0.84	0	-	0.44	0.402	-	0.66	0.114	-	0.29		0.317	-	1.46	0	-	0.05	9.981	****	2.43	3	*	1.19		0.731	-	0.92	0	-	0.96	0.032	-	0.56		0.609	-	0.14	0.007	-	0.17	5.142	**
10	25.324	SNP3731	6.251	**	0.55	2.667	-	0.91	2.926	*	0.42	3.634	*	0.71	1.754	-	0.38		0.012	-	1.1	0.015	-	0.03	0.108	-	2.32	0.083	-	1.16		0.427	-	0.91	4.739	**	1.05	2.948	*	0.63		1.253	-	0.19	1.91	-	0.28	0.171	-
10	26.429	SNP3735	2.162	-	0.53	2.205	-	0.61	0.001	-	0.2	0.396	-	1.1	0.113	-	0.66		0.056	-	0.31	0.062	-	0.38	9.601	****	1.95	1.987	-	1.31		0.904	-	0.38	0.003	-	0.58	0.053	-	0.44		0.825	-	0.13	0.009	-	0.07	5.252	**
10	26.703	SNP3736	1.394	-	0.48	2.283	-	0.57	0.999	-	0.12	3.166	-	0.75	0.507	-	0.78		3.233	-	0.61	1.207	-	0.13	9.837	***	1.7	4.72	*	1.47		0.461	-	0.4	2.756	-	0.56	3.149	-	0.62		0.228	-	0.23	0.346	-	0.19	0.387	-
10	26.977	SNP3737	2.196	-	0.43	1.313	-	0.42	0.076	-	0.16	0.579	-	0.34	1.073	-	0.75		4.45	-	0.91	0.845	-	0.09	6.139	**	2.27	4.671	*	1.23		0.018	-	0.9	0.1	-	0.06	0.021	-	0.05		3.879	-	0.78	2.646	-	0.38	6.316	**
10	27.526	SNP3743	3.067	*	0.53	3.653	*	0.73	0.857	-	0.16	0.004	-	0.34	0.18	-	0.93		0.047	-	0.24	0	-	0.17	10.598	****	3.16	1.661	-	0.53		0.573	-	0.23	0.281	-	0.71	0.124	-	0.49		0.276	-	0.43	0	-	0.26	1.842	-
10	27.8	SNP3745	1.139	-	0.49	2.173	-	0.7	0.539	-	0.31	3.176	-	0.46	3.953	-	0.78		2.884	-	0.36	1.546	-	0.53	7.999	**	3.09	1.159	-	0.63		2.454	-	1.27	2.49	-	0.46	1.746	-	0.2		0.308	-	0.08	0.002	-	0.02	1.062	-
10	28.074	SNP3750	1.034	-	0.66	1.24	-	0.82	0.008	-	0.38	0.926	-	0.25	0.76	-	0.62		0.28	-	0.33	0.007	-	0.32	9.12	****	3.25	1.997	-	0.94		1.239	-	0.59	0.803	-	0.65	1.116	-	0.67		0.761	-	0.3	0.043	-	0.21	3.552	*
10	28.348	SNP3753	4.872	**	0.47	4.125	**	0.57	0.478	-	0.26	0.1	-	0.51	1.448	-	0.78		0.001	-	0.24	0.088	-	0.47	9.859	****	3.04	0.941	-	0.93		0.736	-	0.7	0.062	-	0.22	0	-	0.07		3.828	*	4.09	1.714	-	4.79	3.849	**
10	28.622	g10A127	1.379	-	0.46	1.799	-	1	0.592	-	0.07	2.751	-	0.52	1.626	-	0.82		1.074	-	0.23	0.519	-	0.15	3.227	-	3.19	1.488	-	0.58		1.189	-	0.76	3.727	-	1.02	3.143	-	0.78		0.251	-	0.5	0.885	-	0.34	2.083	-
10	28.622	g10A2425.L1	1.974	-	0.44	2.558	-	1.09	0.914	-	0.13	2.987	-	0.53	1.194	-	0.85		1.207	-	0.27	1.092	-	0.23	2.793	-	3.11	1.314	-	0.56		1.248	-	0.77	4.003	-	1.14	3.441	-	0.9		0.069	-	0.46	0.562	-	0.26	2.447	-
10	28.896	g10SSH55	1.483	-	0.45	2.314	-	0.86	0.551	-	0.08	2.028	-	0.49	1.208	-	0.87		1.384	-	0.25	0.862	-	0.23	1.657	-	3.26	1.238	-	0.62		0.913	-	0.86	2.766	-	0.89	2.263	-	0.67		0.012	-	0.42	0.354	-	0.27	2.182	-
10	29.446	SNP3779	5.789	*	0.46	3.17	-	0.4	0.144	-	0.04	0.015	-	0.45	0.614	-	0.9		2.694	-	0.54	1.141	-	0.85	3.318	-	0.97	2.204	-	0.63		2.263	-	1	1.317	-	0.33	0.997	-	0.2		1.677	-	0.37	0.251	-	0.08	2.046	-
10	29.995	SNP3780	2.099	-	0.46	0.232	-	0.52	0.167	-	0.02	0.838	-	0.41	0.084	-	0.94		0	-	0.66	0.022	-	0.11	1.758	-	2.23	0.12	-	0.62		0.407	-	0.79	0.933	-	0.72	0.345	-	0.48		1.21	-	0.68	1.243	-	0.57	0.031	-
10	30.269	SNP3782	5.073	**	0.45	3.97	**	0.66	1.018	-	0.13	0.038	-	0.4	0.581	-	0.96		0.077	-	0.57	0.03	-	0.12	8.727	****	2.74	0.947	-	0.51		0.95	-	0.8	0.665	-	0.95	0.361	-	0.65		3.316	*	0.9	1.217	-	0.72	4.721	**
10	30.543	g10T2096	4.877	*	0.35	2.421	-	0.54	0.213	-	0.03	0.256	-	0.5	3.382	-	2.13		0.897	-	0.1	0.587	-	0.09	7.706	**	1.91	1.102	-	0.38		1.542	-	0.74	0.514	-	0.43	0.134	-	0.28		2.318	-	0.81	0.626	-	0.55	3.368	-
10	30.817	SNP3790	6.209	**	0.48	2.023	-	0.78	0.523	-	0.01	1.788	-	0.14	0.043	-	1.28		0.369	-	0.3	0.217	-	0.17	2.142	-	2.17	0.075	-	0.31		0.435	-	0.74	2.058	-	0.83	0.979	-	0.62		3.313	*	0.7	3.559	*	0.63	0.059	-
10	31.091	SNP3796	2.453	-	0.35	3.042	*	0.72	0.014	-	0.05	0.261	-	0.21	0.173	-	0.46		0.065	-	0.15	0.12	-	0.36	9.701	****	2.19	1.124	-	0.25		0.94	-	0.76	0.383	-	0.74	0.619	-	0.62		0.949	-	0.62	0.109	-	0.63	4.204	**
10	31.641	SNP3797	1.848	-	2.24	0.62	-	1.47	0.075	-	0.43	1.511	-	1.01	2.094	-	1.26		2.598	-	0.96	0.091	-	0.32	0.944	-	0.92	0.756	-	0.78		0.456	-	0.93	2.034	-	0.18	1.52	-	0.1		0.067	-	0.06	0.241	-	0.13	2.335	-
10	32.467	SNP3798	2.918	*	0.26	3.112	*	0.63	0.306	-	0.75	0.031	-	0.59	0.404	-	1.56		0.108	-	0.08	0.117	-	0.57	8.203	****	1.88	0.301	-	0.36		0.439	-	0.57	0.001	-	0.11	0.034	-	0.13		1.741	-	1.05	0.247	-	0.57	6.116	**
10	33.016	g10TAs2254	2.052	-	0.2	1.981	-	0.35	0.024	-	1.04	0.093	-	0.77	0.067	-	2.71		0.342	-	0.12	0.128	-	0.36	4.869	**	1.68	1.913	-	0.59		0.409	-	0.85	0.123	-	0.34	0.233	-	0.45		0.744	-	0.9	0.068	-	0.42	7.201	***
10	33.29	g10A262	2.709	*	0.33	2.433	-	0.35	0.029	-	0.98	0.016	-	0.65	0	-	3.13		0.247	-	0.1	0.098	-	0.2	5.63	**	1.65	1.869	-	0.6		0.89	-	0.88	0	-	0.19	0.042	-	0.27		1.252	-	0.99	0.002	-	0.54	6.852	***
10	33.29	g10A2718.L2	1.439	-	0.32	2.388	-	0.45	0.227	-	1.1	0.967	-	0.65	0.006	-	3.19		0.166	-	0.08	0.002	-	0.43	1.772	-	0.45	0.272	-	0.24		1.398	-	0.74	0.276	-	0.22	0.482	-	0.32		0.801	-	1.32	0.003	-	0.91	7.28	***
10	33.564	SNP3806	2.613	-	0.28	3.023	*	0.45	0.037	-	0.78	0.117	-	0.59	0.567	-	3.22		0.113	-	0.03	0.007	-	0.3	5.233	**	1.56	0.567	-	0.18		2.026	-	1.03	0.037	-	0.51	0.002	-	0.4		1.198	-	0.82	0.286	-	0.6	3.722	*
10	35.231	g10SSH134	5.499	*	0.17	2.053	-	0.47	1.021	-	0.73	2.869	-	0.26	3.733	-	2.98		0.008	-	0.07	0.164	-	0.03	4.371	-	1.5	0.484	-	0.47		2.727	-	0.83	3.573	-	0.63	3.202	-	0.58		3.618	-	0.54	1.247	-	0.27	5.615	*
10	36.058	SNP3810	3.916	**	0.17	3.411	*	0.49	0.118	-	0.7	0.111	-	0.28	0.474	-	2.8		0.002	-	0.11	0.026	-	0.05	4.933	**	1.73	0.897	-	0.47		1.333	-	0.77	0.025	-	0.65	0.005	-	0.58		1.827	-	0.38	0.367	-	0.17	4.196	**
10	36.332	SNP3812	3.326	*	0.37	4.9	**	0.66	0.374	-	0.71	0.005	-	1.24	0.298	-	1.79		0	-	0.16	0.021	-	0.1	6.228	**	2.15	0.875	-	0.4		1.038	-	0.77	0.002	-	0.66	0.016	-	0.59		0.59	-	0.3	0.025	-	0.17	2.886	*
10	36.881	SNP3813	2.152	-	0.79	1.925	-	0.37	0.132	-	0.54	0.117	-	0.72	0.979	-	2.86		0.099	-	0.19	0.012	-	0.06	5.105	**	1.68	1.264	-	0.65		2.622	-	0.65	0.061	-	0.34	0.239	-	0.34		1.153	-	0.46	0.084	-	0.17	4.12	**
10	37.431	SNP3815	1.785	-	0.65	2.288	-	0.42	0.052	-	0.57	0.235	-	0.56	0.152	-	2.76		0.113	-	0.49	0.023	-	0.24	3.84	*	1.27	0.767	-	0.92		1.256	-	0.5	0.411	-	0.43	0.675	-	0.57		0.635	-	0.9	0.005	-	0.29	3.085	*
10	37.705	g10A2316	1.297	-	0.16	2.394	-	0.35	1.875	-	0.95	4.16	-	0.29	6.426	**	1.73		0.663	-	0.15	1.222	-	0.25	1.759	-	1.75	1.612	-	0.55		2.356	-	0.6	3.159	-	0.86	3.118	-	0.96		0.007	-	0.87	0.506	-	0.54	2.686	-
10	39.09	SNP3820	1.068	-	0.1	0.714	-	0.36	0.001	-	0.65	0.355	-	0.19	0.378	-	1.54		0.025	-	0.25	0.058	-	0.08	2.376	-	2.34	0.817	-	0.72		2.379	-	0.31	0.594	-	0.78	0.998	-	0.78		1.062	-	0.67	0.027	-	0.22	4.865	**
10	41.04	SNP3821	1.13	-	0.07	1.34	-	0.24	0.019	-	0.54	0.129	-	0.17	0.135	-	1.44		0.024	-	0.01	0.04	-	0.32	2.433	-	1.87	0.875	-	0.65		1.155	-	0.31	0.426	-	0.45	0.758	-	0.47		0.282	-	0.59	0.158	-	0.48	4.926	**
10	41.314	SNP3822	1.474	-	0.18	2.818	-	0.52	3.916	-	1.12	5.759	*	0.26	6.272	**	0.98		5.357	*	1.01	0.026	-	0.09	0.845	-	1.79	1.204	-	0.77		0.679	-	0.84	1.921	-	0.38	2.004	-	0.53		0.795	-	0.44	0.154	-	0.18	0.998	-
10	42.419	SNP3823	1.676	-	0.24	0.114	-	0.31	0.001	-	0.32	0.551	-	0.31	0.043	-	0.67		0.046	-	0.24	0.007	-	0.22	0.746	-	1.21	0.012	-	0.13		0.508	-	0.66	0.231	-	1.01	0.061	-	1.14		2.526	-	0.72	2.854	*	0.61	1.002	-
10	42.968	SNP3824	0.673	-	0.94	0.57	-	0.03	0.005	-	0.54	0.351	-	0.48	0.111	-	0.24		0.004	-	0.52	0.342	-	0.21	3.403	*	1.68	0.387	-	0.02		1.646	-	0.49	0.862	-	0.35	1.291	-	0.44		0.514	-	0.88	0.02	-	0.6	3.995	**
10	43.242	g10T2672	0.472	-	0.42	0.027	-	0.13	1.893	-	0.74	0.522	-	0.44	0.325	-	1.93		0.007	-	0.57	0.026	-	0.25	0.003	-	2.09	0.184	-	0.04		0.471	-	0.57	0.015	-	0.27	0.158	-	0.39		1.21	-	0.94	1.839	-	0.64	0.009	-
10	44.347	SNP3826	0.555	-	0.4	0.313	-	0.08	0.094	-	0.58	1.074	-	0.36	0.929	-	1.3		0.015	-	0.56	0.841	-	0.46	4.542	**	1.71	0.024	-	0.28		4.372	**	0.77	0.789	-	0.23	1.39	-	0.37		0.705	-	0.95	0.085	-	0.52	6.935	***
10	45.174	g10A348	0.638	-	0.29	1.07	-	0.25	0.472	-	0.72	0.897	-	0.33	6.63	**	1.27		0.545	-	0.14	0.226	-	0.45	1.232	-	2.51	0.03	-	0.23		0.256	-	1.33	0.721	-	0.21	0.436	-	0.41		0.821	-	0.45	2.419	-	0.88	3.219	-
10	46.559	SNP3829	1.259	-	0.04	0.668	-	0.3	0.172	-	0.64	0.817	-	0.31	0.1	-	2.05		0.044	-	0.11	0.592	-	0.66	1.906	-	1.21	0.036	-	0.06		1.324	-	0.25	0.763	-	0.76	1.025	-	0.71		0.719	-	1.22	0.001	-	0.89	4.337	**
10	46.833	SNP3830	0.502	-	0.57	0.222	-	0.43	0.283	-	0.65	1.593	-	0.04	0.544	-	0.94		0.051	-	0.1	1.089	-	0.5	2.451	-	1.37	0.08	-	0.11		1.657	-	0.23	1.069	-	0.56	1.388	-	0.57		1.721	-	1.42	0.328	-	0.98	4.1	**
10	47.938	SNP3832	0.564	-	0.66	0.176	-	0.6	0.069	-	0.55	0.066	-	0.02	0.306	-	0.81		0.431	-	0.22	0.23	-	0.57	2.097	-	1.66	1.482	-	0.33		1.162	-	0.28	0.601	-	0.62	0.312	-	0.58		2.958	*	1.42	2.994	*	1	1.161	-
10	48.764	SNP3835	1.588	-	0.9	0.001	-	0.41	0.149	-	0.63	0.086	-	0.09	0.203	-	0.75		0.416	-	0.37	0	-	0.58	1.402	-	1.34	0.589	-	0.2		0.37	-	0.31	0.879	-	0.62	0.416	-	0.58		3.027	*	0.94	2.596	-	0.4	1.751	-
10	49.869	g10A144	0.006	-	0.87	1.328	-	0.92	0.907	-	0.79	0.008	-	0.3	0.553	-	0.44		0.918	-	0.29	0.814	-	0.63	1.032	-	1.09	0.156	-	0.08		0.046	-	0.28	0.042	-	0.66	0.01	-	0.65		3.059	*	1.14	2.169	-	0.53	1.613	-
10	50.419	SNP3841	1.575	-	0.04	0.005	-	0.75	0.015	-	0.46	0.479	-	0.5	0.102	-	1.64		0.17	-	0.24	0.638	-	0.97	2.173	-	1.29	0.11	-	0.12		0.059	-	0.31	1.362	-	0.81	0.661	-	0.69		3.696	*	0.95	2.8	*	0.48	2.189	-
10	50.968	SNP3842	6.179	**	0.66	2.719	*	1.12	0.095	-	0.59	0.28	-	0.75	1.052	-	1.7		0.022	-	0.53	1.295	-	0.77	2.163	-	1.08	0.109	-	0.17		0.713	-	0.3	0.038	-	0.75	0.108	-	0.65		2.089	-	0.83	0.554	-	0.37	2.953	*
10	51.242	SNP3843	2.724	*	1.08	0.432	-	0.46	0	-	0.61	0.8	-	0.97	1.226	-	2		0.213	-	0.63	2.084	-	0.69	1.856	-	0.79	0.054	-	0.26		0.507	-	0.28	0.29	-	0.59	0.407	-	0.54		1.327	-	0.77	0.09	-	0.34	3.765	*
10	51.516	SNP3845	1.85	-	1.16	0.195	-	0.64	0.124	-	0.77	1.019	-	0.48	0.914	-	1.7		0.005	-	0.77	1.561	-	0.73	4.684	**	1.23	0.002	-	0.34		0.936	-	0.28	0.666	-	0.73	0.921	-	0.68		1.612	-	0.8	0.07	-	0.34	5.612	**
10	51.79	g10A337	0.619	-	0.84	0.757	-	0.5	4.323	-	0.97	2.681	-	0.36	4.344	-	1.19		5.426	*	0.96	2.619	-	0.53	2.323	-	1.04	1.917	-	0.44		0.64	-	0.27	1.493	-	0.68	2.015	-	0.66		3.041	-	0.83	0.971	-	0.31	7.712	**
10	52.064	SNP3847	0.42	-	0.22	0.11	-	0.39	0.024	-	0.74	0.323	-	0.82	0.222	-	1.41		1.325	-	0.67	0.708	-	0.56	1.559	-	1.28	0.181	-	0.25		0.41	-	0.24	0.417	-	1.1	0.139	-	1.04		2.368	-	0.68	1.637	-	0.27	1.767	-
10	52.614	SNP3848	1.716	-	0.1	0.183	-	0.2	0.698	-	0.33	1.723	-	0.86	0.715	-	1.41		0.063	-	0.42	0.958	-	0.64	3.311	*	2.13	0.01	-	0.56		1.352	-	0.32	1.804	-	0.56	2.193	-	0.6		2.216	-	0.72	0.219	-	0.32	6.502	**
10	52.888	SNP3850	1.567	-	0.18	0.493	-	0.1	0.71	-	0.43	1.689	-	1.1	0.782	-	0.86		0.089	-	0.01	1.078	-	0.62	5.385	**	3.03	0.167	-	0.53		2.62	-	0.54	1.257	-	0.34	1.85	-	0.42		1.008	-	0.55	0.014	-	0.18	4.153	**
10	53.162	SNP3851	1.197	-	0.31	0.126	-	0.1	1.318	-	0.85	1.245	-	0.63	3.393	-	0.86		2.761	-	0.64	5.836	*	0.6	0.978	-	0.22	0.551	-	0.17		0.088	-	0.16	0.609	-	0.27	0.567	-	0.26		1.485	-	0.36	0.185	-	0.08	6.618	**
10	54.267	SNP3852	1.433	-	0.6	0.106	-	0.5	0.265	-	0.19	1.129	-	0.45	1.067	-	1		0.071	-	0.24	1.626	-	0.81	3.619	*	1.66	0.031	-	0.11		2.046	-	0.29	0.422	-	0.62	0.703	-	0.6		1.572	-	0.78	0.104	-	0.31	5.361	**
10	54.816	SNP3853	0.286	-	1.24	0.112	-	0.66	0.023	-	0.42	0.457	-	0.23	0.666	-	1.16		0.285	-	0.4	0.897	-	0.82	2.688	-	1.5	0.002	-	0.14		0.459	-	0.24	0.363	-	0.88	0.105	-	0.83		1.381	-	0.76	1.335	-	0.23	0.853	-
10	55.365	g10A2388	2.262	-	0.93	0.149	-	0.66	0.104	-	0.46	1.382	-	0.42	1.805	-	1.01		3.698	*	0.67	1.717	-	0.83	3.88	**	1.41	1.557	-	0.35		0.684	-	0.21	0.066	-	0.99	0.165	-	0.91		3.912	**	0.77	0.35	-	0.23	9.831	****
10	55.639	SNP3857	3.943	**	0.96	1.088	-	0.55	0.009	-	0.17	0.274	-	0.41	0.078	-	0.75		0.058	-	0.31	2.942	*	1.12	2.524	-	1.21	0.204	-	0.18		0.766	-	0.19	0.026	-	0.47	0.083	-	0.39		0.642	-	0.36	0.026	-	0.15	5.199	**
10	55.913	SNP3858	0.143	-	1.04	0.296	-	0.48	0.034	-	0.35	0.598	-	0.37	0.776	-	0.66		0.749	-	0.26	0.263	-	1.97	1.262	-	0.89	0.309	-	0.6		0.407	-	0.17	0.763	-	0.44	0.349	-	0.34		0.585	-	0.22	0.451	-	0.26	0.649	-
10	56.187	g10A227	3.763	-	0.73	2.165	-	0.75	3.237	-	0.65	2.104	-	0.09	4.749	*	0.53		0.031	-	0.07	0.788	-	1.81	0.021	-	0.06	0.433	-	0.46		1.753	-	0.08	0.96	-	0.22	0.764	-	0.17		0.331	-	0.07	0.287	-	0.01	4.105	-
10	57.014	SNP3861	4.082	**	0.24	0.818	-	0.59	0.324	-	0.45	1.163	-	0.56	0.097	-	0.76		0.084	-	0.26	4.443	**	1.62	1.021	-	0.34	0.936	-	0.3		0.68	-	0.2	0.455	-	0.12	0.588	-	0.11		1.665	-	0.56	0.158	-	0.26	5.324	**
10	57.288	SNP3862	5.16	**	0.18	1.725	-	0.63	0.177	-	0.42	0.956	-	0.51	0.17	-	0.77		0.255	-	0.31	2.453	-	1.3	1.13	-	0.46	0.155	-	0.25		0.603	-	0.2	0.099	-	0.07	0.181	-	0.04		1.046	-	0.46	0.006	-	0.17	5.093	**
10	58.114	SNP3863	1.297	-	0.18	0.011	-	0.33	1.486	-	0.97	3.196	*	0.44	0.976	-	0.67		0.84	-	0.54	1.336	-	0.82	1.092	-	0.84	0.016	-	0.29		1.526	-	0.3	1.456	-	0.25	1.809	-	0.28		3.402	*	0.83	1.092	-	0.36	5.281	**
10	58.388	SNP3864	0.027	-	0.24	0.697	-	0.27	0.085	-	0.99	0.158	-	0.59	0.236	-	0.58		0.516	-	0.56	0.044	-	0.85	1.385	-	0.8	0.996	-	0.29		0.353	-	0.3	0.205	-	0.24	0.032	-	0.28		0.254	-	0.79	0.052	-	0.32	0.872	-
10	59.493	SNP3865	1.658	-	0.41	0.004	-	0.17	0.851	-	1.09	2.779	*	0.37	1.143	-	0.6		0.538	-	0.5	1.09	-	0.9	0.979	-	0.77	0.009	-	0.21		1.181	-	0.35	0.937	-	0.28	1.231	-	0.29		3.733	*	0.77	1.227	-	0.26	5.701	**
10	60.043	SNP3867	0.002	-	0.45	0.192	-	0.15	0.125	-	1.05	1.416	-	0.65	0.513	-	0.77		0.068	-	0.45	0.355	-	1.01	1.431	-	0.75	0.209	-	0.24		0.255	-	0.31	0.573	-	0.33	0.236	-	0.31		0.085	-	0.57	0.107	-	0.16	0.032	-
10	60.317	SNP3868	1.121	-	0.45	0.007	-	0.22	1.25	-	0.94	3.116	*	0.69	0.574	-	0.75		0.852	-	0.42	0.214	-	0.9	0.561	-	0.54	0.305	-	0.32		0.633	-	0.27	0.994	-	0.33	1.156	-	0.31		2.386	-	0.46	0.581	-	0.09	4.635	**
10	60.591	SNP3873	0.602	-	0.48	0	-	0.27	0.758	-	0.77	2.049	-	0.84	1.014	-	0.83		1.225	-	0.23	0.25	-	0.62	0.088	-	0.25	0.324	-	0.38		1.249	-	0.18	2.083	-	0.4	2.361	-	0.4		1.171	-	0.36	0.178	-	0.06	2.559	-
10	61.14	SNP3874	1.549	-	0.54	0.979	-	0.16	2.017	-	0.6	0.169	-	0.85	3.6	-	1.13		4.433	-	0.72	4.27	-	1.52	2.873	-	1.24	3.024	-	0.91		1.85	-	0.15	0.019	-	0.3	0.159	-	0.27		0.759	-	0.1	0.772	-	0.04	2.241	-
10	61.967	SNP3877	0.436	-	0.94	0.086	-	0.41	0.651	-	0.88	1.529	-	0.78	0.479	-	1.75		0.372	-	0.29	0.145	-	0.22	0.337	-	0.71	0.166	-	0.48		1.872	-	0.25	1.095	-	0.28	1.522	-	0.26		1.13	-	0.39	0.095	-	0.08	3.494	*
10	62.241	SNP3878	0.867	-	0.61	0.007	-	0.35	0.312	-	0.89	0.767	-	1.12	0.302	-	0.63		0.731	-	0.23	0.061	-	0.15	1.778	-	1.09	0.893	-	0.62		0.953	-	0.23	0.519	-	0.32	0.735	-	0.29		1.321	-	0.38	0.147	-	0.06	3.517	*
10	62.79	SNP3881	0.907	-	0.82	0.042	-	0.43	1.182	-	1.34	1.938	-	0.78	0.104	-	1.27		1.869	-	0.58	0.205	-	0.19	1.683	-	1.28	1.475	-	1.18		1.055	-	0.24	0.276	-	0.4	0.48	-	0.38		1.064	-	0.29	0.005	-	0.05	4.174	**
10	63.064	SNP3883	0.629	-	0.74	1.645	-	0.42	0.004	-	1.32	0.483	-	0.64	1.113	-	1.41		0.392	-	0.47	0.286	-	0.19	3.152	*	1.42	0.937	-	1.06		0.345	-	0.23	0.705	-	0.43	0.327	-	0.43		0.144	-	0.28	0.445	-	0.07	0.048	-
10	63.338	SNP3889	0.348	-	0.67	0.003	-	0.42	2.753	*	1.29	3.058	*	0.5	0.055	-	1.09		1.028	-	0.39	0.327	-	0.17	1.593	-	1.48	1.486	-	1.01		0.306	-	0.26	0.951	-	0.47	1.087	-	0.46		0.568	-	0.23	0.095	-	0.06	6.038	**
10	63.612	SNP3890	0.195	-	0.74	0.118	-	0.53	3.493	*	1.66	3.525	*	0.51	0.125	-	0.81		0.587	-	0.48	0.024	-	0.17	0.634	-	1.02	0.745	-	0.9		0.983	-	0.26	1.599	-	0.67	1.927	-	0.65		1.278	-	0.4	0	-	0.07	6.671	***
10	63.886	SNP3892	0.124	-	0.75	0.002	-	0.58	4.908	**	2.01	5.33	**	0.45	0.432	-	0.6		1.172	-	0.65	0	-	0.14	0.556	-	1.15	1.442	-	1.11		0.565	-	0.32	1.459	-	0.58	1.745	-	0.57		0.295	-	0.23	0.253	-	0.04	4.958	**
10	65.553	SNP3893	1.662	-	0.47	2.296	-	0.75	0.206	-	2.66	0.041	-	0.3	0.463	-	0.93		1.662	-	0.65	0.122	-	0.13	3.755	*	0.86	2.229	-	1.09		0.145	-	0.48	0	-	0.61	0.096	-	0.68		0.002	-	0.2	0.011	-	0.03	0.001	-
10	65.827	SNP3896	0.239	-	1.04	0.009	-	0.73	5.094	**	2.68	5.397	**	0.37	0.172	-	0.9		1.67	-	0.63	0.002	-	0.14	0.21	-	0.94	1.707	-	1.08		0.561	-	0.49	1.223	-	0.58	1.41	-	0.65		0.512	-	0.2	0.062	-	0.06	4.699	**
10	66.101	SNP3899	0.336	-	0.49	0.028	-	0.81	2.876	*	2.5	3.084	*	0.48	0.203	-	1.73		0.801	-	0.64	0.494	-	0.14	0.106	-	0.92	1.477	-	1.13		0	-	0.55	0.476	-	0.57	0.585	-	0.64		0.491	-	0.28	0.001	-	0.06	2.733	*
10	66.375	SNP3900	0.463	-	0.56	0.004	-	0.82	3.172	*	2.34	3.061	*	0.27	0.162	-	1.34		1.739	-	0.76	0.014	-	0.06	0.571	-	1.26	2.715	*	1.16		0.177	-	0.49	0.972	-	0.4	1.119	-	0.45		1.467	-	0.35	0.081	-	0.08	5.088	**
10	66.649	SNP3901	0.824	-	0.3	0.073	-	0.9	4.741	**	2.32	3.649	*	0.25	0.545	-	1.26		2.481	-	0.7	0.001	-	0.02	0.667	-	1.45	2.546	-	1.2		0.678	-	0.48	0.791	-	0.45	0.976	-	0.5		1.512	-	0.43	0.067	-	0.11	5.503	**
10	66.923	SNP3903	0.226	-	0.21	0.039	-	0.86	4.002	**	2.23	4.315	**	0.23	0.059	-	1.13		1.449	-	0.7	0.175	-	0.07	0.82	-	1.43	1.249	-	1.09		0.798	-	0.5	1.268	-	0.46	1.493	-	0.49		1.732	-	0.36	0.114	-	0.12	5.268	**
10	67.197	SNP3905	0.678	-	0.18	0.128	-	0.92	3.349	*	1.76	2.605	-	0.31	0.899	-	1.19		1.449	-	0.57	0.018	-	0.01	1.584	-	1.53	2.024	-	1.13		0.462	-	0.58	0.442	-	0.17	0.569	-	0.24		0.709	-	0.25	0.008	-	0.16	2.965	*
10	67.471	SNP3906	0.178	-	0.79	0.037	-	0.9	3.457	*	1.68	2.799	*	0.66	0.369	-	1.34		2.372	-	0.79	0.02	-	0.09	0.032	-	1.1	2.195	-	1.04		0.019	-	0.68	1.561	-	0.31	1.435	-	0.3		0.831	-	0.36	0.034	-	0.29	2.457	-
10	67.745	SNP3908	2.323	-	0.03	4.553	**	0.92	0.168	-	2.06	0.016	-	0.57	0.031	-	1.24		2.75	*	0.74	0.105	-	0.12	4.577	**	0.99	2.443	-	0.89		0.702	-	0.6	0.041	-	0.28	0.323	-	0.29		0.001	-	0.39	0.034	-	0.23	0.183	-
10	68.018	SNP3910	0.282	-	0.14	0.167	-	1.05	6.686	***	2.54	5.186	**	0.86	1.075	-	1.21		1.078	-	0.62	0.09	-	0.12	0.172	-	0.98	1.149	-	0.81		0.561	-	0.66	1.018	-	0.27	1.253	-	0.33		1.284	-	0.45	0.012	-	0.2	5.72	**
10	68.845	SNP3912	1.535	-	0.26	3.634	-	1.33	5.141	*	2.9	2.912	-	0.85	2.662	-	1.51		0.091	-	0.33	1.738	-	0.18	3.819	-	0.96	2.474	-	0.78		2.26	-	1.04	0.96	-	0.35	1.318	-	0.51		2.051	-	0.45	0.469	-	0.2	4.305	-
10	69.394	SNP3914	1.984	-	0.28	0.205	-	1.19	6.839	***	2.39	6.188	**	0.81	1.458	-	1.37		0.094	-	0.34	0.053	-	0.01	0.452	-	1	0.383	-	0.67		0.371	-	0.78	0.989	-	0.23	1.158	-	0.32		1.542	-	0.45	0.099	-	0.18	5.758	**
10	69.944	SNP3915	3.012	*	0.14	1.451	-	1.02	5.988	**	2.28	3.914	**	0.64	3.2	*	1.09		0.029	-	0.25	0.005	-	0.01	0.007	-	1.11	0.016	-	0.78		0.017	-	0.74	0.367	-	0.11	0.365	-	0.17		0.99	-	0.47	0.079	-	0.29	3.524	*
10	70.218	SNP3920	1.678	-	0.39	3.231	*	0.97	0.223	-	2.33	0.034	-	0.9	0.346	-	0.71		0.943	-	0.3	0.075	-	0.01	5.399	**	1.14	2.25	-	0.92		1.583	-	0.72	0.039	-	0.18	0.35	-	0.22		0	-	0.52	0.062	-	0.39	0.192	-
10	70.492	SNP3926	1.209	-	0.21	0.162	-	1.06	8.379	****	2.25	6.947	***	0.34	1.566	-	0.64		0.662	-	0.38	0.286	-	0.02	0.085	-	1.13	1.378	-	1.05		0.552	-	0.71	1.375	-	0.22	1.638	-	0.26		1.858	-	0.51	0.578	-	0.45	3.859	**
10	70.766	SNP3927	2.867	*	0.18	1.245	-	1.12	2.884	*	1.35	2.285	-	0.35	0.951	-	0.47		1.514	-	0.56	0.109	-	0.2	0.093	-	1.15	0.414	-	0.97		0.004	-	0.71	0.493	-	0.11	0.524	-	0.16		1.039	-	0.17	0.344	-	0.14	1.124	-
10	71.592	SNP3928	1.52	-	0.47	3.144	*	1.12	0.369	-	0.31	0.001	-	0.3	0.469	-	0.94		0.828	-	0.87	0.001	-	0.26	2.896	*	1.13	1.948	-	0.88		1.415	-	1.84	0	-	0.11	0.161	-	0.13		0	-	0.43	0.009	-	0.61	0.016	-
10	71.866	SNP3929	3.219	-	0.5	2.851	-	0.52	3.77	-	0.79	3.093	-	0.33	2.092	-	0.89		0.591	-	0.85	0.365	-	0.12	0.669	-	0.28	0.447	-	0.38		1.571	-	0.17	0.445	-	0.15	0.234	-	0.08		1.181	-	0.88	1.397	-	0.7	3.044	-
10	72.14	SNP3931	3.933	**	0.31	0.534	-	0.67	3.309	*	1	2.639	-	0.78	1.097	-	1.08		1.162	-	1.13	0.132	-	0.14	0.149	-	0.09	0.648	-	0.93		0.034	-	0.1	0.056	-	0.13	0.106	-	0.11		3.782	*	0.73	1.557	-	0.51	3.622	*
10	72.414	SNP3932	0.809	-	1.35	0.305	-	0.09	6.523	**	1.36	6.9	**	1.99	0.456	-	0.43		0.383	-	0.06	0.695	-	0.26	3.556	-	0.5	1.234	-	0.11		0.047	-	0.46	1.55	-	0.29	1.454	-	0.24		0.592	-	1.15	0.153	-	0.58	1.324	-
10	73.519	SNP3933	2.443	-	0.47	0.329	-	0.82	5.71	**	1.96	3.846	**	1.17	1.879	-	0.44		0.732	-	1.12	0.294	-	0.29	0.573	-	1.25	0.514	-	1.68		0.019	-	0.27	0.456	-	0.21	0.515	-	0.2		2.389	-	0.74	0.757	-	0.78	4.029	**
10	74.069	SNP3936	1.364	-	0.1	0.08	-	1.54	7.715	***	2.82	6.716	***	2.22	0.768	-	1.41		2.219	-	1.46	0.006	-	0.18	0.213	-	1.38	1.913	-	1.83		0.123	-	0.47	1.47	-	0.56	1.636	-	0.61		6.072	**	0.94	2.59	-	0.87	7.496	***
10	75.174	SNP3939	1.929	-	0.02	3.822	*	1.57	0.327	-	1.52	0.005	-	1.84	0.36	-	1.35		1.826	-	2.03	0.626	-	0.05	4.596	**	1.73	1.63	-	2.14		1.243	-	0.63	0.004	-	0.86	0.194	-	0.94		0.137	-	0.74	0.004	-	0.5	0.641	-
10	75.723	SNP3940	2.125	-	0.02	3.51	*	1.58	0.128	-	0.76	0.035	-	1.8	0.516	-	1.34		2.393	-	2.02	1.618	-	0.14	4.84	**	2.25	1.009	-	2.25		2.289	-	0.7	0.009	-	0.91	0.092	-	0.98		0.018	-	0.43	0.265	-	0.2	1.104	-
10	76.273	SNP3941	4.206	-	0.5	3.232	-	0.9	3.284	-	0.64	3.146	-	0.59	3.109	-	0.67		1.008	-	1.82	3.532	-	0.61	7.185	**	1.47	3.544	-	2.12		1.112	-	0.48	0.16	-	0.14	0.044	-	0.17		1.939	-	1.63	1.107	-	0.75	1.75	-
10	77.658	SNP3942	0.087	-	0.4	1.659	-	1.82	11.422	*****	4.35	10.415	****	0.57	0.708	-	0.75		3.903	**	1.08	0.034	-	0.12	0.055	-	2.09	2.745	*	1.75		0.03	-	0.41	4.363	**	2.12	4.244	**	2.14		5.168	**	1.78	3.279	*	0.99	5.197	**
10	77.932	SNP3944	0.213	-	0.45	1.036	-	1.56	16.493	*******	4.52	13.672	******	0.72	3.15	*	0.44		4.506	**	1.25	0.624	-	0.06	0.42	-	1.2	2.401	-	1.3		0.46	-	0.4	4.952	**	1.94	5.181	**	1.97		3.799	*	1.98	1.771	-	1.23	6.085	**
10	78.206	SNP3949	0.106	-	0.72	2.673	-	2.48	12.454	******	4.17	10.85	*****	0.96	0.944	-	0.48		2.616	-	1.05	0.647	-	0.27	0.187	-	0.39	4.121	**	1.44		0.144	-	0.39	5.044	**	1.74	4.874	**	1.78		8.386	****	2.67	5.512	**	1.45	7.197	***
10	79.311	SNP3951	1.058	-	0.95	0.59	-	1	10.556	****	3.01	9.047	****	0.64	0.806	-	0.43		2.022	-	0.65	0.053	-	0.27	0.544	-	0.37	1.919	-	0.39		0.007	-	0.1	2.7	-	0.71	2.787	*	0.67		7.724	***	2.33	5.701	**	1.45	6.543	**
10	79.585	SNP3952	5.704	*	0.52	2.609	-	1.61	4.505	-	3.34	3.491	-	0.33	3.037	-	0.83		0.835	-	2.48	1.489	-	0.01	3.051	-	1.33	1.153	-	2.97		1.068	-	0.92	0.577	-	0.58	0.626	-	0.74		1.447	-	2.1	3.177	-	1.36	1.035	-
10	81.251	SNP3953	0.294	-	0.4	0.731	-	1.48	13.485	******	4.24	11.241	*****	0.4	1.584	-	1.24		1.087	-	1.06	0.144	-	0.3	0.133	-	0.52	1.823	-	1.92		0.677	-	0.41	3.044	*	0.87	3.282	*	0.94		5.53	**	1.53	4.897	**	1.1	3.459	*
10	81.525	SNP3954	0.645	-	0.59	0.178	-	1.28	11.832	*****	3.96	8.976	****	0.75	1.914	-	0.48		0.789	-	0.8	0.415	-	0.5	0.355	-	0.79	1.597	-	2.03		0.222	-	0.37	1.909	-	0.53	2.062	-	0.58		5.561	**	1.94	4.96	**	1.29	3.663	*
10	82.075	SNP3955	0.621	-	0.68	0.699	-	1.61	11.396	*****	3.4	8.814	****	1.11	1.606	-	0.87		0.399	-	0.96	1.483	-	1.02	0.468	-	1.19	2.337	-	3.4		0.403	-	0.44	2.144	-	0.65	2.32	-	0.73		10.699	****	2.65	8.459	****	1.77	7.276	***
10	82.624	SNP3956	0.472	-	0.53	0.132	-	1.71	10.272	****	3.3	7.916	****	1.09	2.779	*	1.03		0.785	-	1.38	1.965	-	0.78	0.893	-	1.81	4.576	**	4.06		0.006	-	0.51	2.682	-	0.85	2.648	-	0.93		8.371	****	2.73	6.954	***	2.01	4.824	**
10	82.898	SNP3957	0.879	-	0.24	0.064	-	1.65	10.653	****	3.36	7.107	***	0.28	3.893	**	0.56		1.482	-	1.79	1.402	-	0.8	1.204	-	1.96	4.846	**	4.54		0.026	-	0.58	1.425	-	0.57	1.466	-	0.66		8.291	****	2.89	5.624	**	1.89	6.97	***
10	83.448	SNP3958	1.045	-	0.23	0.073	-	1.61	7.267	***	3.21	4.421	**	0.18	2.938	*	0.42		0.108	-	1.49	1.863	-	0.64	1.448	-	2.16	3.088	*	3.56		0.025	-	0.67	0.828	-	0.44	0.869	-	0.6		8.009	****	2.55	5.891	**	1.79	6.896	***
10	83.722	SNP3960	6.94	***	0.08	5.487	**	1.56	0.09	-	3.02	0.004	-	0.08	0.059	-	0.58		6.265	**	1.43	0.028	-	0.62	3.941	**	1.99	5.596	**	3.27		1.761	-	0.67	0.559	-	0.38	1.246	-	0.53		0.384	-	2.55	1.114	-	1.9	0.002	-
10	84.271	SNP3961	4.752	**	0.14	2.609	-	1.01	0.005	-	2.32	0.094	-	0.1	0.126	-	0.35		5.75	**	1.54	0.181	-	0.53	4.773	**	1.72	5.262	**	2.75		2.084	-	0.74	0.123	-	0.18	0.523	-	0.3		0.506	-	2.35	1.992	-	2.2	0.275	-
10	84.545	SNP3962	2.053	-	0.2	0.327	-	1.41	5.278	**	1.87	2.522	-	0.2	3.628	*	0.18		0.031	-	1.2	2.973	*	0.58	0.46	-	1.4	3.179	*	2.18		2.081	-	0.75	0.088	-	0.11	0.041	-	0.23		6.48	**	2.24	5.997	**	2.31	3.711	*
10	84.819	SNP3965	6.15	**	0.22	3.122	-	1.16	6.901	**	1.65	4.414	-	0.27	8.249	**	0.14		1.444	-	0.24	1.459	-	0.16	1.545	-	0.51	1.514	-	0.2		1.631	-	0.67	0.492	-	0.1	0.687	-	0.16		4.758	*	2.9	6.229	**	2.81	0.317	-
10	85.093	SNP3966	1.427	-	0.26	2	-	1.42	6.276	**	2.34	2.569	-	0.24	9.385	***	0.16		1.763	-	1.23	5.06	*	0.7	7.006	**	1.89	10.079	***	3.05		0.133	-	0.8	0.285	-	0.15	0.594	-	0.25		2.388	-	2.35	3.815	-	3.03	1	-
10	86.76	SNP3968	0.951	-	0.36	0.109	-	1.21	6.614	**	3.52	3.76	*	0.16	3.913	**	0.2		0.096	-	1.98	2.896	*	0.55	0.633	-	2.37	3.745	*	3.98		1.037	-	0.66	0.642	-	0.3	0.523	-	0.38		5.863	**	2.03	5.36	**	2.21	3.241	*
10	87.034	SNP3970	1.719	-	0.45	0.163	-	1.11	9.075	****	3.37	5.124	**	0.11	5.01	**	0.26		0.029	-	1.9	2.024	-	0.45	0.356	-	2.21	1.894	-	3.41		0.123	-	0.63	0.371	-	0.22	0.361	-	0.31		6.67	***	2.41	5.408	**	2.23	4.289	**
10	87.308	SNP3971	5.35	**	0.47	4.505	**	0.97	0.167	-	3.09	0.028	-	0.11	0.7	-	0.27		7.688	***	1.89	0.127	-	0.49	4.027	**	2.19	8.134	****	3.28		1.258	-	0.59	0.136	-	0.15	0.436	-	0.23		0.664	-	2.62	2.626	-	2.36	0.623	-
10	87.582	SNP3972	2.4	-	0.49	0.698	-	0.85	6.621	**	2.72	3.86	**	0.08	4.979	**	0.29		0.019	-	2.04	1.651	-	0.46	1.564	-	2.1	1.922	-	3.13		0.136	-	0.56	0.055	-	0.11	0.062	-	0.18		6.834	***	2.85	5.104	**	2.43	4.644	**
10	87.856	SNP3976	1.731	-	0.52	0.708	-	0.75	7.461	***	2.3	4.012	**	0.07	6.339	**	0.31		0.078	-	2.22	1.142	-	0.26	1.79	-	1.79	2.567	-	3.01		0.118	-	0.52	0.411	-	0.19	0.429	-	0.25		6.077	**	2.65	4.254	**	2.18	4.325	**
10	88.13	SNP3977	3.668	*	0.53	2.993	*	0.7	0.105	-	2.22	0.106	-	0.08	0.312	-	0.19		8.284	****	2.31	0.02	-	0.24	3.301	*	1.58	5.054	**	2.83		0.387	-	0.5	0.182	-	0.17	0.473	-	0.24		0.886	-	2.77	1.506	-	2.24	0	-
10	88.679	SNP3979	3.088	*	0.46	0.965	-	0.72	3.79	*	1.92	2.232	-	0.08	3.126	*	0.17		0.104	-	1.57	1.29	-	0.23	2.026	-	1.11	1.151	-	2.09		0.368	-	0.55	0.015	-	0.21	0.016	-	0.23		9.867	****	2.98	9.213	****	2.69	4.284	**
10	89.229	g10A2702	8.357	**	0.46	4.058	-	0.95	7.276	**	1.65	4.798	*	0.19	5.034	*	0.21		1.455	-	0.54	0.7	-	0.13	0.708	-	0.68	0.009	-	0.47		0.398	-	0.33	0.517	-	0.14	0.367	-	0.12		9.545	***	3.13	9.128	**	2.74	1.911	-
10	89.778	SNP3981	3.193	*	0.45	0.809	-	1.04	5.208	**	2.1	3.439	*	0.2	2.915	*	0.22		0.057	-	1.39	0.911	-	0.13	1.272	-	2	1.469	-	2.05		1.603	-	0.44	0.16	-	0.04	0.086	-	0.02		11.138	*****	4.03	10.172	****	3.91	3.692	*
10	90.052	SNP3982	8.153	****	0.47	5.903	**	1.05	0.025	-	2.09	0.361	-	0.2	0.575	-	0.31		6.316	**	1.54	0.008	-	0.14	6.592	**	2.48	7.345	***	2.36		0.774	-	0.48	0.001	-	0.04	0.052	-	0.02		3.51	*	3.9	4.854	**	3.74	0.043	-
10	90.326	SNP3983	3.271	*	0.59	2.713	*	0.73	0.044	-	2.13	0.795	-	0.28	0.242	-	0.56		6.763	***	1.55	0.033	-	0.17	2.697	-	0.7	4.392	**	1.58		0.066	-	0.47	0.092	-	0.06	0.006	-	0.02		1.831	-	3.41	2.753	*	3.15	0.078	-
10	92.848	SNP3984	1.264	-	0.65	0.065	-	0.76	6.285	**	2.44	3.693	*	0.3	2.646	-	0.65		0.198	-	1.64	1.771	-	0.34	3.238	*	1.58	3.804	*	2.25		0.065	-	0.45	0.151	-	0.08	0.146	-	0.04		9.313	****	2.61	6.841	***	2.08	5.938	**
10	93.122	SNP3986	1.232	-	0.78	0.072	-	0.79	5.456	**	2.51	3.503	*	0.12	2.511	-	0.86		0.106	-	1.65	1.17	-	0.26	2.961	*	0.89	3	*	1.98		0.711	-	0.49	0.509	-	0.12	0.424	-	0.07		10.688	****	3.19	7.959	****	2.52	6.477	**
10	93.396	SNP3990	0.416	-	0.78	0.007	-	0.71	7.428	***	2.4	4.858	**	0.12	2.574	-	0.8		1.141	-	2.05	0.316	-	0.12	3.085	*	1.16	3.475	*	2.18		0.085	-	0.71	0.999	-	0.21	0.958	-	0.18		5.924	**	2.62	3.149	*	2.26	5.754	**
10	93.945	SNP3994	0.449	-	0.79	0.004	-	0.67	11.776	*****	2.85	8.048	****	0.17	4.053	**	0.78		1.277	-	2.2	0.286	-	0.06	0.704	-	0.95	1.866	-	2.36		0.069	-	0.71	2.191	-	0.31	2.157	-	0.26		7.903	****	3.03	6.406	**	2.83	4.053	**
10	94.219	SNP3999	4.726	**	1.07	1.511	-	0.67	2.341	-	1.32	1.667	-	0.5	2.695	-	0.76		0.044	-	1.91	0.366	-	0.25	4.125	**	1.73	1.816	-	2.76		0.378	-	0.71	0.516	-	0.19	0.456	-	0.32		11.13	*****	3.97	8.217	****	3.83	5.569	**
10	94.493	SNP4000	0.642	-	0.75	0.028	-	0.38	7.927	****	2.51	5.28	**	0.24	2.266	-	0.56		0.642	-	1.52	1.448	-	0.23	1.811	-	1.34	3.01	*	1.96		0.048	-	0.73	0.97	-	0.16	0.977	-	0.21		9.305	****	3.12	6.541	**	2.75	6.924	***
10	94.767	SNP4003	0.457	-	0.52	0.07	-	0.4	10.97	*****	3.26	8.277	****	0.22	3.339	*	0.8		2.005	-	1.5	0.848	-	0.21	1.12	-	1.1	3.901	**	1.95		0.037	-	0.9	1.082	-	0.33	1.121	-	0.42		7.864	***	3.08	4.996	**	2.95	6.455	**
10	95.041	SNP4005	0.647	-	0.66	0.168	-	0.45	8.535	****	2.86	5.877	**	0.15	2.896	*	0.7		1.668	-	1.61	1.222	-	0.23	2.107	-	0.99	5.176	**	2.14		0.048	-	0.85	0.452	-	0.23	0.477	-	0.31		12.346	******	3.46	9.252	****	3.11	7.32	***
10	95.315	SNP4010	0.405	-	0.51	0.146	-	0.43	8.96	****	2.9	6.178	**	0.14	2.929	*	0.67		1.711	-	1.56	1.073	-	0.22	2.231	-	0.96	5.315	**	2.04		0.015	-	0.86	1.09	-	0.27	1.135	-	0.35		11.349	*****	3.4	7.797	***	3.23	6.965	***
10	95.864	SNP4011	6.424	**	0.41	2.46	-	0.43	0.052	-	3.04	0.573	-	0.16	0.131	-	0.64		5.701	**	1.57	0.043	-	0.22	2.089	-	0.93	5.735	**	2.11		0.168	-	0.96	0.039	-	0.28	0.147	-	0.36		2.824	*	3.12	2.723	*	2.8	0.846	-
10	96.969	g10SSH212	0.755	-	0.43	0.047	-	0.32	9.439	****	2.95	5.716	**	0.16	6.129	**	0.56		0.831	-	1.8	0.867	-	0.18	3.22	*	0.71	3.029	*	2.05		0.162	-	0.84	1.101	-	0.32	1.181	-	0.43		5.396	**	2.21	3.475	*	1.7	6.344	**
10	97.243	SNP4015	4.029	**	0.4	0.786	-	0.18	0.422	-	2.99	1.778	-	0.18	0.21	-	0.46		7.326	***	1.71	0.016	-	0.18	0.157	-	0.94	4.762	**	1.92		0.179	-	0.65	0.027	-	0.29	0.019	-	0.37		2.838	*	1.94	2.585	-	1.5	1.259	-
10	97.517	SNP4018	0	-	0.26	0.058	-	0.06	10.513	****	2.64	5.387	**	0.23	8.544	****	0.31		0.51	-	1.6	1.458	-	0.17	2.714	*	1.18	3.197	*	1.74		0.362	-	0.47	1.323	-	0.2	1.316	-	0.23		3.832	*	1.65	2.917	*	1.32	3.457	*
10	99.184	SNP4023	0.008	-	0.21	0.159	-	0.3	9.821	****	2.92	4.276	**	0.32	6.928	***	0.47		2.216	-	0.64	0.932	-	0.42	2.266	-	0.46	5.736	**	1.31		0.016	-	0.03	1.257	-	0.33	1.351	-	0.32		5.611	**	1.36	3.232	*	1	4.803	**
10	99.458	g10A31	6.673	**	0.06	2.026	-	0.55	7.451	**	2.64	5.262	*	0.35	1.757	-	0.53		0.569	-	0.34	1.113	-	0.3	0.494	-	0.28	0.296	-	0.6		1.96	-	0.25	1.063	-	0.57	1.314	-	0.64		7.587	**	1.14	5.88	*	0.87	4.881	*
10	100.008	SNP4025	3.221	*	0.69	0.65	-	0.04	0.059	-	2.35	0.661	-	0.45	0.459	-	0.56		3.802	*	1.09	0.546	-	0.44	0.263	-	1.19	4.212	**	1.63		0	-	0.41	0.15	-	0.38	0.18	-	0.43		1.166	-	1.79	1.01	-	1.42	1.084	-
10	100.834	SNP4027	0.084	-	0.93	0.003	-	1.32	7.73	***	1.93	4.368	**	0.48	4.694	**	0.58		1.062	-	0.3	0.745	-	0.1	0.536	-	0.32	2.063	-	0.63		0.096	-	0.41	1.969	-	0.65	1.921	-	0.67		5.282	**	1.24	4.836	**	1.02	2.594	-
10	101.108	g10TAs2196	4.491	-	0.81	3.086	-	1.05	4.505	-	1.93	1.777	-	0.33	4.704	*	0.61		1.855	-	0.74	0.146	-	0.17	0.266	-	0.06	0.495	-	0.76		0.454	-	0.23	1.188	-	0.67	0.987	-	0.67		2.207	-	0.84	1.892	-	0.63	1.634	-
10	101.658	SNP4035	0.001	-	0.17	0.277	-	0.54	11.419	*****	2.78	5.669	**	0.35	6.441	**	1.05		3.378	*	0.68	0.426	-	0.33	1.094	-	0.9	3.734	*	1.04		0.039	-	0.27	2.909	*	0.65	2.851	*	0.62		5.759	**	1.62	3.46	*	1.4	5.682	**
10	102.207	SNP4039	0.304	-	0.22	0.013	-	0.2	7.405	***	2.33	3.873	**	0.38	5.282	**	1.09		1.604	-	0.73	0.363	-	0.19	2.747	*	1.54	4.167	**	1.58		0.011	-	0.07	1.025	-	0.31	1.12	-	0.25		9.342	****	2.19	5.632	**	1.41	7.786	***
10	102.481	SNP4040	6.885	***	0.22	2.572	-	0.47	0.036	-	2.34	0.421	-	0.37	0.194	-	1.12		1.817	-	0.85	0.575	-	0.17	1.607	-	1.29	3.483	*	1.67		0.045	-	0.09	0.492	-	0.31	0.558	-	0.27		1.033	-	2.19	1.062	-	1.32	0.463	-
10	103.307	SNP4043	0.086	-	0.27	0.236	-	0.5	10.571	****	2.26	5.255	**	0.34	6.811	***	1.04		2.942	*	0.82	0.243	-	0.17	1.614	-	1.31	4.023	**	1.48		0.004	-	0.06	1.693	-	0.26	1.876	-	0.24		7.397	***	2.63	3.896	**	1.5	8.915	****
10	103.857	SNP4045	0.569	-	1.08	0.001	-	0.46	7.959	****	2.12	3.637	*	0.09	6.699	***	1.7		1.728	-	0.88	0.466	-	0.19	3.155	*	1.55	4.045	**	1.32		0.049	-	0.06	0.622	-	0.25	0.772	-	0.22		8.415	****	2.72	5.251	**	1.62	8.71	****
10	104.131	SNP4048	0.555	-	1.72	0.144	-	0.48	4.878	**	2.01	1.731	-	0.41	6.364	**	1.77		0.726	-	0.89	0.726	-	0.24	3.124	*	1.88	3.325	*	1.41		0.126	-	0.05	0.908	-	0.35	0.982	-	0.31		6.514	**	2.38	3.683	*	1.17	7.577	***
10	104.68	SNP4053	0.315	-	0.51	0.004	-	0.54	7.935	****	1.96	3.722	*	0.18	6.1	**	0.8		2.027	-	0.82	0.007	-	0.14	0.887	-	1.99	1.373	-	1.28		0.516	-	0.07	1.804	-	0.38	1.447	-	0.32		5.644	**	1.8	2.613	-	0.71	8.774	****
10	104.954	SNP4055	3.583	*	0.47	0.933	-	0.53	0.024	-	1.93	0.551	-	0.19	0.211	-	0.94		0.578	-	0.87	0.822	-	0.17	2.622	-	1.9	2.669	-	1.3		0.002	-	0.09	0.508	-	0.42	0.566	-	0.34		0.567	-	1.69	0.389	-	0.64	0.513	-
10	105.228	SNP4058	5.954	**	0.82	1.999	-	0.54	0.005	-	1.96	0.193	-	0.32	0.187	-	0.73		0.497	-	0.79	0.409	-	0.13	2.709	*	1.82	1.805	-	1.08		0.02	-	0.11	1.519	-	0.49	1.584	-	0.4		1.265	-	1.58	0.822	-	0.55	0.685	-
10	105.502	SNP4061	5.656	**	0.83	1.735	-	0.42	0.017	-	1.93	0.313	-	0.53	0.067	-	1.15		0.096	-	0.81	0.982	-	0.18	3.383	*	1.49	2.225	-	1.16		0.079	-	0.15	0.926	-	0.47	0.994	-	0.37		1.41	-	1.47	0.893	-	0.45	1.109	-
10	106.329	SNP4063	2.234	-	0.21	0.385	-	0.23	0.04	-	2.03	0.507	-	0.62	0.491	-	0.44		0.592	-	0.84	1.014	-	0.34	2.15	-	1.24	3.049	*	1.54		0.066	-	0.27	0.274	-	0.57	0.25	-	0.39		0.358	-	1.31	0.632	-	0.57	0.059	-
10	106.603	SNP4068	0.558	-	0.99	0.001	-	0.24	9.448	****	2	4.968	**	0.1	6.086	**	1.43		4.158	**	0.88	0.629	-	0.4	0.457	-	1.15	4.755	**	1.54		1.077	-	0.32	2.498	-	0.6	1.941	-	0.4		5.508	**	1.43	2.66	-	0.73	8.365	****
10	107.152	SNP4070	4.428	**	0.92	1.044	-	0.37	0.026	-	1.14	0.071	-	0.14	0.449	-	1.18		0.618	-	0.74	1.733	-	0.38	2.12	-	0.62	3.547	*	0.94		0.02	-	0.34	0.828	-	0.49	0.779	-	0.31		1.387	-	0.67	1.645	-	0.44	0.321	-
10	107.426	SNP4071	3.274	-	1.32	0.826	-	0.74	8.634	**	2.11	4.9	*	0.28	4.139	-	1		2.016	-	1.38	0.403	-	0.11	3.651	-	0.97	0.269	-	1.55		0.719	-	0.85	0.808	-	0.46	0.559	-	0.28		6.806	**	1.82	6.414	**	1.64	5.535	*
10	107.976	SNP4072	1.393	-	1.14	0.008	-	0.42	0.249	-	1.19	0.732	-	0.31	0.495	-	0.71		0.338	-	0.63	1.102	-	0.25	1.165	-	1.04	2.152	-	0.76		0.281	-	0.1	0.027	-	0.05	0.017	-	0.02		0.718	-	0.8	0.775	-	0.38	0.262	-
10	108.525	SNP4077	1.098	-	1.01	0.322	-	1.61	4.614	**	2.29	1.911	-	0.26	4.576	**	0.57		2.497	-	0.67	0.377	-	0.41	1.217	-	0.14	3.151	*	0.73		0.096	-	0.01	0.504	-	1.83	0.545	-	1.66		5.086	**	1.42	2.01	-	1.73	8.819	****
10	108.799	g10A2431	4.815	**	0.97	2.612	-	1.3	0.148	-	1.99	0.052	-	0.28	0.54	-	0.56		0.887	-	0.94	0.944	-	0.26	0.105	-	0.5	1.285	-	0.7		0.09	-	0.01	2.816	*	1.37	2.598	-	1.21		0.003	-	0.76	0.106	-	0.86	0.018	-
10	109.348	SNP4089	0.463	-	1.01	0.207	-	1.43	5.012	**	2.08	1.422	-	0.25	8.751	****	0.51		1.448	-	0.51	0.162	-	0.44	0.424	-	0.39	1.841	-	0.59		0.047	-	0.01	0.097	-	1.66	0.133	-	1.44		1.68	-	1.84	0.739	-	2.35	4.243	**
10	110.453	SNP4090	2.562	-	1.08	0.228	-	0.14	0.457	-	1.9	0.709	-	0.41	0.005	-	0.37		0.361	-	0.86	1.798	-	0.46	2.978	*	1.12	3.912	**	1.69		0.038	-	0.11	0.02	-	0.18	0.007	-	0.11		1.211	-	1.16	1.324	-	0.66	0.282	-
10	111.003	SNP4091	0.982	-	0.97	0.032	-	0.08	0.752	-	2	1.59	-	0.57	0.446	-	0.29		0.044	-	0.77	1.008	-	0.33	1.29	-	0.47	1.119	-	1.17		0.217	-	0.03	0.111	-	0.17	0.112	-	0.14		1.384	-	0.68	1.534	-	0.29	0.06	-
10	112.108	SNP4092	0.644	-	1.19	0.14	-	0.05	1.196	-	2.27	1.982	-	0.18	0.464	-	0.35		0.197	-	1.14	1.159	-	0.43	0.308	-	0.37	0.464	-	1.13		0.987	-	0.2	0.249	-	0.21	0.331	-	0.25		0.259	-	0.56	0.011	-	0.14	0.954	-
10	112.657	SNP4098	0.452	-	0.99	0.112	-	0.04	5.262	**	2.3	1.855	-	0.03	5.208	**	0.65		3.82	*	1.28	0.415	-	0.46	0.143	-	0.34	3.284	*	1.24		0.015	-	0.25	0.472	-	0.26	0.501	-	0.3		3.465	*	0.64	1.198	-	0.14	6.25	**
10	113.484	SNP4101	0.065	-	1.01	0.002	-	0.03	7.876	***	2.2	3.134	*	0.07	8.306	****	0.76		5.254	**	1.06	0.13	-	0.49	0.654	-	0.32	4.571	**	1.2		0.037	-	0.3	0.943	-	0.31	1.02	-	0.35		2.267	-	0.74	0.473	-	0.25	6.381	**
10	113.758	SNP4107	0.498	-	0.95	0.287	-	0.03	4.734	**	2.08	1.042	-	0.15	8.58	****	0.81		1.432	-	0.45	0.305	-	0.49	0.534	-	0.33	1.504	-	0.75		0.164	-	0.32	0.08	-	0.27	0.111	-	0.31		1.841	-	0.8	0.507	-	0.32	5.512	**
10	114.032	SNP4108	0.476	-	0.93	0.324	-	0.17	1.699	-	0.56	3.823	*	0.11	0.656	-	0.8		0.036	-	0.44	1.482	-	0.73	0.491	-	0.31	0.777	-	0.48		1.706	-	0.14	0.64	-	0.33	0.793	-	0.38		2.8	*	0.85	1.721	-	0.45	1.195	-
10	114.306	SNP4109	1.123	-	0.83	0.841	-	0.13	3.595	-	2.29	1.643	-	0.07	13.035	****	0.73		1.552	-	0.44	3.936	-	1.43	2.664	-	0.23	2.578	-	0.61		6.159	**	0.18	1.147	-	0.46	1.159	-	0.37		1.097	-	0.81	2.023	-	0.44	0.612	-
10	114.58	SNP4110	0.017	-	0.96	0.024	-	0.04	6.516	**	2.42	2.178	-	0.2	7.159	***	0.58		2.48	-	0.41	0.318	-	0.46	0	-	0.65	1.997	-	0.61		0.001	-	0.03	0.868	-	0.64	0.91	-	0.53		0.934	-	0.28	0.03	-	0.11	6.347	**
10	115.129	g10A438	2.857	-	0.76	0.467	-	0.11	2.271	-	2.4	0.16	-	0.09	6.551	**	0.67		0.952	-	0.32	1.568	-	0.2	1.18	-	0.1	2.186	-	0.55		0.73	-	0.19	1.306	-	0.44	1.074	-	0.36		0.724	-	0.53	3.575	-	1.02	5.143	*
10	116.234	SNP4115	0.347	-	0.64	0.366	-	0.06	6.762	***	2.08	3.155	*	0.14	5.422	**	0.57		1.819	-	0.43	0.832	-	0.32	0.073	-	0.21	1.952	-	0.72		0.057	-	0.15	0.866	-	0.28	0.889	-	0.28		1.072	-	0.35	0.036	-	0.21	7.209	***
10	116.508	SNP4116	0.243	-	0.58	0.697	-	0.03	0.942	-	2	3.186	*	0.16	0.713	-	0.45		0.213	-	0.5	1.352	-	0.41	0.145	-	0.25	1.829	-	0.9		1.104	-	0.15	0.452	-	0.26	0.566	-	0.26		2.344	-	0.38	1.483	-	0.27	1.794	-
10	119.03	SNP4117	0.612	-	0.55	0.169	-	0.06	7.331	***	1.68	4.433	**	0.15	2.613	-	0.43		5.03	**	0.99	0.492	-	0.3	0.08	-	0.08	3.36	*	0.77		0.459	-	0.25	0.894	-	0.26	1.258	-	0.27		2.982	*	0.66	0.55	-	0.49	8.686	****
10	120.697	SNP4118	0.056	-	0.44	0.009	-	0.58	3.462	*	0.88	2.485	-	0.09	0.859	-	0.46		3.617	*	0.51	0.768	-	0.17	0.289	-	0.2	3.454	*	0.69		0	-	0.26	0.704	-	0.37	0.784	-	0.31		1.974	-	0.79	0.538	-	0.46	6.104	**
10	121.523	SNP4119	1.956	-	1.19	0.139	-	0.66	1.536	-	1.54	2.53	-	1.4	0.098	-	1.69		0.358	-	0.65	0.235	-	0.18	0.671	-	0.22	0.191	-	0.79		2.302	-	0.24	0.409	-	0.43	0.561	-	0.37		2.675	-	0.58	1.718	-	0.47	1.042	-
10	122.349	g10A157	0.313	-	1.08	0.151	-	0.09	0.546	-	2.24	0.157	-	1.62	2.023	-	2		1.908	-	0.71	2.808	-	0.54	0.109	-	0.04	2.136	-	1.01		1.367	-	0.28	0.068	-	0.51	0.043	-	0.54		0.038	-	0.13	0.483	-	0.29	4.82	*
10	123.176	SNP4121	0.213	-	1.04	0.084	-	0.34	5.013	**	1.39	3.273	*	0.87	1.599	-	1.27		1.845	-	0.31	1.777	-	0.47	0.004	-	0.01	2.613	-	0.65		0.591	-	0.29	0.74	-	0.31	0.983	-	0.32		0.647	-	0.09	0.004	-	0.12	5.745	**
10	123.45	SNP4122	0.854	-	1.43	0.442	-	0.45	3.776	*	1.5	2.885	*	0.46	0.937	-	1.06		0.906	-	0.21	2.654	-	0.57	0.142	-	0.04	1.285	-	0.53		0.594	-	0.27	0.222	-	0.25	0.398	-	0.28		1.097	-	0.11	0.087	-	0.12	6.519	**
10	123.999	SNP4123	1.111	-	1.56	0.432	-	0.81	3.662	*	1.77	2.809	*	0.43	0.496	-	0.98		1.924	-	0.24	2.161	-	0.68	0.002	-	0.04	2.183	-	0.81		0.688	-	0.27	0.375	-	0.32	0.567	-	0.36		2.46	-	0.17	0.449	-	0.05	7.852	***
10	124.549	SNP4125	0.514	-	0.94	0.623	-	1.14	3.084	*	2.02	1.97	-	0.25	1.485	-	0.54		1.016	-	0.24	1.8	-	1.11	0.007	-	0.11	0.995	-	1.14		0.391	-	0.24	0.313	-	0.46	0.484	-	0.48		0.582	-	0.43	0.002	-	0.09	4.639	**
10	125.654	SNP4127	1.052	-	0.73	1.511	-	0.52	2.422	-	1.09	1.081	-	0.36	2.816	*	0.71		0.277	-	0.16	1.206	-	1.08	0.026	-	0.54	0.236	-	0.48		0.266	-	0.18	0.037	-	0.1	0.101	-	0.14		0.037	-	0.08	0.079	-	0.15	2.685	-
10	125.928	g10T2617	2.464	-	0.78	2.299	-	0.48	3.794	-	1.07	2.304	-	0.4	1.459	-	0.63		0.705	-	0.08	4.007	-	1.44	5.032	*	0.61	2.801	-	0.66		0.941	-	0.13	1.191	-	0.3	1.341	-	0.34		0.549	-	0.16	0.849	-	0.48	4.713	*
10	126.477	SNP4129	0.632	-	0.68	0.828	-	0.23	2.479	-	0.71	1.337	-	0.48	1.614	-	0.86		0.184	-	0.38	1.633	-	1.03	0.134	-	0.21	0.363	-	0.32		0.068	-	0.32	0.324	-	0.36	0.378	-	0.41		0.42	-	0.57	0.003	-	0.39	3.857	**
10	126.751	SNP4130	6.808	**	0.22	5.725	*	0.73	6.441	**	1.25	6.33	**	0.12	1.634	-	0.46		2.683	-	0.44	0.515	-	0.62	0.098	-	0.16	1.903	-	0.27		5.812	*	0.31	3.324	-	0.56	4.111	-	0.62		3.019	-	0.5	2.369	-	0.53	3.597	-
10	127.025	SNP4133	1.323	-	0.23	1.657	-	0.87	1.776	-	1.07	1.021	-	0.1	1.277	-	0.37		0.219	-	0.13	1.171	-	0.46	0	-	0.11	0.471	-	0.23		0.062	-	0.09	0.147	-	0.2	0.17	-	0.18		0.587	-	0.2	0.15	-	0.44	2.975	*
10	127.299	g10TA2452.L2	2.71	*	0.17	3.256	*	1.63	0.009	-	1.33	0.085	-	0.42	0.946	-	0.38		0.958	-	0.4	0.609	-	0.44	0.001	-	0.15	1.1	-	0.64		0.039	-	0.02	0.489	-	0.36	0.509	-	0.33		0.073	-	0.1	0.023	-	0.35	0.111	-
10	128.126	g10SSH226	0.997	-	1.72	0.854	-	1.26	2.457	-	2.15	2.168	-	1.34	0.659	-	1.88		2.175	-	0.66	0.757	-	0.27	1.615	-	0.59	0.579	-	0.49		0.032	-	0.04	0.412	-	0.74	0.433	-	0.7		0.338	-	0.73	0.002	-	0.41	3.151	*
10	128.4	SNP4138	0.686	-	0.11	0.226	-	1.14	4.02	**	1.22	2.937	*	0.06	0.849	-	0.39		1.615	-	0.23	0.903	-	0.24	0.202	-	0.15	1.038	-	0.3		0.265	-	0.02	0.683	-	0.5	0.79	-	0.47		1.077	-	0.66	0.143	-	0.37	4.655	**
10	128.674	SNP4139	0.177	-	0.11	0.048	-	0.46	0.989	-	0.36	1.566	-	0.12	0.394	-	0.32		0.021	-	0.13	0.059	-	0.61	0.068	-	0.38	0.043	-	0.35		0.187	-	0.15	0.111	-	0.23	0.106	-	0.15		2.156	-	0.59	0.68	-	0.26	1.197	-
10	128.948	SNP4140	3.611	-	0.26	0.789	-	0.51	5.737	*	0.71	5.038	*	0.8	1.667	-	0.21		0.431	-	0.06	0.406	-	0.41	0.694	-	0.5	0.214	-	0.08		3.402	-	1.02	1.271	-	0.41	1.353	-	0.31		2.634	-	0.69	1.629	-	0.48	3.481	-
10	129.497	SNP4141	1.121	-	0.18	0.77	-	0.45	2.154	-	1.14	1.721	-	0.82	0.645	-	0.42		0.52	-	0.06	1.483	-	0.46	0.869	-	0.57	0.194	-	0.13		0.003	-	0.85	0.112	-	0.21	0.156	-	0.39		0.693	-	0.49	0.071	-	0.32	3.769	*
10	129.771	SNP4142	11.895	****	0.6	6.533	**	1.79	5.754	*	0.95	4.583	-	0.78	1.482	-	0.82		0.565	-	0.38	1.287	-	1.22	7.04	**	2.4	0.164	-	0.34		2.34	-	0.34	5.272	*	1.33	5.847	*	1.5		6.996	**	1.62	3.56	-	1.23	6.168	**
10	130.045	SNP4143	7.861	**	0.53	7.762	**	1.04	0.607	-	0.53	0.94	-	0.49	0.112	-	1.17		0.263	-	0.61	0.196	-	0.02	1.137	-	0.59	0.14	-	0.17		0.009	-	0.12	1.183	-	0.12	0.869	-	0.08		0.295	-	0.18	0.359	-	0.09	0.031	-
10	130.319	SNP4147	11.68	****	0.95	10.145	***	2.16	0.175	-	0.52	0.551	-	0.36	1.785	-	0.86		0.839	-	0.74	0.33	-	0.08	2.304	-	0.69	1.399	-	0.38		1.104	-	0.01	1.064	-	0.37	0.79	-	0.34		3.021	-	0.47	4.382	-	0.53	0.073	-
10	131.986	SNP4150	1.228	-	1.96	0.712	-	1.19	2.211	-	0.93	1.491	-	1.34	1.208	-	0.57		1.237	-	0.73	0.189	-	0.09	1.949	-	0.31	0.035	-	0.39		0.106	-	0.07	0.016	-	0.27	0.048	-	0.28		0.619	-	1.28	0.069	-	1.19	2.664	-
10	132.26	SNP4152	0.222	-	1.38	0.154	-	1.44	2.046	-	0.85	1.829	-	0.91	0.163	-	0.53		2.576	-	0.77	0.031	-	0.06	0.411	-	0.19	0.596	-	0.38		0.077	-	0.07	0.101	-	0.43	0.135	-	0.43		0.91	-	1.43	0.141	-	1.19	2.359	-
10	132.809	SNP4153	0.252	-	0.56	0.303	-	0.96	1.9	-	0.84	1.924	-	0.07	0.366	-	0.62		1.057	-	0.55	0.034	-	0.06	0.452	-	0.18	0.021	-	0.38		0.057	-	0.07	0.032	-	0.26	0.032	-	0.24		0.543	-	1.42	0.111	-	1.06	1.838	-
10	133.083	SNP4155	0.122	-	1.11	0.069	-	0.85	2.3	-	0.79	2.082	-	0.09	0.482	-	1.06		1.842	-	0.61	0.177	-	0.02	0.484	-	0.2	0.275	-	0.32		0.002	-	0.11	0.081	-	0.32	0.096	-	0.32		0.749	-	1.66	0.051	-	1.22	3.768	*
[truncated: 1,486 more rows]
[truncated: 25 more columns]
