# Supplementary material for: Genetic and genomic analyses of tree architectural traits in Hevea brasiliensis revealed genes underlying QTLs linked to key developmental processes
Source: PLoS One. 2026 Mar 17;21(3):e0344014. doi: 10.1371/journal.pone.0344014 (PMC12994806; doi:10.1371/journal.pone.0344014)
Supplement: S2 Table — Positions are in cM. K values and significance of each architectural variable and category. Values highlighted in pink are k values greater than 10, and in yellow are the regions chosen as QTL. (XLSX) [file pone.0344014.s002.xlsx]

## Sheet: S1 Table 3
S1 Table 3. List of genes with gene ontology (GO) terms in QTLs.
QTL NAME	ID	PROTEIN LENGHT	PANTHER ID	PANTHER ANNOTATION	START	END	P VALUE	INTERPROSCAN ID	INTERPROSCAN ANNOTATI0N	GO TERM
ARCH10.1	PB260_LG10_002954.1	569	PTHR31086	ALUMINUM-ACTIVATED MALATE TRANSPORTER 10	35	567	8.2e-141	-	-	GO:0009705(PANTHER)	-
ARCH10.1	PB260_LG10_000341.1	219	PTHR31087	-	36	218	1.3E-33	IPR007612	LURP-one-related	-	-
ARCH10.1	PB260_LG10_002947.1	317	PTHR32096	WRKY TRANSCRIPTION FACTOR 30-RELATED-RELATED	81	259	1.0E-59	IPR044810	WRKY transcription factor, plant	GO:0000976(PANTHER)|GO:0003700(PANTHER)|GO:0003700(InterPro)|GO:0005634(PANTHER)	-
ARCH10.1	PB260_LG10_002951.1	212	PTHR31234	LATE EMBRYOGENESIS ABUNDANT (LEA) HYDROXYPROLINE-RICH GLYCOPROTEIN FAMILY	32	198	1.7E-17	-	-	-	-
ARCH10.1	PB260_LG10_002950.1	212	PTHR31234	LATE EMBRYOGENESIS ABUNDANT (LEA) HYDROXYPROLINE-RICH GLYCOPROTEIN FAMILY	12	202	7.1E-20	-	-	-	-
ARCH10.1	PB260_LG10_000338.1	255	PTHR33284	RIBOSOMAL PROTEIN L25/GLN-TRNA SYNTHETASE, ANTI-CODON-BINDING DOMAIN-CONTAINING PROTEIN	18	252	2.5E-91	IPR050070	Bacterial ribosomal protein bL25	GO:0006412(PANTHER)|GO:0008097(PANTHER)|GO:0022625(PANTHER)	-
ARCH10.1	PB260_LG10_000340.1	448	PTHR33929	MEMBRANE-ASSOCIATED KINASE REGULATOR 2-RELATED	1	440	3.2E-125	IPR039619	Membrane-associated kinase regulator 2/5	GO:0005886(InterPro)|GO:0016020(PANTHER)	-
ARCH10.1	PB260_LG10_000339.1	542	PTHR31263	CELLULASE FAMILY PROTEIN (AFU_ORTHOLOGUE AFUA_5G14560)	10	539	1.1E-202	-	-	-	-
ARCH10.1	PB260_LG10_000342.1	926	PTHR10782	ZINC FINGER MIZ DOMAIN-CONTAINING PROTEIN	99	609	7.0E-63	-	-	GO:0000790(PANTHER)|GO:0016925(PANTHER)|GO:0061665(PANTHER)	-
ARCH10.1	PB260_LG10_000335.1	530	PTHR24349	SERINE/THREONINE-PROTEIN KINASE	52	516	6.0E-155	IPR050205	Calcium-dependent Serine/Threonine Protein Kinases	GO:0004683(PANTHER)|GO:0005516(PANTHER)|GO:0005634(PANTHER)|GO:0005737(PANTHER)|GO:0009931(PANTHER)|GO:0018105(PANTHER)|GO:0035556(PANTHER)|GO:0046777(PANTHER)	-
ARCH10.1	PB260_LG10_000334.1	682	PTHR31827	EMB|CAB89363.1	338	456	7.1E-133	-	-	-	-
ARCH10.1	PB260_LG10_002953.1	259	PTHR10994	RETICULON	51	257	1.2E-100	-	-	-	-
ARCH10.1	PB260_LG10_002948.1	676	PTHR36723	F22C12.19	1	676	4.2E-259	-	-	-	-
ARCH10.1	PB260_LG10_000336.1	350	PTHR43592	CAAX AMINO TERMINAL PROTEASE	72	346	1.1E-97	-	-	-	-
ARCH10.1	PB260_LG10_002949.1	950	PTHR11972	NADPH OXIDASE	232	950	3.7E-202	IPR050369	Respiratory burst oxidase/Ferric reductase	GO:0005886(PANTHER)|GO:0016174(PANTHER)	-
ARCH10.1	PB260_LG10_000337.1	836	PTHR45644	AAA ATPASE, PUTATIVE (AFU_ORTHOLOGUE AFUA_2G12920)-RELATED-RELATED	35	835	6.4E-282	IPR051701	Mitochondrial Outer Membrane Translocase MSP1 Subfamily	GO:0005741(PANTHER)	-
ARCH10.1	PB260_LG10_002952.1	220	PTHR31234	LATE EMBRYOGENESIS ABUNDANT (LEA) HYDROXYPROLINE-RICH GLYCOPROTEIN FAMILY	34	215	5.5E-19	-	-	-	-
ARCH10.2	PB260_LG10_002607.1	123	PTHR38225	PROTEIN, PUTATIVE-RELATED	1	123	2.0E-45	-	-	-	-
ARCH10.2	PB260_LG10_002610.1	108	PTHR43710	2-HYDROXYACYL-COA LYASE	1	107	1.0E-37	IPR045025	TPP-binding domain containing protein HACL1-like	GO:0001561(PANTHER)|GO:0005777(PANTHER)|GO:0030976(PANTHER)|GO:0030976(InterPro)	-
ARCH10.2	PB260_LG10_000668.1	339	PTHR12843	PROTEIN-LYSINE N-METHYLTRANSFERASE METTL10	72	338	1.5E-92	-	-	GO:0005737(PANTHER)|GO:0016279(PANTHER)	-
ARCH10.2	PB260_LG10_002620.1	161	PTHR34542	OS08G0359900 PROTEIN	1	161	7.8E-56	-	-	-	-
ARCH10.2	PB260_LG10_002614.1	262	PTHR48073	O-SUCCINYLBENZOATE SYNTHASE-RELATED	3	58	7.4E-68	-	-	-	-
ARCH10.2	PB260_LG10_000666.1	274	PTHR13234	GAMMA-INTERFERON INDUCIBLE LYSOSOMAL THIOL REDUCTASE GILT	15	235	1.0E-66	IPR004911	Gamma interferon inducible lysosomal thiol reductase GILT	GO:0016491(PANTHER)|GO:0016671(InterPro)	-
ARCH10.2	PB260_LG10_002609.1	233	PTHR12040	ANTI-SILENCING PROTEIN 1	1	220	9.5E-85	IPR006818	Histone chaperone ASF1-like	GO:0000790(PANTHER)|GO:0005634(PANTHER)|GO:0005634(InterPro)|GO:0006325(InterPro)|GO:0006335(PANTHER)|GO:0006336(PANTHER)|GO:0042393(PANTHER)	-
ARCH10.2	PB260_LG10_002626.1	246	PTHR17224	PEPTIDYL-TRNA HYDROLASE	34	237	2.6E-79	IPR001328	Peptidyl-tRNA hydrolase	GO:0004045(InterPro)|GO:0004045(PANTHER)	-
ARCH10.2	PB260_LG10_000662.1	132	PTHR33702	BNAA09G40010D PROTEIN	1	130	2.5E-31	-	-	-	-
ARCH10.2	PB260_LG10_002627.1	204	PTHR37708	HOMEOBOX HOX-B3-LIKE PROTEIN	1	204	7.4E-90	-	-	-	-
ARCH10.2	PB260_LG10_002615.1	97	PTHR33214	BIFUNCTIONAL INHIBITOR/LIPID-TRANSFER PROTEIN/SEED STORAGE 2S ALBUMIN SUPERFAMILY PROTEIN	10	97	1.9E-27	IPR033872	Non-specific lipid-transfer protein type 2	GO:0006869(InterPro)	-
ARCH10.2	PB260_LG10_002608.1	172	PTHR33052	DUF4228 DOMAIN PROTEIN-RELATED	1	166	7.0E-15	-	-	-	-
ARCH10.2	PB260_LG10_002628.1	220	PTHR32194	METALLOPROTEASE TLDD	21	219	1.9E-49	IPR023333	Proteasome B-type subunit	-	-
ARCH10.2	PB260_LG10_002625.1	197	PTHR46353	ZINC FINGER PROTEIN 5	10	197	2.5E-43	IPR044299	Zinc finger protein GIS3/ZFP5/ZFP6	GO:0000976(PANTHER)|GO:0003700(PANTHER)|GO:0005634(PANTHER)|GO:0009736(PANTHER)|GO:0009740(PANTHER)|GO:0010026(PANTHER)|GO:0010090(InterPro)	-
ARCH10.2	PB260_LG10_000661.1	716	PTHR48010	OS05G0588300 PROTEIN	174	712	1.6E-160	IPR050994	Arabidopsis Inactive Receptor-like Kinases	-	-
ARCH10.2	PB260_LG10_002618.1	285	PTHR33138	OS01G0690200 PROTEIN	7	261	1.6E-52	-	-	-	-
ARCH10.2	PB260_LG10_002616.1	425	PTHR43235	GLUTAMINE AMIDOTRANSFERASE PB2B2.05-RELATED	3	419	7.0E-233	IPR044668	Peptidase C26, gamma-glutamyl-gamma-aminobutyrate hydrolase PuuD-like	GO:0005829(PANTHER)|GO:0016811(InterPro)	-
ARCH10.2	PB260_LG10_002623.1	680	PTHR27009	RUST RESISTANCE KINASE LR10-RELATED	263	653	3.4E-152	IPR045874	Rust resistance kinase Lr10	GO:0004672(InterPro)	-
ARCH10.2	PB260_LG10_000660.1	597	PTHR32054	HEAVY CHAIN, PUTATIVE, EXPRESSED-RELATED-RELATED	7	582	1.6E-100	-	-	GO:0005829(PANTHER)|GO:0009903(PANTHER)|GO:0009904(PANTHER)	-
ARCH10.2	PB260_LG10_002606.1	118	PTHR10358	ENDOSULFINE	9	104	3.5E-35	IPR006760	Endosulphine	GO:0004864(PANTHER)|GO:0005737(PANTHER)|GO:0035308(PANTHER)	-
ARCH10.2	PB260_LG10_002617.1	482	PTHR33138	OS01G0690200 PROTEIN	260	468	3.7E-103	-	-	-	-
ARCH10.2	PB260_LG10_002621.1	343	PTHR12277	ALPHA/BETA HYDROLASE DOMAIN-CONTAINING PROTEIN	6	261	3.0E-95	-	-	-	-
ARCH10.2	PB260_LG10_000663.1	317	PTHR12547	CCCH ZINC FINGER/TIS11-RELATED	60	307	9.9E-42	IPR045877	RNA-binding protein ZFP36-like	GO:0003729(InterPro)	-
ARCH10.2	PB260_LG10_000665.1	169	PTHR36332	STRESS RESPONSE PROTEIN	1	160	1.6E-30	-	-	-	-
ARCH10.2	PB260_LG10_000664.1	203	PTHR10252	HISTONE-LIKE TRANSCRIPTION FACTOR CCAAT-RELATED	54	163	3.5E-37	IPR050568	Transcription and DNA Replication Regulators	GO:0000978(PANTHER)|GO:0000981(PANTHER)|GO:0005634(PANTHER)|GO:0006357(PANTHER)	-
ARCH10.2	PB260_LG10_002622.1	327	PTHR33138	OS01G0690200 PROTEIN	8	144	2.3E-66	-	-	-	-
ARCH10.2	PB260_LG10_002611.1	353	PTHR48385	TIR DOMAIN-CONTAINING PROTEIN	105	255	1.1E-55	-	-	-	-
ARCH10.2	PB260_LG10_002619.1	759	PTHR46008	LEAF RUST 10 DISEASE-RESISTANCE LOCUS RECEPTOR-LIKE PROTEIN KINASE-LIKE 1.4	94	751	3.2E-238	IPR044652	LEAF RUST 10 DISEASE-RESISTANCE LOCUS RECEPTOR-LIKE PROTEIN KINASE-like 1.1/1.2/1.3/1.4/1.5	GO:0004672(InterPro)|GO:0016301(PANTHER)|GO:0016310(PANTHER)	-
ARCH10.2	PB260_LG10_000667.1	351	PTHR31009	S-ADENOSYL-L-METHIONINE:CARBOXYL METHYLTRANSFERASE FAMILY PROTEIN	9	333	7.5E-92	IPR005299	SAM dependent carboxyl methyltransferase	GO:0008168(InterPro)|GO:0008757(PANTHER)|GO:0032259(PANTHER)	-
ARCH10.2	PB260_LG10_002624.1	141	PTHR14386	PROTEIN FAM204A	6	72	4.0E-30	IPR037690	Protein FAM204A	-	-
ARCH10.2	PB260_LG10_000658.1	554	PTHR48022	PLASTIDIC GLUCOSE TRANSPORTER 4	108	550	1.5E-131	IPR050360	Major Facilitator Superfamily Sugar Transporters	GO:0005351(PANTHER)|GO:0008643(PANTHER)|GO:0016020(PANTHER)	-
ARCH10.2	PB260_LG10_002613.1	1175	PTHR32059	RAB11-BINDING PROTEIN RELCH	1	1023	0.0	IPR040362	RAB11-binding protein RELCH	GO:0005802(PANTHER)|GO:0005802(InterPro)|GO:0032367(InterPro)|GO:0055037(PANTHER)	-
ARCH10.2	PB260_LG10_002605.1	267	PTHR23012	RING/FYVE/PHD ZINC FINGER DOMAIN-CONTAINING	1	245	2.4E-95	IPR033275	E3 ubiquitin-protein ligase MARCH-like	GO:0004842(PANTHER)|GO:0016020(PANTHER)|GO:0016567(PANTHER)	-
ARCH10.2	PB260_LG10_002612.1	465	PTHR11206	MULTIDRUG RESISTANCE PROTEIN	6	443	4.1E-147	-	-	GO:0016020(PANTHER)|GO:0022857(PANTHER)	-
ARCH10.2	PB260_LG10_000659.1	273	PTHR11863	STEROL DESATURASE	31	264	1.6E-36	IPR050307	Sterol Desaturase and Related Enzymes	GO:0000248(PANTHER)|GO:0016126(PANTHER)	-
ARCH10.2	PB260_LG10_000657.1	981	PTHR21726	PHOSPHATIDYLINOSITOL N-ACETYLGLUCOSAMINYLTRANSFERASE SUBUNIT P DOWN SYNDROME CRITICAL REGION PROTEIN 5 -RELATED	9	975	1.8E-241	-	-	-	-
ARCH12.1	PB260_LG12_000149.1	335	PTHR10366	NAD DEPENDENT EPIMERASE/DEHYDRATASE	7	316	1.1E-88	IPR050425	NAD(P)-dependent epimerase/dehydratase-related protein	GO:0009718(PANTHER)|GO:0016616(PANTHER)|GO:0045552(PANTHER)	-
ARCH12.1	PB260_LG12_000136.1	465	PTHR22953	ACID PHOSPHATASE RELATED	10	454	5.3E-191	IPR039331	Purple acid phosphatase-like	GO:0003993(InterPro)	-
ARCH12.1	PB260_LG12_000159.1	94	PTHR43952	MYB FAMILY TRANSCRIPTION FACTOR-RELATED	1	87	1.8E-33	IPR044636	Transcription factor RADIALIS-like	GO:0003700(InterPro)	-
ARCH12.1	PB260_LG12_001583.1	409	PTHR43003	DNA-3-METHYLADENINE GLYCOSYLASE	7	350	1.6E-132	IPR051912	Alkylbase DNA Glycosylase/Transcriptional Activator	GO:0005634(PANTHER)|GO:0006285(PANTHER)|GO:0006307(PANTHER)|GO:0008725(PANTHER)|GO:0032131(PANTHER)|GO:0032993(PANTHER)|GO:0043916(PANTHER)	-
ARCH12.1	PB260_LG12_001610.1	472	PTHR24286	CYTOCHROME P450 26	46	460	3.8E-99	-	-	GO:0004497(PANTHER)|GO:0007275(PANTHER)|GO:0010268(PANTHER)|GO:0016125(PANTHER)|GO:0016132(PANTHER)|GO:0016491(PANTHER)	-
ARCH12.1	PB260_LG12_001582.1	502	PTHR31561	3-KETOACYL-COA SYNTHASE	46	498	1.0E-217	IPR012392	Very-long-chain 3-ketoacyl-CoA synthase	GO:0006633(InterPro)|GO:0016020(InterPro)|GO:0016747(InterPro)	-
ARCH12.1	PB260_LG12_000144.1	232	PTHR31898	TRANSMEMBRANE PROTEIN 136	5	228	2.0E-94	IPR042512	TLC domain-containing protein 5	-	-
ARCH12.1	PB260_LG12_000153.1	66	PTHR45753	ORNITHINE CARBAMOYLTRANSFERASE, MITOCHONDRIAL	6	65	7.8E-26	-	-	GO:0004585(PANTHER)|GO:0019240(PANTHER)|GO:0042450(PANTHER)|GO:0043231(PANTHER)	-
ARCH12.1	PB260_LG12_000156.1	94	PTHR38396	TRANSMEMBRANE PROTEIN	1	94	2.4E-30	-	-	-	-
ARCH12.1	PB260_LG12_001588.1	497	PTHR33472	OS01G0106600 PROTEIN	1	495	1.8E-54	-	-	-	-
ARCH12.1	PB260_LG12_001604.1	432	PTHR10026	CYCLIN	27	331	6.2E-98	IPR043198	Cyclin/Cyclin-like subunit Ssn8	GO:0005634(PANTHER)|GO:0006357(PANTHER)|GO:0006357(InterPro)|GO:0008024(PANTHER)|GO:0016538(InterPro)|GO:0016538(PANTHER)|GO:0032786(PANTHER)|GO:0061575(PANTHER)	-
ARCH12.1	PB260_LG12_001599.1	545	PTHR13878	GULONOLACTONE OXIDASE	24	525	3.4E-163	IPR050432	FAD-linked Oxidoreductases in Biosynthesis Pathways	GO:0016491(PANTHER)	-
ARCH12.1	PB260_LG12_001576.1	350	PTHR43619	S-ADENOSYL-L-METHIONINE-DEPENDENT METHYLTRANSFERASE YKTD-RELATED	18	326	2.4E-90	-	-	-	-
ARCH12.1	PB260_LG12_000166.1	117	PTHR12064	METAL TRANSPORTER CNNM	13	104	1.2E-45	IPR045095	Ancient conserved domain protein family	GO:0005737(PANTHER)|GO:0010960(InterPro)|GO:0030026(PANTHER)	-
ARCH12.1	PB260_LG12_000147.1	104	PTHR46111	RIBOSOMAL RNA SMALL SUBUNIT METHYLTRANSFERASE I	1	99	1.4E-26	IPR008189	rRNA small subunit methyltransferase I	GO:0008168(InterPro)	-
ARCH12.1	PB260_LG12_001605.1	427	PTHR16223	TRANSCRIPTION FACTOR BHLH83-RELATED	131	405	1.7E-23	IPR045843	Transcription factor IND-like	GO:0000978(PANTHER)|GO:0000981(PANTHER)|GO:0003700(InterPro)|GO:0005634(PANTHER)|GO:0006355(InterPro)|GO:0006357(PANTHER)	-
ARCH12.1	PB260_LG12_001607.1	634	PTHR45657	CRAL-TRIO DOMAIN-CONTAINING PROTEIN YKL091C-RELATED	20	605	2.7E-201	IPR051026	Phosphatidylinositol/phosphatidylcholine transfer	-	-
ARCH12.1	PB260_LG12_000169.1	650	PTHR13930	S-ADENOSYL-L-METHIONINE-DEPENDENT TRNA 4-DEMETHYLWYOSINE SYNTHASE	8	647	2.9E-295	IPR034556	S-adenosyl-L-methionine-dependent tRNA 4-demethylwyosine synthase	GO:0008033(InterPro)|GO:0031591(PANTHER)|GO:0051539(InterPro)	-
ARCH12.1	PB260_LG12_001606.1	314	PTHR15160	VON HIPPEL-LINDAU PROTEIN	22	310	6.5E-114	-	-	GO:0005634(PANTHER)|GO:0016567(PANTHER)|GO:0030891(PANTHER)	-
ARCH12.1	PB260_LG12_001603.1	451	PTHR31642	TRICHOTHECENE 3-O-ACETYLTRANSFERASE	16	421	4.5E-95	IPR050317	Plant and Fungal Acyltransferase	GO:0016747(PANTHER)	-
ARCH12.1	PB260_LG12_001592.1	202	PTHR43320	SUGAR KINASE	20	202	7.3E-74	IPR052700	Carbohydrate kinase PfkB-like	-	-
ARCH12.1	PB260_LG12_000155.1	147	PTHR10743	PROTEIN RER1	8	59	2.7E-44	IPR004932	Retrieval of early ER protein Rer1	GO:0006621(PANTHER)|GO:0006890(PANTHER)|GO:0016020(InterPro)|GO:0030173(PANTHER)	-
ARCH12.1	PB260_LG12_000152.1	117	PTHR45753	ORNITHINE CARBAMOYLTRANSFERASE, MITOCHONDRIAL	23	112	4.0E-41	-	-	GO:0004585(PANTHER)|GO:0019240(PANTHER)|GO:0042450(PANTHER)|GO:0043231(PANTHER)	-
ARCH12.1	PB260_LG12_001585.1	295	PTHR31948	ZINC-FINGER HOMEODOMAIN PROTEIN 2	63	281	4.4E-69	-	-	GO:0000976(PANTHER)|GO:0003700(PANTHER)|GO:0005634(PANTHER)|GO:0006355(PANTHER)|GO:0050793(PANTHER)	-
ARCH12.1	PB260_LG12_000151.1	169	PTHR45753	ORNITHINE CARBAMOYLTRANSFERASE, MITOCHONDRIAL	61	153	9.8E-30	-	-	GO:0004585(PANTHER)|GO:0019240(PANTHER)|GO:0042450(PANTHER)|GO:0043231(PANTHER)	-
ARCH12.1	PB260_LG12_000146.1	128	PTHR46111	RIBOSOMAL RNA SMALL SUBUNIT METHYLTRANSFERASE I	90	127	4.4E-42	IPR008189	rRNA small subunit methyltransferase I	GO:0008168(InterPro)	-
ARCH12.1	PB260_LG12_001597.1	545	PTHR47293	JACALIN-RELATED LECTIN 3	192	519	5.8E-140	-	-	-	-
ARCH12.1	PB260_LG12_000134.1	385	PTHR31218	WAT1-RELATED PROTEIN	25	356	2.9E-127	IPR030184	WAT1-related protein	GO:0005886(PANTHER)|GO:0016020(InterPro)|GO:0022857(InterPro)	-
ARCH12.1	PB260_LG12_001616.1	366	PTHR12411	CYSTEINE PROTEASE FAMILY C1-RELATED	49	351	2.1E-73	IPR013128	Peptidase C1A	GO:0004197(PANTHER)|GO:0005615(PANTHER)|GO:0005764(PANTHER)|GO:0008234(InterPro)|GO:0051603(PANTHER)	-
ARCH12.1	PB260_LG12_001600.1	400	PTHR23073	26S PROTEASOME REGULATORY SUBUNIT	24	387	8.1E-175	IPR050221	26S Proteasome Regulatory ATPase	GO:0008540(PANTHER)|GO:0030433(PANTHER)|GO:0031597(PANTHER)|GO:0036402(PANTHER)|GO:0043161(PANTHER)|GO:0045899(PANTHER)	-
ARCH12.1	PB260_LG12_000140.1	434	PTHR14456	INOSITOL POLYPHOSPHATE KINASE 1	1	425	2.0E-155	IPR009286	Inositol-pentakisphosphate 2-kinase	GO:0005524(InterPro)|GO:0005634(PANTHER)|GO:0032958(PANTHER)|GO:0035299(InterPro)|GO:0035299(PANTHER)|GO:0052746(PANTHER)	-
ARCH12.1	PB260_LG12_000133.1	76	PTHR10445	GENERAL TRANSCRIPTION FACTOR IIF SUBUNIT 2	5	72	5.4E-23	IPR003196	Transcription initiation factor IIF, beta subunit	GO:0005674(PANTHER)|GO:0005674(InterPro)|GO:0006366(InterPro)|GO:0006367(PANTHER)|GO:0006367(InterPro)	-
ARCH12.1	PB260_LG12_001587.1	736	PTHR23315	U BOX DOMAIN-CONTAINING	23	679	1.5E-64	-	-	-	-
ARCH12.1	PB260_LG12_001601.1	276	PTHR33510	PROTEIN TIC 20-II, CHLOROPLASTIC	34	276	1.5E-110	IPR005691	Chloroplast protein import component Tic20	-	-
ARCH12.1	PB260_LG12_001614.1	240	PTHR31241	DEHYDRATION-RESPONSIVE ELEMENT-BINDING PROTEIN 2C	11	213	9.1E-65	-	-	GO:0000976(PANTHER)|GO:0003700(PANTHER)|GO:0005634(PANTHER)|GO:0006950(PANTHER)|GO:0045893(PANTHER)	-
ARCH12.1	PB260_LG12_000164.1	899	PTHR48052	UNNAMED PRODUCT	93	794	3.4E-166	-	-	-	-
ARCH12.1	PB260_LG12_000167.1	273	PTHR12064	METAL TRANSPORTER CNNM	79	216	5.8E-38	IPR045095	Ancient conserved domain protein family	GO:0005737(PANTHER)|GO:0010960(InterPro)|GO:0030026(PANTHER)	-
ARCH12.1	PB260_LG12_001612.1	215	PTHR12864	RAN BINDING PROTEIN 9-RELATED	18	187	1.1E-34	IPR050618	Ubiquitination and Signaling Pathway Regulator	GO:0005634(PANTHER)|GO:0005737(PANTHER)|GO:0043161(PANTHER)	-
ARCH12.1	PB260_LG12_001590.1	303	PTHR43349	PINORESINOL REDUCTASE-RELATED	4	302	4.8E-149	IPR050608	NmrA-type oxidoreductase, Isoflavone reductase subfamily	-	-
ARCH12.1	PB260_LG12_001602.1	440	PTHR10529	AP COMPLEX SUBUNIT MU	1	428	7.2E-100	IPR050431	Adaptor complexes medium subunit	GO:0005802(PANTHER)|GO:0006605(PANTHER)|GO:0016192(PANTHER)|GO:0031410(PANTHER)|GO:0090160(PANTHER)	-
ARCH12.1	PB260_LG12_001589.1	145	PTHR33872	DNA POLYMERASE EPSILON CATALYTIC SUBUNIT A	1	134	4.7E-38	-	-	-	-
ARCH12.1	PB260_LG12_000142.1	161	PTHR45764	BZIP TRANSCRIPTION FACTOR 44	8	115	1.5E-41	-	-	GO:0000976(PANTHER)|GO:0003700(PANTHER)|GO:0005634(PANTHER)|GO:0045893(PANTHER)	-
ARCH12.1	PB260_LG12_001608.1	532	PTHR11548	THYMIDYLATE SYNTHASE 1	132	512	6.0E-124	IPR045097	Thymidylate synthase/dCMP hydroxymethylase	GO:0004146(PANTHER)|GO:0004799(PANTHER)|GO:0005739(PANTHER)|GO:0005829(PANTHER)|GO:0006231(PANTHER)|GO:0016741(InterPro)	-
ARCH12.1	PB260_LG12_000141.1	372	PTHR24055	MITOGEN-ACTIVATED PROTEIN KINASE	26	357	4.0E-138	IPR050117	Mitogen-activated protein kinase	GO:0004674(PANTHER)|GO:0005634(PANTHER)|GO:0005737(PANTHER)|GO:0035556(PANTHER)	-
ARCH12.1	PB260_LG12_001613.1	542	PTHR11702	DEVELOPMENTALLY REGULATED GTP-BINDING PROTEIN-RELATED	52	532	3.2E-117	IPR045086	OBG-type GTPase	GO:0003924(InterPro)|GO:0003924(PANTHER)|GO:0005525(InterPro)|GO:0005525(PANTHER)|GO:0005739(PANTHER)	-
ARCH12.1	PB260_LG12_000145.1	696	PTHR11850	HOMEOBOX PROTEIN TRANSCRIPTION FACTORS	148	516	1.3E-85	IPR050224	Three Amino acid Loop Extension (TALE) homeobox	GO:0000978(PANTHER)|GO:0000981(PANTHER)|GO:0006357(PANTHER)	-
ARCH12.1	PB260_LG12_001595.1	118	PTHR10438	THIOREDOXIN	3	111	2.8E-44	IPR050620	Thioredoxin-like	-	-
ARCH12.1	PB260_LG12_000168.1	741	PTHR10108	SAM-DEPENDENT METHYLTRANSFERASE	19	739	6.8E-223	IPR004159	Putative S-adenosyl-L-methionine-dependent methyltransferase	GO:0005737(PANTHER)|GO:0005768(PANTHER)|GO:0005802(PANTHER)|GO:0008168(InterPro)	-
ARCH12.1	PB260_LG12_000132.1	78	PTHR10445	GENERAL TRANSCRIPTION FACTOR IIF SUBUNIT 2	1	78	1.2E-25	IPR003196	Transcription initiation factor IIF, beta subunit	GO:0005674(PANTHER)|GO:0005674(InterPro)|GO:0006366(InterPro)|GO:0006367(PANTHER)|GO:0006367(InterPro)	-
ARCH12.1	PB260_LG12_000158.1	205	PTHR43080	CBS DOMAIN-CONTAINING PROTEIN CBSX3, MITOCHONDRIAL	30	204	1.1E-59	IPR051257	Diverse Function CBS-Domain-Containing Protein	-	-
ARCH12.1	PB260_LG12_001578.1	543	PTHR12103	5'-NUCLEOTIDASE DOMAIN-CONTAINING	14	537	2.6E-203	IPR008380	HAD-superfamily hydrolase, subfamily IG, 5'-nucleotidase	GO:0008253(PANTHER)	-
ARCH12.1	PB260_LG12_001598.1	888	PTHR47928	REPEAT-CONTAINING PROTEIN, PUTATIVE-RELATED	50	169	1.1E-195	IPR050421	Pentatricopeptide repeat-containing	-	-
ARCH12.1	PB260_LG12_000161.1	680	PTHR31669	PROTEIN FAR1-RELATED SEQUENCE 10-RELATED	61	678	1.7E-167	IPR031052	FHY3/FAR1 family	GO:0006355(InterPro)	-
ARCH12.1	PB260_LG12_000139.1	335	PTHR33640	TRANSMEMBRANE PROTEIN	8	210	3.4E-34	-	-	-	-
ARCH12.1	PB260_LG12_000150.1	360	PTHR10366	NAD DEPENDENT EPIMERASE/DEHYDRATASE	7	317	9.8E-89	IPR050425	NAD(P)-dependent epimerase/dehydratase-related protein	GO:0009718(PANTHER)|GO:0016616(PANTHER)|GO:0045552(PANTHER)	-
ARCH12.1	PB260_LG12_000157.1	417	PTHR16517	TUBBY-RELATED	50	416	2.4E-118	-	-	-	-
ARCH12.1	PB260_LG12_001594.1	1394	PTHR23172	AUXILIN/CYCLIN G-ASSOCIATED KINASE-RELATED	927	1379	2.3E-220	-	-	GO:0005737(PANTHER)|GO:0030276(PANTHER)|GO:0031982(PANTHER)|GO:0043231(PANTHER)|GO:0072318(PANTHER)|GO:0072583(PANTHER)	-
ARCH12.1	PB260_LG12_000135.1	463	PTHR22953	ACID PHOSPHATASE RELATED	6	450	9.9E-190	IPR039331	Purple acid phosphatase-like	GO:0003993(InterPro)	-
ARCH12.1	PB260_LG12_000143.1	501	PTHR31150	EXPRESSED PROTEIN	1	401	1.4E-68	-	-	-	-
ARCH12.1	PB260_LG12_001584.1	647	PTHR22754	DISCO-INTERACTING PROTEIN 2 DIP2 -RELATED	8	589	3.4E-189	-	-	-	-
ARCH12.1	PB260_LG12_000138.1	415	PTHR31451	MANNAN ENDO-1,4-BETA-MANNOSIDASE 7	6	413	3.7E-188	IPR045053	Mannan endo-1,4-beta-mannosidase-like	GO:0004553(InterPro)|GO:0016985(PANTHER)	-
ARCH12.1	PB260_LG12_001579.1	149	PTHR15893	RIBOSOMAL PROTEIN L27	7	139	1.0E-57	IPR001684	Large ribosomal subunit protein bL27	GO:0003735(PANTHER)|GO:0003735(InterPro)|GO:0005840(InterPro)|GO:0006412(InterPro)	-
ARCH12.1	PB260_LG12_000163.1	487	PTHR48021	-	44	485	9.6E-176	IPR050549	Major Facilitator Superfamily Trehalose Transporter	GO:0016020(PANTHER)|GO:0022857(PANTHER)|GO:0055085(PANTHER)	-
ARCH12.1	PB260_LG12_000131.1	136	PTHR11426	HISTONE H3	1	135	2.3E-79	IPR000164	Histone H3/CENP-A	GO:0000786(InterPro)|GO:0003677(InterPro)|GO:0005634(PANTHER)|GO:0030527(InterPro)	-
ARCH12.1	PB260_LG12_001615.1	614	PTHR11654	OLIGOPEPTIDE TRANSPORTER-RELATED	58	585	8.8E-184	-	-	GO:0016020(PANTHER)|GO:0022857(PANTHER)|GO:0055085(PANTHER)	-
ARCH12.1	PB260_LG12_001591.1	271	PTHR13061	DYNACTIN SUBUNIT P25	6	240	1.1E-97	IPR050484	Transferase Hexapeptide/Carbonic Anhydrase	-	-
ARCH12.1	PB260_LG12_001609.1	48	PTHR11548	THYMIDYLATE SYNTHASE 1	1	44	2.6E-16	IPR045097	Thymidylate synthase/dCMP hydroxymethylase	GO:0004146(PANTHER)|GO:0004799(PANTHER)|GO:0005739(PANTHER)|GO:0005829(PANTHER)|GO:0006231(PANTHER)|GO:0016741(InterPro)	-
ARCH12.1	PB260_LG12_001580.1	88	PTHR43952	MYB FAMILY TRANSCRIPTION FACTOR-RELATED	5	77	4.7E-35	IPR044636	Transcription factor RADIALIS-like	GO:0003700(InterPro)	-
ARCH12.1	PB260_LG12_000148.1	884	PTHR23421	BETA-GALACTOSIDASE RELATED	23	807	2.8E-291	IPR001944	Glycoside hydrolase, family 35	GO:0004553(InterPro)|GO:0004565(PANTHER)|GO:0005618(PANTHER)|GO:0005773(PANTHER)|GO:0005975(InterPro)	-
ARCH12.1	PB260_LG12_000130.1	550	PTHR11629	VACUOLAR PROTON ATPASES	24	127	1.7E-109	IPR002490	V-type ATPase, V0 complex, 116kDa subunit family	GO:0007035(PANTHER)|GO:0016471(PANTHER)|GO:0033179(InterPro)|GO:0046961(InterPro)|GO:0051117(PANTHER)|GO:1902600(InterPro)	-
ARCH12.1	PB260_LG12_001593.1	168	PTHR43320	SUGAR KINASE	9	156	1.3E-64	IPR052700	Carbohydrate kinase PfkB-like	-	-
ARCH12.1	PB260_LG12_000137.1	463	PTHR12411	CYSTEINE PROTEASE FAMILY C1-RELATED	26	332	1.4E-84	IPR013128	Peptidase C1A	GO:0004197(PANTHER)|GO:0005615(PANTHER)|GO:0005764(PANTHER)|GO:0008234(InterPro)|GO:0051603(PANTHER)	-
ARCH12.1	PB260_LG12_000154.1	281	PTHR11599	PROTEASOME SUBUNIT ALPHA/BETA	4	234	8.5E-81	IPR050115	Proteasome subunit alpha	GO:0010498(PANTHER)|GO:0019773(PANTHER)	-
ARCH12.1	PB260_LG12_001611.1	529	PTHR43523	GLUCOSE-1-PHOSPHATE ADENYLYLTRANSFERASE-RELATED	32	529	1.0E-238	IPR011831	Glucose-1-phosphate adenylyltransferase	GO:0005978(InterPro)|GO:0008878(InterPro)	-
ARCH18.1	PB260_LG18_001654.1	98	PTHR11945	MADS BOX PROTEIN	4	82	2.1E-13	-	-	GO:0000978(PANTHER)|GO:0000981(PANTHER)|GO:0006357(PANTHER)	-
ARCH18.1	PB260_LG18_001641.1	462	PTHR33463	NB-ARC DOMAIN-CONTAINING PROTEIN-RELATED	282	418	3.2E-45	IPR050905	Plant disease resistance NBS-LRR	-	-
ARCH18.1	PB260_LG18_001146.1	129	PTHR20903	PREFOLDIN SUBUNIT 1-RELATED	1	122	6.7E-52	-	-	GO:0005737(PANTHER)|GO:0006457(PANTHER)|GO:0044183(PANTHER)|GO:0051082(PANTHER)	-
ARCH18.1	PB260_LG18_001139.1	129	PTHR20903	PREFOLDIN SUBUNIT 1-RELATED	1	122	6.7E-52	-	-	GO:0005737(PANTHER)|GO:0006457(PANTHER)|GO:0044183(PANTHER)|GO:0051082(PANTHER)	-
ARCH18.1	PB260_LG18_001142.1	129	PTHR20903	PREFOLDIN SUBUNIT 1-RELATED	1	122	6.7E-52	-	-	GO:0005737(PANTHER)|GO:0006457(PANTHER)|GO:0044183(PANTHER)|GO:0051082(PANTHER)	-
ARCH18.1	PB260_LG18_001153.1	755	PTHR46146	SERINE/THREONINE-PROTEIN KINASE-LIKE PROTEIN CCR4	28	747	4.4E-206	IPR044815	Serine/threonine-protein kinase-like protein CCR1-4	GO:0004674(InterPro)	-
ARCH18.1	PB260_LG18_001147.1	271	PTHR46812	CARBOXYMETHYLENEBUTENOLIDASE HOMOLOG	5	268	9.4E-132	IPR042946	Carboxymethylenebutenolidase homolog	GO:0009507(PANTHER)	-
ARCH18.1	PB260_LG18_001127.1	161	PTHR11918	RADICAL SAM PROTEINS	30	149	1.9E-48	-	-	GO:0005783(PANTHER)|GO:0035598(PANTHER)|GO:0035600(PANTHER)	-
ARCH18.1	PB260_LG18_001136.1	74	PTHR20903	PREFOLDIN SUBUNIT 1-RELATED	1	67	1.0E-25	-	-	GO:0005737(PANTHER)|GO:0006457(PANTHER)|GO:0044183(PANTHER)|GO:0051082(PANTHER)	-
ARCH18.1	PB260_LG18_001630.1	697	PTHR19375	HEAT SHOCK PROTEIN 70KDA	65	621	3.6E-198	IPR013126	Heat shock protein 70 family	GO:0005524(InterPro)|GO:0009507(PANTHER)|GO:0140662(InterPro)	-
ARCH18.1	PB260_LG18_001634.1	1541	PTHR33463	NB-ARC DOMAIN-CONTAINING PROTEIN-RELATED	1276	1465	3.0E-214	IPR050905	Plant disease resistance NBS-LRR	-	-
ARCH18.1	PB260_LG18_001132.1	281	PTHR12565	STEROL REGULATORY ELEMENT-BINDING PROTEIN	65	228	7.0E-69	IPR024097	Basic helix-loop-helix leucine zipper transcription factor	GO:0003700(PANTHER)|GO:0005634(PANTHER)|GO:0006355(InterPro)	-
ARCH18.1	PB260_LG18_001137.1	34	PTHR20903	PREFOLDIN SUBUNIT 1-RELATED	1	31	9.8E-9	-	-	GO:0005737(PANTHER)|GO:0006457(PANTHER)|GO:0044183(PANTHER)|GO:0051082(PANTHER)	-
ARCH18.1	PB260_LG18_001655.1	884	PTHR47292	TRANSCRIPTION ELONGATION FACTOR (TFIIS) FAMILY PROTEIN-RELATED	253	884	5.4E-118	-	-	-	-
ARCH18.1	PB260_LG18_001640.1	1719	PTHR33463	NB-ARC DOMAIN-CONTAINING PROTEIN-RELATED	1440	1632	1.5E-223	IPR050905	Plant disease resistance NBS-LRR	-	-
ARCH18.1	PB260_LG18_001650.1	176	PTHR36322	TRANSMEMBRANE PROTEIN	52	175	6.9E-45	-	-	-	-
ARCH18.1	PB260_LG18_001129.1	476	PTHR48048	GLYCOSYLTRANSFERASE	4	469	1.1E-156	IPR050481	Plant UDP-glycosyltransferase superfamily	-	-
ARCH18.1	PB260_LG18_001628.1	249	PTHR11017	LEUCINE-RICH REPEAT-CONTAINING PROTEIN	11	245	1.9E-61	IPR044974	Disease resistance protein, plants	GO:0006952(InterPro)	-
ARCH18.1	PB260_LG18_001638.1	1597	PTHR33463	NB-ARC DOMAIN-CONTAINING PROTEIN-RELATED	1313	1510	2.8E-204	IPR050905	Plant disease resistance NBS-LRR	-	-
ARCH18.1	PB260_LG18_001134.1	129	PTHR20903	PREFOLDIN SUBUNIT 1-RELATED	1	122	1.4E-51	-	-	GO:0005737(PANTHER)|GO:0006457(PANTHER)|GO:0044183(PANTHER)|GO:0051082(PANTHER)	-
ARCH18.1	PB260_LG18_001144.1	533	PTHR13037	FORMIN	4	515	2.8E-19	-	-	-	-
ARCH18.1	PB260_LG18_001637.1	1537	PTHR33463	NB-ARC DOMAIN-CONTAINING PROTEIN-RELATED	1121	1312	1.4E-214	IPR050905	Plant disease resistance NBS-LRR	-	-
ARCH18.1	PB260_LG18_001648.1	461	PTHR33463	NB-ARC DOMAIN-CONTAINING PROTEIN-RELATED	245	381	1.0E-49	IPR050905	Plant disease resistance NBS-LRR	-	-
ARCH18.1	PB260_LG18_001645.1	1686	PTHR33463	NB-ARC DOMAIN-CONTAINING PROTEIN-RELATED	1507	1642	3.0E-230	IPR050905	Plant disease resistance NBS-LRR	-	-
ARCH18.1	PB260_LG18_001152.1	950	PTHR27008	OS04G0122200 PROTEIN	45	178	0.0	IPR051809	Plant receptor-like serine/threonine-protein kinase	-	-
ARCH18.1	PB260_LG18_001629.1	915	PTHR11017	LEUCINE-RICH REPEAT-CONTAINING PROTEIN	10	755	1.3E-137	IPR044974	Disease resistance protein, plants	GO:0006952(InterPro)	-
ARCH18.1	PB260_LG18_001128.1	246	PTHR11918	RADICAL SAM PROTEINS	6	106	1.0E-29	-	-	GO:0005783(PANTHER)|GO:0035598(PANTHER)|GO:0035600(PANTHER)	-
ARCH18.1	PB260_LG18_001649.1	595	PTHR45932	PATELLIN-1	103	589	4.1E-201	IPR044834	Patellin	GO:0008289(InterPro)	-
ARCH18.1	PB260_LG18_001155.1	460	PTHR48017	OS05G0424000 PROTEIN-RELATED	16	444	2.5E-112	-	-	GO:0003333(PANTHER)|GO:0015171(PANTHER)|GO:0016020(PANTHER)	-
ARCH18.1	PB260_LG18_001635.1	612	PTHR33463	NB-ARC DOMAIN-CONTAINING PROTEIN-RELATED	368	565	4.5E-50	IPR050905	Plant disease resistance NBS-LRR	-	-
ARCH18.1	PB260_LG18_001141.1	60	PTHR20903	PREFOLDIN SUBUNIT 1-RELATED	7	57	1.9E-17	-	-	GO:0005737(PANTHER)|GO:0006457(PANTHER)|GO:0044183(PANTHER)|GO:0051082(PANTHER)	-
ARCH18.1	PB260_LG18_001130.1	476	PTHR48048	GLYCOSYLTRANSFERASE	4	473	7.2E-155	IPR050481	Plant UDP-glycosyltransferase superfamily	-	-
ARCH18.1	PB260_LG18_001140.1	189	PTHR46812	CARBOXYMETHYLENEBUTENOLIDASE HOMOLOG	41	188	1.1E-57	IPR042946	Carboxymethylenebutenolidase homolog	GO:0009507(PANTHER)	-
ARCH18.1	PB260_LG18_001138.1	123	PTHR20903	PREFOLDIN SUBUNIT 1-RELATED	1	113	1.1E-33	-	-	GO:0005737(PANTHER)|GO:0006457(PANTHER)|GO:0044183(PANTHER)|GO:0051082(PANTHER)	-
ARCH18.1	PB260_LG18_001656.1	1023	PTHR31425	PHOSPHORIBOSYLANTHRANILATE TRANSFERASE ISOFORM 1	5	1022	0.0	IPR047259	QUIRKY-like	-	-
ARCH18.1	PB260_LG18_001653.1	842	PTHR24015	OS07G0578800 PROTEIN-RELATED	467	735	1.6E-230	IPR045215	Pentatricopeptide repeat-containing protein At1g15510-like	GO:0003723(PANTHER)|GO:0003723(InterPro)|GO:0009451(PANTHER)|GO:0009451(InterPro)|GO:0043231(PANTHER)	-
ARCH18.1	PB260_LG18_001643.1	610	PTHR33463	NB-ARC DOMAIN-CONTAINING PROTEIN-RELATED	28	567	9.9E-93	IPR050905	Plant disease resistance NBS-LRR	-	-
ARCH18.1	PB260_LG18_001145.1	122	PTHR20903	PREFOLDIN SUBUNIT 1-RELATED	1	112	2.4E-36	-	-	GO:0005737(PANTHER)|GO:0006457(PANTHER)|GO:0044183(PANTHER)|GO:0051082(PANTHER)	-
ARCH18.1	PB260_LG18_001135.1	323	PTHR46812	CARBOXYMETHYLENEBUTENOLIDASE HOMOLOG	43	320	4.2E-133	IPR042946	Carboxymethylenebutenolidase homolog	GO:0009507(PANTHER)	-
ARCH18.1	PB260_LG18_001125.1	888	PTHR45738	POLYPHOSPHOINOSITIDE PHOSPHATASE	30	870	0.0	IPR043573	Polyphosphoinositide phosphatase Fig4-like	GO:0043231(PANTHER)|GO:0043813(InterPro)|GO:0043813(PANTHER)|GO:0046856(InterPro)|GO:0046856(PANTHER)	-
ARCH18.1	PB260_LG18_001639.1	330	PTHR33463	NB-ARC DOMAIN-CONTAINING PROTEIN-RELATED	151	287	9.0E-32	IPR050905	Plant disease resistance NBS-LRR	-	-
ARCH18.1	PB260_LG18_001133.1	625	PTHR45932	PATELLIN-1	56	619	3.6E-196	IPR044834	Patellin	GO:0008289(InterPro)	-
ARCH18.1	PB260_LG18_001156.1	333	PTHR42938	FORMATE DEHYDROGENASE 1	7	324	5.6E-81	-	-	GO:0004617(PANTHER)	-
ARCH18.1	PB260_LG18_001646.1	1540	PTHR33463	NB-ARC DOMAIN-CONTAINING PROTEIN-RELATED	1256	1453	2.9E-211	IPR050905	Plant disease resistance NBS-LRR	-	-
ARCH18.1	PB260_LG18_001150.1	554	PTHR12832	TESTIS-SPECIFIC PROTEIN PBS13 T-COMPLEX 11	36	553	5.3E-98	IPR008862	T-complex 11	GO:0007165(PANTHER)	-
ARCH18.1	PB260_LG18_001647.1	1258	PTHR33463	NB-ARC DOMAIN-CONTAINING PROTEIN-RELATED	889	1001	7.2E-180	IPR050905	Plant disease resistance NBS-LRR	-	-
ARCH18.1	PB260_LG18_001651.1	592	PTHR11654	OLIGOPEPTIDE TRANSPORTER-RELATED	58	589	2.5E-190	-	-	GO:0016020(PANTHER)|GO:0022857(PANTHER)|GO:0055085(PANTHER)	-
ARCH18.1	PB260_LG18_001131.1	353	PTHR11886	DYNEIN LIGHT CHAIN	263	348	1.4E-33	IPR001372	Dynein light chain, type 1/2	GO:0005868(PANTHER)|GO:0007017(InterPro)|GO:0030286(InterPro)|GO:0045505(PANTHER)	-
ARCH18.1	PB260_LG18_001149.1	313	PTHR12832	TESTIS-SPECIFIC PROTEIN PBS13 T-COMPLEX 11	88	312	1.7E-43	IPR008862	T-complex 11	GO:0007165(PANTHER)	-
ARCH18.1	PB260_LG18_001652.1	277	PTHR16223	TRANSCRIPTION FACTOR BHLH83-RELATED	55	260	4.3E-45	IPR045843	Transcription factor IND-like	GO:0000978(PANTHER)|GO:0000981(PANTHER)|GO:0003700(InterPro)|GO:0005634(PANTHER)|GO:0006355(InterPro)|GO:0006357(PANTHER)	-
ARCH18.1	PB260_LG18_001632.1	794	PTHR10073	DNA MISMATCH REPAIR PROTEIN MLH, PMS, MUTL	470	790	9.5E-175	IPR038973	DNA mismatch repair protein MutL/Mlh/Pms-like	GO:0006298(PANTHER)|GO:0006298(InterPro)|GO:0016887(InterPro)|GO:0016887(PANTHER)|GO:0032300(PANTHER)|GO:0032300(InterPro)|GO:0032389(PANTHER)|GO:0140664(InterPro)	-
ARCH18.1	PB260_LG18_001143.1	329	PTHR46812	CARBOXYMETHYLENEBUTENOLIDASE HOMOLOG	47	326	7.6E-132	IPR042946	Carboxymethylenebutenolidase homolog	GO:0009507(PANTHER)	-
ARCH18.1	PB260_LG18_001642.1	1705	PTHR33463	NB-ARC DOMAIN-CONTAINING PROTEIN-RELATED	1525	1661	1.3E-222	IPR050905	Plant disease resistance NBS-LRR	-	-
ARCH18.1	PB260_LG18_001644.1	1589	PTHR33463	NB-ARC DOMAIN-CONTAINING PROTEIN-RELATED	1254	1445	5.0E-214	IPR050905	Plant disease resistance NBS-LRR	-	-
ARCH18.1	PB260_LG18_001148.1	702	PTHR47958	ATP-DEPENDENT RNA HELICASE DBP3	269	668	2.6E-124	-	-	GO:0000398(PANTHER)|GO:0003723(PANTHER)|GO:0071013(PANTHER)	-
ARCH18.1	PB260_LG18_001154.1	441	PTHR48017	OS05G0424000 PROTEIN-RELATED	12	424	3.3E-95	-	-	GO:0003333(PANTHER)|GO:0015171(PANTHER)|GO:0016020(PANTHER)	-
ARCH18.1	PB260_LG18_001631.1	302	PTHR23359	NUCLEOTIDE KINASE	73	287	1.4E-66	IPR000850	Adenylate kinase/UMP-CMP kinase	GO:0004017(PANTHER)|GO:0004127(PANTHER)|GO:0004550(PANTHER)|GO:0005524(InterPro)|GO:0005737(PANTHER)|GO:0006139(InterPro)|GO:0006165(PANTHER)|GO:0019205(InterPro)	-
ARCH3.1	PB260_LG3_000081.1	207	PTHR21713	NASCENT POLYPEPTIDE ASSOCIATED COMPLEX ALPHA SUBUNIT-RELATED	7	206	5.2E-95	IPR016641	Nascent polypeptide-associated complex subunit alpha-like	GO:0005737(PANTHER)|GO:0005854(InterPro)|GO:0006612(PANTHER)|GO:0051082(PANTHER)	-
ARCH3.1	PB260_LG3_002318.1	265	PTHR45669	GLUTAREDOXIN DOMAIN-CONTAINING CYSTEINE-RICH PROTEIN CG12206-RELATED	38	263	6.1E-68	-	-	-	-
ARCH3.1	PB260_LG3_000015.1	320	PTHR10802	MITOCHONDRIAL IMPORT RECEPTOR SUBUNIT TOM40	13	320	1.6E-118	IPR037930	Tom40	GO:0005741(InterPro)|GO:0005742(PANTHER)|GO:0008320(InterPro)|GO:0008320(PANTHER)|GO:0030150(InterPro)|GO:0030150(PANTHER)	-
ARCH3.1	PB260_LG3_000054.1	185	PTHR47834	THIOREDOXIN-LIKE PROTEIN CITRX, CHLOROPLASTIC	2	185	3.9E-84	IPR044182	Thioredoxin-like protein CITRX, chloroplastic	GO:0009579(PANTHER)|GO:0009657(PANTHER)|GO:0015035(InterPro)|GO:0015036(PANTHER)|GO:0045454(InterPro)	-
ARCH3.1	PB260_LG3_000066.1	782	PTHR32468	CATION/H + ANTIPORTER	12	776	1.3E-179	IPR050794	Monovalent cation:proton antiporter 2	GO:0006885(PANTHER)|GO:0012505(PANTHER)|GO:0015672(PANTHER)	-
ARCH3.1	PB260_LG3_002270.1	600	PTHR13398	GDP-FUCOSE PROTEIN O-FUCOSYLTRANSFERASE 2	101	600	6.6E-162	IPR045130	GDP-fucose protein O-fucosyltransferase 2-like	GO:0036066(InterPro)|GO:0046922(PANTHER)|GO:0046922(InterPro)	-
ARCH3.1	PB260_LG3_000127.1	371	PTHR47310	PROTEIN FLUORESCENT IN BLUE LIGHT, CHLOROPLASTIC	58	371	1.0E-134	IPR044243	Protein FLUORESCENT IN BLUE LIGHT	GO:0015995(InterPro)|GO:0033014(InterPro)	-
ARCH3.1	PB260_LG3_000126.1	201	PTHR10578	S -2-HYDROXY-ACID OXIDASE-RELATED	1	190	3.0E-84	-	-	-	-
ARCH3.1	PB260_LG3_000024.1	384	PTHR31111	BNAA05G37150D PROTEIN-RELATED	36	362	9.4E-65	-	-	-	-
ARCH3.1	PB260_LG3_000033.1	253	PTHR14695	SHC SH2-DOMAIN BINDING PROTEIN 1-RELATED	58	251	6.4E-72	IPR045140	SHC SH2 domain-binding protein 1-like	-	-
ARCH3.1	PB260_LG3_002341.1	444	PTHR11006	PROTEIN ARGININE N-METHYLTRANSFERASE	40	431	4.7E-116	IPR025799	Protein arginine N-methyltransferase	GO:0016274(InterPro)|GO:0018216(InterPro)	-
ARCH3.1	PB260_LG3_000050.1	313	PTHR23315	U BOX DOMAIN-CONTAINING	6	295	3.8E-52	-	-	-	-
ARCH3.1	PB260_LG3_000113.1	818	PTHR45738	POLYPHOSPHOINOSITIDE PHOSPHATASE	14	774	0.0	IPR043573	Polyphosphoinositide phosphatase Fig4-like	GO:0043231(PANTHER)|GO:0043813(InterPro)|GO:0043813(PANTHER)|GO:0046856(InterPro)|GO:0046856(PANTHER)	-
ARCH3.1	PB260_LG3_002264.1	498	PTHR31471	OS02G0116800 PROTEIN	33	491	1.9E-83	-	-	-	-
ARCH3.1	PB260_LG3_000069.1	347	PTHR22603	CHOLINE/ETHANOALAMINE KINASE	10	341	1.1E-134	-	-	GO:0004103(PANTHER)|GO:0004305(PANTHER)|GO:0005737(PANTHER)|GO:0006646(PANTHER)|GO:0006656(PANTHER)	-
ARCH3.1	PB260_LG3_000116.1	242	PTHR44743	PUTATIVE, EXPRESSED-RELATED	3	162	1.8E-44	-	-	-	-
ARCH3.1	PB260_LG3_000047.1	976	PTHR48063	LRR RECEPTOR-LIKE KINASE	249	392	6.7E-251	IPR052938	Receptor-like EIX Recognition	-	-
ARCH3.1	PB260_LG3_002260.1	545	PTHR32448	OS08G0158400 PROTEIN	26	534	2.6E-198	-	-	-	-
ARCH3.1	PB260_LG3_000042.1	111	PTHR31485	PEPTIDYL SERINE ALPHA-GALACTOSYLTRANSFERASE	12	111	2.8E-12	IPR044845	Glycosyltransferase HPAT/SRGT1-like	GO:0016757(InterPro)	-
ARCH3.1	PB260_LG3_000029.1	453	PTHR31623	F21J9.9	2	435	2.2E-126	-	-	-	-
ARCH3.1	PB260_LG3_002331.1	362	PTHR32285	PROTEIN TRICHOME BIREFRINGENCE-LIKE 9-RELATED	17	360	1.5E-118	IPR029962	Trichome birefringence-like family	GO:0005794(PANTHER)|GO:0016413(InterPro)|GO:0016413(PANTHER)	-
ARCH3.1	PB260_LG3_000059.1	304	PTHR34836	OS06G0188250 PROTEIN	159	239	5.5E-65	IPR015683	Ionotropic glutamate receptor	-	-
ARCH3.1	PB260_LG3_000022.1	475	PTHR31636	OSJNBA0084A10.13 PROTEIN-RELATED	41	469	1.3E-121	IPR005202	Transcription factor GRAS	GO:0003700(PANTHER)|GO:0005634(PANTHER)|GO:0006355(PANTHER)|GO:0043565(PANTHER)	-
ARCH3.1	PB260_LG3_000060.1	98	PTHR18966	IONOTROPIC GLUTAMATE RECEPTOR	16	96	3.1E-12	IPR015683	Ionotropic glutamate receptor	GO:0005886(PANTHER)|GO:0015276(PANTHER)|GO:0038023(PANTHER)	-
ARCH3.1	PB260_LG3_000070.1	224	PTHR35753	PROTEIN MAINTENANCE OF PSII UNDER HIGH LIGHT 1	1	222	2.4E-105	IPR038936	Protein maintenance of PSII under high light 1	GO:0009535(InterPro)|GO:0061635(InterPro)	-
ARCH3.1	PB260_LG3_002279.1	707	PTHR10688	PWWP DOMAIN-CONTAINING PROTEIN	5	180	2.6E-62	IPR052657	Arabidopsis PWWP domain-containing	-	-
ARCH3.1	PB260_LG3_002286.1	413	PTHR23306	TUMOR SUSCEPTIBILITY GENE 101 PROTEIN-RELATED	5	409	4.4E-146	IPR052070	ESCRT-I complex UEV domain-containing protein	GO:0000813(PANTHER)|GO:0008333(PANTHER)|GO:0043130(PANTHER)	-
ARCH3.1	PB260_LG3_000030.1	363	PTHR11746	O-METHYLTRANSFERASE	31	349	1.3E-93	IPR016461	O-methyltransferase COMT-type	GO:0008168(InterPro)|GO:0008171(PANTHER)|GO:0008757(PANTHER)|GO:0019438(PANTHER)|GO:0032259(PANTHER)	-
ARCH3.1	PB260_LG3_002287.1	242	PTHR31889	FUCOSYLTRANSFERASE 2-RELATED	16	242	3.4E-58	IPR004938	Xyloglucan fucosyltransferase	GO:0005794(PANTHER)|GO:0008107(InterPro)|GO:0008417(PANTHER)|GO:0009969(PANTHER)|GO:0016020(InterPro)|GO:0042546(InterPro)	-
ARCH3.1	PB260_LG3_002258.1	312	PTHR11489	40S RIBOSOMAL PROTEIN SA	11	289	3.5E-149	IPR005707	Small ribosomal subunit protein uS2, eukaryotic/archaeal	GO:0000028(PANTHER)|GO:0002181(PANTHER)|GO:0003735(PANTHER)|GO:0003735(InterPro)|GO:0006412(PANTHER)|GO:0006412(InterPro)|GO:0015935(InterPro)|GO:0022627(PANTHER)|GO:0030686(PANTHER)	-
ARCH3.1	PB260_LG3_002316.1	1195	PTHR23155	DISEASE RESISTANCE PROTEIN RP	38	903	2.0E-205	IPR044974	Disease resistance protein, plants	GO:0006952(InterPro)|GO:0098542(PANTHER)	-
ARCH3.1	PB260_LG3_002336.1	453	PTHR32295	IQ-DOMAIN 5-RELATED	24	386	2.9E-53	-	-	-	-
ARCH3.1	PB260_LG3_000034.1	328	PTHR10315	E3 UBIQUITIN PROTEIN LIGASE SIAH	26	323	7.4E-93	IPR052088	E3 ubiquitin-protein ligase SINA	GO:0005737(PANTHER)|GO:0061630(PANTHER)	-
ARCH3.1	PB260_LG3_000102.1	782	PTHR10795	PROPROTEIN CONVERTASE SUBTILISIN/KEXIN	59	774	1.1E-230	IPR045051	Subtilisin-like protease	-	-
ARCH3.1	PB260_LG3_000027.1	406	PTHR10887	DNA2/NAM7 HELICASE FAMILY	133	401	2.8E-21	IPR045055	DNA2/NAM7-like helicase	GO:0003729(PANTHER)|GO:0071013(PANTHER)	-
ARCH3.1	PB260_LG3_000101.1	166	PTHR47847	FCS-LIKE ZINC FINGER 17	1	166	6.5E-59	IPR044181	FCS-Like Zinc finger 17/18	-	-
ARCH3.1	PB260_LG3_002293.1	295	PTHR10252	HISTONE-LIKE TRANSCRIPTION FACTOR CCAAT-RELATED	4	176	5.0E-36	IPR050568	Transcription and DNA Replication Regulators	GO:0001046(PANTHER)|GO:0005634(PANTHER)|GO:0016251(PANTHER)	-
ARCH3.1	PB260_LG3_000053.1	84	PTHR31568	RCG49325, ISOFORM CRA_A	1	84	4.8E-12	IPR044850	Cysteine-rich and transmembrane domain-containing protein WIH1-like	GO:0005886(PANTHER)|GO:0005886(InterPro)	-
ARCH3.1	PB260_LG3_000094.1	276	PTHR46539	E3 UBIQUITIN-PROTEIN LIGASE ATL42	16	229	1.3E-44	-	-	-	-
ARCH3.1	PB260_LG3_000117.1	130	PTHR33565	DORMANCY-ASSOCIATED PROTEIN 1	1	122	3.2E-29	IPR008406	Dormancy/auxin associated protein	-	-
ARCH3.1	PB260_LG3_000082.1	450	PTHR12436	80 KDA MCM3-ASSOCIATED PROTEIN	10	439	1.2E-100	IPR045107	SAC3/GANP/THP3	GO:0005634(PANTHER)|GO:0005737(PANTHER)|GO:0006406(PANTHER)|GO:0070390(PANTHER)	-
ARCH3.1	PB260_LG3_002274.1	216	PTHR46086	ALPHA/BETA-HYDROLASES SUPERFAMILY PROTEIN	142	197	1.8E-22	IPR044819	Triacylglycerol lipase OBL1-like	GO:0004806(InterPro)|GO:0006629(InterPro)	-
ARCH3.1	PB260_LG3_002262.1	116	PTHR33509	LATE EMBRYOGENIS ABUNDANT PROTEIN 2-RELATED	35	110	1.4E-19	IPR004926	Late embryogenesis abundant protein, LEA_3 subgroup	-	-
ARCH3.1	PB260_LG3_002280.1	102	PTHR22932	TELOMERASE-BINDING PROTEIN P23 HSP90 CO-CHAPERONE	1	102	1.1E-38	IPR045250	Co-chaperone protein p23-like	GO:0005634(PANTHER)|GO:0005829(PANTHER)|GO:0006457(PANTHER)|GO:0051087(PANTHER)|GO:0051131(PANTHER)|GO:0051879(InterPro)|GO:0051879(PANTHER)	-
ARCH3.1	PB260_LG3_000067.1	348	PTHR33334	PROTEIN LNK1	1	195	2.3E-43	IPR039928	LNK family	GO:0006355(InterPro)|GO:0007623(InterPro)	-
ARCH3.1	PB260_LG3_000065.1	781	PTHR32468	CATION/H + ANTIPORTER	16	770	5.6E-175	IPR050794	Monovalent cation:proton antiporter 2	GO:0006885(PANTHER)|GO:0012505(PANTHER)|GO:0015672(PANTHER)	-
ARCH3.1	PB260_LG3_002304.1	434	PTHR31350	SI:DKEY-261L7.2	16	410	1.4E-114	-	-	-	-
ARCH3.1	PB260_LG3_000110.1	231	PTHR45966	GDSL-LIKE LIPASE/ACYLHYDROLASE	99	228	1.2E-37	IPR044552	GDSL esterase/lipase GLIP1-5/GLL25	GO:0016298(PANTHER)	-
ARCH3.1	PB260_LG3_000045.1	111	PTHR48058	LRR RECEPTOR-LIKE SERINE/THREONINE-PROTEIN KINASE FLS2-RELATED	14	97	1.8E-20	-	-	-	-
ARCH3.1	PB260_LG3_000111.1	361	PTHR45966	GDSL-LIKE LIPASE/ACYLHYDROLASE	4	360	3.7E-152	IPR044552	GDSL esterase/lipase GLIP1-5/GLL25	GO:0016298(PANTHER)	-
ARCH3.1	PB260_LG3_000083.1	656	PTHR27001	OS01G0253100 PROTEIN	123	628	1.7E-113	-	-	GO:0005886(PANTHER)|GO:0006468(PANTHER)	-
ARCH3.1	PB260_LG3_000125.1	173	PTHR10578	S -2-HYDROXY-ACID OXIDASE-RELATED	2	173	1.5E-87	-	-	-	-
ARCH3.1	PB260_LG3_000037.1	727	PTHR22836	WD40 REPEAT PROTEIN	41	724	2.8E-265	IPR045245	Pre-mRNA 3' end processing protein Pfs2-like	GO:0005847(PANTHER)|GO:0006378(PANTHER)|GO:0031124(InterPro)	-
ARCH3.1	PB260_LG3_002308.1	283	PTHR31218	WAT1-RELATED PROTEIN	3	126	1.4E-72	IPR030184	WAT1-related protein	GO:0005886(PANTHER)|GO:0016020(InterPro)|GO:0022857(InterPro)	-
ARCH3.1	PB260_LG3_000114.1	173	PTHR35296	EXPRESSED PROTEIN	69	170	2.8E-11	IPR052826	ARG7 domain-containing protein	-	-
ARCH3.1	PB260_LG3_000106.1	136	PTHR45966	GDSL-LIKE LIPASE/ACYLHYDROLASE	45	129	1.0E-37	IPR044552	GDSL esterase/lipase GLIP1-5/GLL25	GO:0016298(PANTHER)	-
ARCH3.1	PB260_LG3_000018.1	326	PTHR12714	PROTEIN-S ISOPRENYLCYSTEINE O-METHYLTRANSFERASE	44	199	2.5E-19	-	-	GO:0003919(PANTHER)|GO:0006747(PANTHER)|GO:0009507(PANTHER)	-
ARCH3.1	PB260_LG3_000035.1	375	PTHR46220	ADP-RIBOSYLATION FACTOR GTPASE-ACTIVATING PROTEIN AGD12	27	375	1.2E-155	IPR044518	ADP-ribosylation factor GTPase-activating protein AGD11/12/13	GO:0005096(InterPro)|GO:0005543(InterPro)	-
ARCH3.1	PB260_LG3_002291.1	84	PTHR31889	FUCOSYLTRANSFERASE 2-RELATED	1	84	2.1E-32	IPR004938	Xyloglucan fucosyltransferase	GO:0005794(PANTHER)|GO:0008107(InterPro)|GO:0008417(PANTHER)|GO:0009969(PANTHER)|GO:0016020(InterPro)|GO:0042546(InterPro)	-
ARCH3.1	PB260_LG3_000087.1	761	PTHR10795	PROPROTEIN CONVERTASE SUBTILISIN/KEXIN	32	752	3.4E-199	IPR045051	Subtilisin-like protease	-	-
ARCH3.1	PB260_LG3_002263.1	1835	PTHR45748	1-PHOSPHATIDYLINOSITOL 3-PHOSPHATE 5-KINASE-RELATED	8	1818	0.0	-	-	GO:0000285(PANTHER)|GO:0010008(PANTHER)|GO:0046854(PANTHER)	-
ARCH3.1	PB260_LG3_002288.1	151	PTHR31889	FUCOSYLTRANSFERASE 2-RELATED	1	150	4.2E-57	IPR004938	Xyloglucan fucosyltransferase	GO:0005794(PANTHER)|GO:0008107(InterPro)|GO:0008417(PANTHER)|GO:0009969(PANTHER)|GO:0016020(InterPro)|GO:0042546(InterPro)	-
ARCH3.1	PB260_LG3_000062.1	151	PTHR22768	UNCHARACTERIZED	1	113	5.2E-37	IPR010492	GINS complex, subunit Psf3	GO:0000811(PANTHER)|GO:1902975(PANTHER)	-
ARCH3.1	PB260_LG3_000099.1	139	PTHR34206	OS06G0193300 PROTEIN	1	124	2.4E-40	-	-	-	-
ARCH3.1	PB260_LG3_000046.1	864	PTHR48063	LRR RECEPTOR-LIKE KINASE	1	136	6.3E-232	IPR052938	Receptor-like EIX Recognition	-	-
ARCH3.1	PB260_LG3_000032.1	314	PTHR10502	ANNEXIN	5	311	6.7E-92	-	-	GO:0005509(PANTHER)|GO:0005737(PANTHER)	-
ARCH3.1	PB260_LG3_000107.1	364	PTHR45966	GDSL-LIKE LIPASE/ACYLHYDROLASE	6	362	2.5E-149	IPR044552	GDSL esterase/lipase GLIP1-5/GLL25	GO:0016298(PANTHER)	-
ARCH3.1	PB260_LG3_000080.1	356	PTHR11746	O-METHYLTRANSFERASE	11	343	1.5E-93	IPR016461	O-methyltransferase COMT-type	GO:0008168(InterPro)|GO:0008171(PANTHER)|GO:0008757(PANTHER)|GO:0019438(PANTHER)|GO:0032259(PANTHER)	-
ARCH3.1	PB260_LG3_000056.1	107	PTHR18966	IONOTROPIC GLUTAMATE RECEPTOR	2	103	2.2E-10	IPR015683	Ionotropic glutamate receptor	GO:0005886(PANTHER)|GO:0015276(PANTHER)|GO:0038023(PANTHER)	-
ARCH3.1	PB260_LG3_002275.1	358	PTHR46086	ALPHA/BETA-HYDROLASES SUPERFAMILY PROTEIN	3	304	6.7E-117	IPR044819	Triacylglycerol lipase OBL1-like	GO:0004806(InterPro)|GO:0006629(InterPro)	-
ARCH3.1	PB260_LG3_002273.1	476	PTHR46086	ALPHA/BETA-HYDROLASES SUPERFAMILY PROTEIN	28	471	1.3E-157	IPR044819	Triacylglycerol lipase OBL1-like	GO:0004806(InterPro)|GO:0006629(InterPro)	-
ARCH3.1	PB260_LG3_000031.1	154	PTHR11746	O-METHYLTRANSFERASE	1	115	7.7E-34	IPR016461	O-methyltransferase COMT-type	GO:0008168(InterPro)|GO:0008171(PANTHER)|GO:0008757(PANTHER)|GO:0019438(PANTHER)|GO:0032259(PANTHER)	-
ARCH3.1	PB260_LG3_002321.1	308	PTHR45859	TRANSLATION INITIATION FACTOR EIF-2B SUBUNIT BETA	5	69	1.2E-116	IPR051855	Eukaryotic initiation factor 2B subunit beta	GO:0003743(PANTHER)|GO:0005085(PANTHER)|GO:0005851(PANTHER)|GO:0006413(PANTHER)	-
ARCH3.1	PB260_LG3_002259.1	313	PTHR11489	40S RIBOSOMAL PROTEIN SA	9	289	8.7E-151	IPR005707	Small ribosomal subunit protein uS2, eukaryotic/archaeal	GO:0000028(PANTHER)|GO:0002181(PANTHER)|GO:0003735(PANTHER)|GO:0003735(InterPro)|GO:0006412(PANTHER)|GO:0006412(InterPro)|GO:0015935(InterPro)|GO:0022627(PANTHER)|GO:0030686(PANTHER)	-
ARCH3.1	PB260_LG3_000115.1	225	PTHR13194	COMPLEX I INTERMEDIATE-ASSOCIATED PROTEIN 30	3	224	4.0E-70	IPR039131	Complex I intermediate-associated protein 30, mitochondrial	GO:0005739(PANTHER)|GO:0006120(PANTHER)|GO:0010257(PANTHER)|GO:0032981(PANTHER)|GO:0051082(PANTHER)	-
ARCH3.1	PB260_LG3_002261.1	265	PTHR48019	SERUM RESPONSE FACTOR HOMOLOG	67	223	3.7E-31	IPR050142	MADS-box/MEF2 Transcription Factor	GO:0000978(PANTHER)|GO:0000981(PANTHER)|GO:0006357(PANTHER)	-
ARCH3.1	PB260_LG3_002269.1	163	PTHR35488	OS05G0358900 PROTEIN-RELATED	1	163	6.6E-55	-	-	-	-
ARCH3.1	PB260_LG3_002333.1	433	PTHR22844	F-BOX AND WD40 DOMAIN PROTEIN	26	411	1.8E-112	IPR045182	Protein JINGUBANG-like	-	-
ARCH3.1	PB260_LG3_000121.1	531	PTHR31928	EXPRESSED PROTEIN	1	524	1.3E-152	IPR010341	Protein of unknown function DUF936, plants	-	-
ARCH3.1	PB260_LG3_002305.1	198	PTHR30543	CHROMATE REDUCTASE	6	195	7.4E-95	IPR050712	NAD(P)H-dependent Reductase	GO:0005829(PANTHER)|GO:0010181(PANTHER)	-
ARCH3.1	PB260_LG3_000078.1	255	PTHR11746	O-METHYLTRANSFERASE	6	247	4.3E-58	IPR016461	O-methyltransferase COMT-type	GO:0008168(InterPro)|GO:0008171(PANTHER)|GO:0008757(PANTHER)|GO:0019438(PANTHER)|GO:0032259(PANTHER)	-
ARCH3.1	PB260_LG3_000038.1	358	PTHR11746	O-METHYLTRANSFERASE	17	343	1.1E-90	IPR016461	O-methyltransferase COMT-type	GO:0008168(InterPro)|GO:0008171(PANTHER)|GO:0008757(PANTHER)|GO:0019438(PANTHER)|GO:0032259(PANTHER)	-
ARCH3.1	PB260_LG3_000086.1	795	PTHR10795	PROPROTEIN CONVERTASE SUBTILISIN/KEXIN	32	786	5.2E-200	IPR045051	Subtilisin-like protease	-	-
ARCH3.1	PB260_LG3_002268.1	244	PTHR24067	UBIQUITIN-CONJUGATING ENZYME E2	3	155	2.4E-26	IPR050113	Ubiquitin-conjugating enzyme	-	-
ARCH3.1	PB260_LG3_000073.1	570	PTHR24291	CYTOCHROME P450 FAMILY 4	72	543	4.4E-50	IPR050196	Cytochrome P450 Monooxygenases	GO:0009507(PANTHER)	-
ARCH3.1	PB260_LG3_000048.1	834	PTHR48063	LRR RECEPTOR-LIKE KINASE	32	833	1.6E-200	IPR052938	Receptor-like EIX Recognition	-	-
ARCH3.1	PB260_LG3_002334.1	537	PTHR46701	GLYCOSYLTRANSFERASE-LIKE KOBITO 1	19	531	1.4E-274	IPR044224	Glycosyltransferase-like KOBITO 1	GO:0009737(InterPro)|GO:0030244(InterPro)	-
ARCH3.1	PB260_LG3_000104.1	373	PTHR45966	GDSL-LIKE LIPASE/ACYLHYDROLASE	5	372	4.8E-163	IPR044552	GDSL esterase/lipase GLIP1-5/GLL25	GO:0016298(PANTHER)	-
ARCH3.1	PB260_LG3_000021.1	674	PTHR13451	CLASS II CROSSOVER JUNCTION ENDONUCLEASE MUS81	1	669	3.3E-211	IPR033309	Crossover junction endonuclease Mus81	GO:0000712(PANTHER)|GO:0000727(PANTHER)|GO:0005634(PANTHER)|GO:0006302(InterPro)|GO:0006308(InterPro)|GO:0008821(PANTHER)|GO:0008821(InterPro)|GO:0031573(PANTHER)|GO:0048257(PANTHER)|GO:0048476(PANTHER)	-
ARCH3.1	PB260_LG3_000044.1	429	PTHR13683	ASPARTYL PROTEASES	27	428	1.5E-81	IPR001461	Aspartic peptidase A1 family	GO:0004190(InterPro)|GO:0006508(InterPro)	-
ARCH3.1	PB260_LG3_002253.1	1161	PTHR13003	NUP107-RELATED	96	646	0.0	IPR007252	Nuclear pore protein 84/107	GO:0000973(PANTHER)|GO:0005643(InterPro)|GO:0006406(PANTHER)|GO:0006606(PANTHER)|GO:0017056(InterPro)|GO:0017056(PANTHER)|GO:0031080(PANTHER)	-
ARCH3.1	PB260_LG3_000105.1	365	PTHR45966	GDSL-LIKE LIPASE/ACYLHYDROLASE	8	358	1.9E-151	IPR044552	GDSL esterase/lipase GLIP1-5/GLL25	GO:0016298(PANTHER)	-
ARCH3.1	PB260_LG3_000055.1	243	PTHR34836	OS06G0188250 PROTEIN	6	134	4.3E-88	IPR015683	Ionotropic glutamate receptor	-	-
ARCH3.1	PB260_LG3_000064.1	406	PTHR23044	3'-5' EXONUCLEASE ERI1-RELATED	89	380	1.5E-92	IPR051274	3'-5' Exoribonuclease	-	-
ARCH3.1	PB260_LG3_000112.1	377	PTHR45966	GDSL-LIKE LIPASE/ACYLHYDROLASE	7	356	3.0E-135	IPR044552	GDSL esterase/lipase GLIP1-5/GLL25	GO:0016298(PANTHER)	-
ARCH3.1	PB260_LG3_002313.1	185	PTHR43874	TWO-COMPONENT RESPONSE REGULATOR	4	166	1.2E-57	IPR045279	Two-component response regulator ARR-like	GO:0009736(InterPro)	-
ARCH3.1	PB260_LG3_000057.1	979	PTHR18966	IONOTROPIC GLUTAMATE RECEPTOR	35	891	4.7E-209	IPR015683	Ionotropic glutamate receptor	GO:0005886(PANTHER)|GO:0015276(PANTHER)|GO:0038023(PANTHER)	-
ARCH3.1	PB260_LG3_000043.1	247	PTHR31485	PEPTIDYL SERINE ALPHA-GALACTOSYLTRANSFERASE	1	239	6.5E-70	IPR044845	Glycosyltransferase HPAT/SRGT1-like	GO:0016757(InterPro)	-
ARCH3.1	PB260_LG3_000075.1	309	PTHR47287	C2H2 AND C2HC ZINC FINGERS SUPERFAMILY PROTEIN	37	309	2.1E-52	IPR044246	Zinc finger protein 3-like	GO:0009788(InterPro)	-
ARCH3.1	PB260_LG3_000036.1	1476	PTHR23155	DISEASE RESISTANCE PROTEIN RP	36	981	6.7E-210	IPR044974	Disease resistance protein, plants	GO:0006952(InterPro)|GO:0098542(PANTHER)	-
ARCH3.1	PB260_LG3_002255.1	550	PTHR11712	POLYKETIDE SYNTHASE-RELATED	146	549	3.7E-200	IPR000794	Beta-ketoacyl synthase	GO:0004315(PANTHER)|GO:0005739(PANTHER)|GO:0006633(PANTHER)|GO:0009570(PANTHER)	-
ARCH3.1	PB260_LG3_002324.1	838	PTHR45958	RING-TYPE E3 UBIQUITIN TRANSFERASE	177	838	4.8E-226	IPR052608	U-box domain-containing protein	-	-
ARCH3.1	PB260_LG3_000098.1	536	PTHR11751	ALANINE AMINOTRANSFERASE	50	535	4.5E-243	IPR045088	Aminotransferase ALAT1/2-like	GO:0004021(PANTHER)|GO:0008483(InterPro)	-
ARCH3.1	PB260_LG3_002300.1	132	PTHR12964	NADH-UBIQUINONE OXIDOREDUCTASE B14 SUBUNIT	4	131	1.0E-46	IPR016488	NADH dehydrogenase [ubiquinone] (complex I), alpha subcomplex, subunit 6	GO:0005747(PANTHER)|GO:0006979(PANTHER)	-
ARCH3.1	PB260_LG3_002307.1	791	PTHR23086	PHOSPHATIDYLINOSITOL-4-PHOSPHATE 5-KINASE	144	787	4.5E-195	IPR023610	Phosphatidylinositol-4/5-phosphate 5/4-kinase	GO:0005886(PANTHER)|GO:0016308(PANTHER)|GO:0046854(PANTHER)	-
ARCH3.1	PB260_LG3_000072.1	406	PTHR31218	WAT1-RELATED PROTEIN	19	344	2.6E-125	IPR030184	WAT1-related protein	GO:0005886(PANTHER)|GO:0016020(InterPro)|GO:0022857(InterPro)	-
ARCH3.1	PB260_LG3_002294.1	564	PTHR19321	PROTEIN REGULATOR OF CYTOKINESIS 1 PRC1-RELATED	7	555	6.9E-196	IPR007145	Microtubule-associated protein, MAP65/Ase1/PRC1	GO:0000226(InterPro)|GO:0000226(PANTHER)|GO:0005737(PANTHER)|GO:0005819(PANTHER)|GO:0008017(InterPro)|GO:0008017(PANTHER)	-
ARCH3.1	PB260_LG3_002285.1	302	PTHR46929	EXPRESSED PROTEIN	12	300	2.4E-54	-	-	-	-
ARCH3.1	PB260_LG3_000091.1	865	PTHR42861	CALCIUM-TRANSPORTING ATPASE	345	790	0.0	-	-	GO:0005886(PANTHER)|GO:0008553(PANTHER)|GO:0015662(PANTHER)|GO:0016021(PANTHER)|GO:0034220(PANTHER)|GO:0051453(PANTHER)|GO:1902600(PANTHER)	-
ARCH3.1	PB260_LG3_000074.1	155	PTHR11413	CYSTATIN FAMILY MEMBER	1	67	4.9E-31	IPR027214	Cystatin	GO:0004869(PANTHER)|GO:0004869(InterPro)	-
ARCH3.1	PB260_LG3_002297.1	346	PTHR11783	SULFOTRANSFERASE SULT	53	336	7.5E-78	-	-	GO:0005737(PANTHER)|GO:0008146(PANTHER)|GO:0051923(PANTHER)	-
ARCH3.1	PB260_LG3_002312.1	579	PTHR11654	OLIGOPEPTIDE TRANSPORTER-RELATED	30	564	1.9E-177	-	-	GO:0016020(PANTHER)|GO:0022857(PANTHER)|GO:0055085(PANTHER)	-
ARCH3.1	PB260_LG3_002303.1	976	PTHR34836	OS06G0188250 PROTEIN	14	493	1.0E-201	IPR015683	Ionotropic glutamate receptor	-	-
ARCH3.1	PB260_LG3_000019.1	440	PTHR12265	UNCHARACTERIZED	98	430	5.8E-115	IPR008547	Protein of unknown function DUF829, TMEM53	-	-
ARCH3.1	PB260_LG3_002295.1	733	PTHR33067	ASP_PROTEASE DOMAIN-CONTAINING PROTEIN-RELATED	542	731	1.4E-31	-	-	-	-
ARCH3.1	PB260_LG3_000020.1	598	PTHR24006	UBIQUITIN CARBOXYL-TERMINAL HYDROLASE	175	598	3.9E-64	IPR050164	Ubiquitin carboxyl-terminal hydrolases	GO:0004843(PANTHER)|GO:0005634(PANTHER)|GO:0005829(PANTHER)|GO:0016579(PANTHER)	-
ARCH3.1	PB260_LG3_002325.1	293	PTHR22734	U3 SMALL NUCLEOLAR RIBONUCLEOPROTEIN PROTEIN IMP4	1	289	2.0E-124	IPR044281	U3 snoRNP protein/Ribosome production factor 1	GO:0005730(PANTHER)|GO:0006364(PANTHER)|GO:0006364(InterPro)|GO:0030515(PANTHER)|GO:0032040(PANTHER)|GO:0034457(PANTHER)|GO:0042134(InterPro)	-
ARCH3.1	PB260_LG3_002320.1	473	PTHR19278	OROTATE PHOSPHORIBOSYLTRANSFERASE	3	472	8.7E-240	-	-	GO:0004588(PANTHER)|GO:0004590(PANTHER)|GO:0006222(PANTHER)|GO:0019856(PANTHER)	-
ARCH3.1	PB260_LG3_002339.1	292	PTHR13318	UNCHARACTERIZED	67	208	9.1E-37	-	-	GO:0019005(PANTHER)|GO:0031146(PANTHER)	-
ARCH3.1	PB260_LG3_002335.1	51	PTHR37753	OS01G0940600 PROTEIN	2	51	5.1E-24	-	-	-	-
ARCH3.1	PB260_LG3_002315.1	277	PTHR28626	SRR1-LIKE PROTEIN	12	269	1.9E-89	IPR040044	SRR1-like protein	GO:0005634(PANTHER)|GO:0005737(PANTHER)|GO:0007017(PANTHER)	-
ARCH3.1	PB260_LG3_000077.1	814	PTHR24015	OS07G0578800 PROTEIN-RELATED	360	708	4.2E-277	IPR045215	Pentatricopeptide repeat-containing protein At1g15510-like	GO:0003723(PANTHER)|GO:0003723(InterPro)|GO:0009451(PANTHER)|GO:0009451(InterPro)|GO:0043231(PANTHER)	-
ARCH3.1	PB260_LG3_002278.1	555	PTHR46086	ALPHA/BETA-HYDROLASES SUPERFAMILY PROTEIN	46	540	1.6E-189	IPR044819	Triacylglycerol lipase OBL1-like	GO:0004806(InterPro)|GO:0006629(InterPro)	-
ARCH3.1	PB260_LG3_000084.1	1053	PTHR12596	EXPORTIN 4,7-RELATED	2	1051	0.0	IPR044189	Exportin 4/7-like	GO:0005049(PANTHER)|GO:0005049(InterPro)|GO:0005643(PANTHER)|GO:0005737(PANTHER)|GO:0006611(PANTHER)|GO:0051169(InterPro)	-
ARCH3.1	PB260_LG3_002314.1	1095	PTHR22870	REGULATOR OF CHROMOSOME CONDENSATION	210	1050	8.1E-222	IPR051210	Ubiquitin ligases and GEF domain-containing protein	-	-
ARCH3.1	PB260_LG3_000123.1	563	PTHR35323	SAP DOMAIN-CONTAINING PROTEIN	12	561	2.0E-143	-	-	-	-
ARCH3.1	PB260_LG3_000119.1	1437	PTHR31008	COP1-INTERACTING PROTEIN-RELATED	1	1432	6.1E-221	-	-	-	-
ARCH3.1	PB260_LG3_002301.1	135	PTHR33624	SIGMA FACTOR BINDING PROTEIN 1, CHLOROPLASTIC	7	126	2.8E-24	IPR039335	Sigma factor binding protein 1/2	GO:0051091(InterPro)	-
ARCH3.1	PB260_LG3_002282.1	566	PTHR47995	TRANSCRIPTION FACTOR MYB33-RELATED	5	545	4.1E-142	-	-	-	-
ARCH3.1	PB260_LG3_002302.1	1616	PTHR46960	E3 UBIQUITIN-PROTEIN LIGASE KEG	1	1615	0.0	IPR044584	E3 ubiquitin-protein ligase KEG	GO:0004842(PANTHER)|GO:0004842(InterPro)|GO:0005769(PANTHER)|GO:0005802(PANTHER)|GO:0006952(InterPro)|GO:0009738(InterPro)|GO:0009788(PANTHER)|GO:0016567(PANTHER)|GO:0016567(InterPro)|GO:0045324(PANTHER)	-
ARCH3.1	PB260_LG3_000100.1	392	PTHR45860	TRANSLATION INITIATION FACTOR EIF-2B SUBUNIT ALPHA	91	392	4.7E-168	IPR051501	Eukaryotic initiation factor 2B subunits alpha/beta/delta	GO:0003743(PANTHER)|GO:0005085(PANTHER)|GO:0005851(PANTHER)|GO:0006413(PANTHER)	-
ARCH3.1	PB260_LG3_000096.1	583	PTHR31707	PECTINESTERASE	29	574	2.7E-189	-	-	GO:0030599(PANTHER)|GO:0046910(PANTHER)	-
ARCH3.1	PB260_LG3_002271.1	276	PTHR28062	K+-H+ EXCHANGE-LIKE PROTEIN	1	275	1.3E-116	IPR018786	Mitochondrial K+-H+ exchange-related	GO:0006813(PANTHER)|GO:0031305(PANTHER)|GO:1902600(PANTHER)	-
ARCH3.1	PB260_LG3_002327.1	120	PTHR42820	SHORT-CHAIN DEHYDROGENASE REDUCTASE	1	102	1.3E-43	-	-	GO:0005829(PANTHER)|GO:0009688(PANTHER)|GO:0010301(PANTHER)	-
ARCH3.1	PB260_LG3_000076.1	634	PTHR35294	UBIQUITIN-ASSOCIATED/TRANSLATION ELONGATION FACTOR EF1B PROTEIN	1	633	6.9E-235	-	-	-	-
ARCH3.1	PB260_LG3_002340.1	379	PTHR10827	RETICULOCALBIN	57	378	2.8E-53	-	-	GO:0005509(PANTHER)|GO:0005783(PANTHER)	-
ARCH3.1	PB260_LG3_002283.1	247	PTHR34370	OS04G0600100 PROTEIN	5	247	2.1E-76	-	-	-	-
ARCH3.1	PB260_LG3_002317.1	1079	PTHR23155	DISEASE RESISTANCE PROTEIN RP	36	652	2.9E-206	IPR044974	Disease resistance protein, plants	GO:0006952(InterPro)|GO:0098542(PANTHER)	-
ARCH3.1	PB260_LG3_002337.1	530	PTHR13878	GULONOLACTONE OXIDASE	35	525	1.4E-163	IPR050432	FAD-linked Oxidoreductases in Biosynthesis Pathways	GO:0016491(PANTHER)	-
ARCH3.1	PB260_LG3_002290.1	390	PTHR31889	FUCOSYLTRANSFERASE 2-RELATED	81	266	6.3E-121	IPR004938	Xyloglucan fucosyltransferase	GO:0005794(PANTHER)|GO:0008107(InterPro)|GO:0008417(PANTHER)|GO:0009969(PANTHER)|GO:0016020(InterPro)|GO:0042546(InterPro)	-
ARCH3.1	PB260_LG3_002254.1	1331	PTHR13526	TRANSCRIPTION FACTOR SPT20 HOMOLOG	1	1238	1.5E-209	IPR021950	Transcription factor Spt20	GO:0000124(InterPro)|GO:0000124(PANTHER)|GO:0003712(InterPro)|GO:0003712(PANTHER)|GO:0006357(PANTHER)	-
ARCH3.1	PB260_LG3_002296.1	335	PTHR23024	ARYLACETAMIDE DEACETYLASE	13	318	5.1E-64	IPR050466	Diverse Carboxylesterases and Gibberellin Receptors	-	-
ARCH3.1	PB260_LG3_000103.1	383	PTHR31190	DNA-BINDING DOMAIN	88	252	5.5E-44	IPR044808	Ethylene-responsive transcription factor	GO:0003700(InterPro)|GO:0009873(InterPro)	-
ARCH3.1	PB260_LG3_002265.1	237	PTHR11599	PROTEASOME SUBUNIT ALPHA/BETA	6	217	9.5E-69	IPR050115	Proteasome subunit alpha	GO:0005634(PANTHER)|GO:0010498(PANTHER)|GO:0019773(PANTHER)	-
ARCH3.1	PB260_LG3_002322.1	314	PTHR10502	ANNEXIN	9	311	7.2E-105	-	-	GO:0005509(PANTHER)|GO:0005737(PANTHER)	-
ARCH3.1	PB260_LG3_000041.1	286	PTHR31604	PROTEIN LATERAL ROOT PRIMORDIUM 1	37	270	1.6E-69	IPR007818	SHI protein family	GO:0003677(PANTHER)|GO:0003700(InterPro)|GO:0005634(PANTHER)|GO:0006355(InterPro)|GO:0045893(PANTHER)	-
ARCH3.1	PB260_LG3_000063.1	495	PTHR45693	TRANSCRIPTION FACTOR TGA9	159	495	1.8E-166	-	-	-	-
ARCH3.1	PB260_LG3_002257.1	155	PTHR11527	HEAT-SHOCK PROTEIN 20 FAMILY MEMBER	10	148	3.5E-29	IPR031107	Small heat shock protein	GO:0006457(PANTHER)|GO:0009408(PANTHER)|GO:0009651(PANTHER)|GO:0042542(PANTHER)|GO:0043621(PANTHER)|GO:0051082(PANTHER)|GO:0051259(PANTHER)	-
ARCH3.1	PB260_LG3_002272.1	426	PTHR23073	26S PROTEASOME REGULATORY SUBUNIT	18	416	7.2E-178	IPR050221	26S Proteasome Regulatory ATPase	GO:0008540(PANTHER)|GO:0036402(PANTHER)|GO:0043161(PANTHER)	-
ARCH3.1	PB260_LG3_002284.1	233	PTHR45895	INTEGRASE CATALYTIC DOMAIN-CONTAINING PROTEIN-RELATED	73	232	2.0E-31	IPR052510	Oomycete RxLR Effector	-	-
ARCH3.1	PB260_LG3_000061.1	169	PTHR12629	DIPHOSPHOINOSITOL POLYPHOSPHATE PHOSPHOHYDROLASE	4	163	4.0E-59	-	-	GO:0005634(PANTHER)|GO:0005737(PANTHER)	-
ARCH3.1	PB260_LG3_002328.1	370	PTHR35482	CYTOCHROME C OXIDASE SUBUNIT	1	364	4.0E-147	-	-	-	-
ARCH3.1	PB260_LG3_000039.1	360	PTHR11746	O-METHYLTRANSFERASE	23	344	3.5E-94	IPR016461	O-methyltransferase COMT-type	GO:0008168(InterPro)|GO:0008171(PANTHER)|GO:0008757(PANTHER)|GO:0019438(PANTHER)|GO:0032259(PANTHER)	-
ARCH3.1	PB260_LG3_002299.1	249	PTHR11071	PEPTIDYL-PROLYL CIS-TRANS ISOMERASE	78	249	1.2E-71	-	-	GO:0043231(PANTHER)	-
ARCH3.1	PB260_LG3_002256.1	464	PTHR16557	ALKYLATED DNA REPAIR PROTEIN ALKB-RELATED	94	464	4.7E-85	IPR004574	Alkylated DNA repair protein AlkB	GO:0005634(PANTHER)|GO:0005737(PANTHER)|GO:0008198(PANTHER)|GO:0035513(PANTHER)|GO:0035515(PANTHER)|GO:0035516(PANTHER)|GO:0035552(PANTHER)	-
ARCH3.1	PB260_LG3_000049.1	177	PTHR48063	LRR RECEPTOR-LIKE KINASE	40	166	6.6E-27	IPR052938	Receptor-like EIX Recognition	-	-
ARCH3.1	PB260_LG3_000120.1	1575	PTHR24222	ABC TRANSPORTER B FAMILY	320	941	0.0	IPR039421	Type 1 protein exporter	GO:0005887(PANTHER)|GO:0042626(PANTHER)	-
ARCH3.1	PB260_LG3_002319.1	199	PTHR48385	TIR DOMAIN-CONTAINING PROTEIN	2	191	3.5E-42	-	-	-	-
ARCH3.1	PB260_LG3_000092.1	683	PTHR48007	LEUCINE-RICH REPEAT RECEPTOR-LIKE PROTEIN KINASE PXC1	131	655	5.2E-154	IPR046959	Pollen receptor-like kinase 1-6/SFR4-like	-	-
ARCH3.1	PB260_LG3_002298.1	215	PTHR12458	ORF PROTEIN	1	194	3.5E-116	IPR040441	Cilia- and flagella-associated protein 20/CFAP20DC	-	-
ARCH3.1	PB260_LG3_002332.1	164	PTHR33790	OS05G0344200 PROTEIN	1	164	1.4E-45	IPR040414	PAM2-containing protein CID1/CID2	-	-
ARCH3.1	PB260_LG3_002326.1	117	PTHR42820	SHORT-CHAIN DEHYDROGENASE REDUCTASE	57	112	5.1E-21	-	-	GO:0005829(PANTHER)|GO:0009688(PANTHER)|GO:0010301(PANTHER)	-
ARCH3.1	PB260_LG3_000108.1	370	PTHR45966	GDSL-LIKE LIPASE/ACYLHYDROLASE	5	353	4.6E-86	IPR044552	GDSL esterase/lipase GLIP1-5/GLL25	GO:0016298(PANTHER)	-
ARCH3.1	PB260_LG3_000109.1	370	PTHR45966	GDSL-LIKE LIPASE/ACYLHYDROLASE	5	353	4.6E-86	IPR044552	GDSL esterase/lipase GLIP1-5/GLL25	GO:0016298(PANTHER)	-
ARCH3.1	PB260_LG3_000118.1	366	PTHR31307	TRIHELIX TRANSCRIPTION FACTOR ASIL2	39	338	2.2E-80	IPR044823	Trihelix transcription factor ASIL1/2-like	GO:0000976(PANTHER)|GO:0005634(PANTHER)	-
ARCH3.1	PB260_LG3_000051.1	352	PTHR31307	TRIHELIX TRANSCRIPTION FACTOR ASIL2	13	337	1.9E-55	IPR044823	Trihelix transcription factor ASIL1/2-like	GO:0000976(PANTHER)|GO:0005634(PANTHER)	-
ARCH3.1	PB260_LG3_002276.1	254	PTHR46086	ALPHA/BETA-HYDROLASES SUPERFAMILY PROTEIN	87	251	5.3E-21	IPR044819	Triacylglycerol lipase OBL1-like	GO:0004806(InterPro)|GO:0006629(InterPro)	-
ARCH3.1	PB260_LG3_000089.1	1092	PTHR48005	LEUCINE RICH REPEAT KINASE 2	264	1082	2.0E-260	IPR051420	Ser/Thr Protein Kinases with Diverse Regulatory Roles	-	-
ARCH3.1	PB260_LG3_000040.1	356	PTHR11746	O-METHYLTRANSFERASE	21	343	5.6E-88	IPR016461	O-methyltransferase COMT-type	GO:0008168(InterPro)|GO:0008171(PANTHER)|GO:0008757(PANTHER)|GO:0019438(PANTHER)|GO:0032259(PANTHER)	-
ARCH3.1	PB260_LG3_002330.1	1003	PTHR33923	CALMODULIN-BINDING PROTEIN-RELATED	30	995	7.9E-164	IPR044681	Calmodulin binding protein PICBP-like	GO:0005516(InterPro)	-
ARCH3.1	PB260_LG3_002338.1	467	PTHR11728	GLYCEROL-3-PHOSPHATE DEHYDROGENASE	40	451	1.6E-85	-	-	GO:0004367(PANTHER)|GO:0005829(PANTHER)|GO:0006072(PANTHER)|GO:0006116(PANTHER)	-
ARCH3.1	PB260_LG3_002309.1	365	PTHR31218	WAT1-RELATED PROTEIN	30	345	5.1E-92	IPR030184	WAT1-related protein	GO:0005886(PANTHER)|GO:0016020(InterPro)|GO:0022857(InterPro)	-
ARCH3.1	PB260_LG3_000088.1	673	PTHR45660	HISTONE-LYSINE N-METHYLTRANSFERASE SETMAR	49	670	1.4E-188	IPR051357	Histone-lysine N-methyltransferase SUVAR3-9	GO:0003690(PANTHER)	-
ARCH3.1	PB260_LG3_000017.1	183	PTHR31969	GEM-LIKE PROTEIN 2	3	168	7.4E-50	IPR037848	GEM-like protein	-	-
ARCH3.1	PB260_LG3_000085.1	289	PTHR15315	RING FINGER PROTEIN 41, 151	37	286	7.5E-30	-	-	GO:0016567(PANTHER)|GO:0061630(PANTHER)	-
ARCH3.1	PB260_LG3_000097.1	588	PTHR31707	PECTINESTERASE	28	579	1.5E-187	-	-	GO:0030599(PANTHER)|GO:0046910(PANTHER)	-
ARCH3.1	PB260_LG3_000023.1	211	PTHR18829	PROTEIN YAE1 HOMOLOG	33	210	2.2E-57	IPR038881	Yae1-like	-	-
ARCH3.1	PB260_LG3_002277.1	75	PTHR46086	ALPHA/BETA-HYDROLASES SUPERFAMILY PROTEIN	2	51	4.7E-17	IPR044819	Triacylglycerol lipase OBL1-like	GO:0004806(InterPro)|GO:0006629(InterPro)	-
ARCH3.1	PB260_LG3_002329.1	108	PTHR35482	CYTOCHROME C OXIDASE SUBUNIT	3	104	1.0E-43	-	-	-	-
ARCH3.1	PB260_LG3_002306.1	192	PTHR30543	CHROMATE REDUCTASE	1	191	1.2E-88	IPR050712	NAD(P)H-dependent Reductase	GO:0005829(PANTHER)|GO:0010181(PANTHER)	-
ARCH3.1	PB260_LG3_000090.1	451	PTHR13315	METALLO PHOSPHOESTERASE RELATED	3	71	3.6E-70	IPR033308	PGAP5/Cdc1/Ted1	GO:0005783(PANTHER)|GO:0006506(PANTHER)|GO:0006506(InterPro)	-
ARCH3.1	PB260_LG3_000068.1	631	PTHR45717	OS12G0527900 PROTEIN	135	618	2.5E-146	-	-	GO:0005739(PANTHER)	-
ARCH3.1	PB260_LG3_000124.1	375	PTHR10578	S -2-HYDROXY-ACID OXIDASE-RELATED	19	364	2.8E-175	-	-	-	-
ARCH3.1	PB260_LG3_000122.1	239	PTHR45837	VESICLE-TRAFFICKING PROTEIN SEC22B	1	239	3.3E-109	IPR044565	Vesicle-trafficking protein Sec22	GO:0000139(PANTHER)|GO:0005484(PANTHER)|GO:0005484(InterPro)|GO:0005789(PANTHER)|GO:0005793(PANTHER)|GO:0006888(PANTHER)|GO:0006888(InterPro)|GO:0006890(InterPro)|GO:0006890(PANTHER)|GO:0012507(PANTHER)|GO:0031201(PANTHER)|GO:0048280(PANTHER)	-
ARCH3.1	PB260_LG3_000093.1	1055	PTHR13980	CDC68 RELATED	11	1054	0.0	IPR040258	FACT complex subunit Spt16	GO:0006368(PANTHER)|GO:0031491(PANTHER)|GO:0035101(InterPro)|GO:0035101(PANTHER)	-
ARCH3.1	PB260_LG3_002292.1	551	PTHR31889	FUCOSYLTRANSFERASE 2-RELATED	8	541	7.7E-219	IPR004938	Xyloglucan fucosyltransferase	GO:0005794(PANTHER)|GO:0008107(InterPro)|GO:0009969(PANTHER)|GO:0016020(InterPro)|GO:0042546(InterPro)	-
ARCH3.1	PB260_LG3_000058.1	948	PTHR34836	OS06G0188250 PROTEIN	22	488	2.6E-209	IPR015683	Ionotropic glutamate receptor	-	-
ARCH3.1	PB260_LG3_002323.1	318	PTHR10502	ANNEXIN	12	315	6.5E-101	-	-	GO:0005509(PANTHER)|GO:0005737(PANTHER)	-
ARCH3.2	PB260_LG3_002189.1	203	PTHR10476	CHARGED MULTIVESICULAR BODY PROTEIN	4	200	8.1E-46	IPR005024	Snf7 family	GO:0000815(PANTHER)|GO:0005771(PANTHER)|GO:0007034(InterPro)|GO:0015031(PANTHER)|GO:0032509(PANTHER)|GO:0045324(PANTHER)	-
ARCH3.2	PB260_LG3_000165.1	373	PTHR43580	OXIDOREDUCTASE GLYR1-RELATED	83	368	1.2E-138	IPR051265	HIBADH-related NP60 subfamily	GO:0009507(PANTHER)|GO:0016616(PANTHER)|GO:0030267(PANTHER)	-
ARCH3.2	PB260_LG3_002173.1	643	PTHR23406	MALIC ENZYME-RELATED	42	643	0.0	-	-	GO:0004470(PANTHER)|GO:0004473(PANTHER)|GO:0006090(PANTHER)|GO:0006108(PANTHER)|GO:0009507(PANTHER)	-
ARCH3.2	PB260_LG3_002174.1	357	PTHR44191	TRANSCRIPTION FACTOR KUA1	1	253	5.2E-66	IPR052245	Plant Stress & Developmental Transcription Factors	GO:0009723(PANTHER)|GO:0009739(PANTHER)	-
ARCH3.2	PB260_LG3_000178.1	483	PTHR24286	CYTOCHROME P450 26	35	455	5.3E-108	-	-	GO:0004497(PANTHER)|GO:0007275(PANTHER)|GO:0010268(PANTHER)|GO:0016125(PANTHER)|GO:0016132(PANTHER)|GO:0016491(PANTHER)|GO:0016709(PANTHER)	-
ARCH3.2	PB260_LG3_002195.1	742	PTHR47989	OS01G0750732 PROTEIN	153	691	9.2E-145	IPR050885	Innate Immune Response and Plant Defense Kinases	-	-
ARCH3.2	PB260_LG3_000230.1	261	PTHR31284	ACID PHOSPHATASE-LIKE PROTEIN	5	261	1.5E-106	-	-	-	-
ARCH3.2	PB260_LG3_000170.1	184	PTHR37188	MEDIATOR OF RNA POLYMERASE II TRANSCRIPTION SUBUNIT-RELATED	1	184	2.6E-73	IPR038790	Mediator of RNA polymerase II transcription subunit 9, plant	GO:0016592(PANTHER)|GO:0016592(InterPro)	-
ARCH3.2	PB260_LG3_000196.1	797	PTHR31900	F-BOX/RNI SUPERFAMILY PROTEIN-RELATED	281	542	3.8E-40	IPR050232	Arabidopsis F-box/LRR-repeat	-	-
ARCH3.2	PB260_LG3_002214.1	140	PTHR14503	MITOCHONDRIAL RIBOSOMAL PROTEIN 34 FAMILY MEMBER	1	140	2.3E-41	IPR000271	Large ribosomal subunit protein bL34	GO:0003735(InterPro)|GO:0005762(PANTHER)|GO:0005840(InterPro)|GO:0006412(InterPro)	-
ARCH3.2	PB260_LG3_000193.1	439	PTHR11014	PEPTIDASE M20 FAMILY MEMBER	23	425	1.5E-196	IPR017439	Amidohydrolase	GO:0005783(PANTHER)|GO:0009850(PANTHER)|GO:0010179(PANTHER)|GO:0016787(InterPro)|GO:0016787(PANTHER)	-
ARCH3.2	PB260_LG3_000236.1	507	PTHR37238	OS05G0532500 PROTEIN	1	497	8.7E-180	-	-	-	-
ARCH3.2	PB260_LG3_000150.1	301	PTHR12632	TRANSCRIPTION FACTOR NF-Y ALPHA-RELATED	4	259	3.1E-69	IPR001289	Nuclear transcription factor Y subunit A	GO:0000981(PANTHER)|GO:0003700(InterPro)|GO:0006355(InterPro)|GO:0006357(PANTHER)	-
ARCH3.2	PB260_LG3_000155.1	140	PTHR45647	OS02G0152300 PROTEIN	14	126	4.7E-13	IPR051348	U-box domain-containing ubiquitin ligases	-	-
ARCH3.2	PB260_LG3_002168.1	195	PTHR33700	MYB-LIKE PROTEIN X	8	180	2.4E-26	-	-	-	-
ARCH3.2	PB260_LG3_000239.1	209	PTHR33265	AVR9/CF-9 RAPIDLY ELICITED PROTEIN-RELATED	17	207	2.2E-51	-	-	-	-
ARCH3.2	PB260_LG3_000241.1	325	PTHR45658	GATA TRANSCRIPTION FACTOR	34	286	3.7E-62	IPR051140	Plant GATA Transcription Factor	GO:0005634(PANTHER)|GO:0030154(PANTHER)	-
ARCH3.2	PB260_LG3_000180.1	193	PTHR19317	PRENYLATED RAB ACCEPTOR 1-RELATED	1	174	9.8E-64	IPR004895	Prenylated rab acceptor PRA1	GO:0005783(PANTHER)|GO:0005794(PANTHER)|GO:0016192(PANTHER)	-
ARCH3.2	PB260_LG3_000231.1	131	PTHR11604	PROFILIN	1	130	1.1E-55	IPR005455	Profilin, eukaryotic type	GO:0003779(InterPro)|GO:0003785(PANTHER)|GO:0005938(PANTHER)|GO:0042989(PANTHER)	-
ARCH3.2	PB260_LG3_000201.1	83	PTHR36328	TRANSMEMBRANE PROTEIN	1	74	3.7E-10	-	-	-	-
ARCH3.2	PB260_LG3_000244.1	229	PTHR33573	CASP-LIKE PROTEIN 4A4	44	226	7.3E-29	-	-	-	-
ARCH3.2	PB260_LG3_002199.1	841	PTHR23421	BETA-GALACTOSIDASE RELATED	13	777	0.0	IPR001944	Glycoside hydrolase, family 35	GO:0004553(InterPro)|GO:0004565(PANTHER)|GO:0005618(PANTHER)|GO:0005773(PANTHER)|GO:0005975(InterPro)	-
ARCH3.2	PB260_LG3_000221.1	486	PTHR45631	OS07G0107800 PROTEIN-RELATED	48	182	2.6E-100	-	-	-	-
ARCH3.2	PB260_LG3_000166.1	354	PTHR11875	TESTIS-SPECIFIC Y-ENCODED PROTEIN	181	303	5.3E-45	IPR002164	Nucleosome assembly protein (NAP)	GO:0000785(PANTHER)|GO:0003682(PANTHER)|GO:0005634(PANTHER)|GO:0005634(InterPro)|GO:0006334(InterPro)|GO:0006334(PANTHER)|GO:0016444(PANTHER)|GO:0042393(PANTHER)	-
ARCH3.2	PB260_LG3_000211.1	893	PTHR45631	OS07G0107800 PROTEIN-RELATED	34	860	1.4E-270	-	-	-	-
ARCH3.2	PB260_LG3_002170.1	716	PTHR11909	CASEIN KINASE-RELATED	152	490	1.1E-86	IPR050235	Casein Kinase 1 Ser/Thr Protein Kinase	GO:0004674(PANTHER)|GO:0005634(PANTHER)|GO:0005737(PANTHER)|GO:0006897(PANTHER)|GO:0007165(PANTHER)|GO:0018105(PANTHER)	-
ARCH3.2	PB260_LG3_000246.1	183	PTHR33021	BLUE COPPER PROTEIN	15	140	3.5E-25	IPR039391	Phytocyanin-like	GO:0009055(InterPro)|GO:0046658(PANTHER)	-
ARCH3.2	PB260_LG3_002230.1	439	PTHR33541	PROTEIN BIG GRAIN 1-LIKE A-RELATED	1	438	2.3E-104	IPR039621	Protein BIG GRAIN 1-like	GO:0009734(InterPro)	-
ARCH3.2	PB260_LG3_000148.1	154	PTHR11440	LECITHIN-CHOLESTEROL ACYLTRANSFERASE-RELATED	1	152	1.7E-20	-	-	GO:0005737(PANTHER)|GO:0006629(PANTHER)	-
ARCH3.2	PB260_LG3_002177.1	326	PTHR10696	GAMMA-BUTYROBETAINE HYDROXYLASE-RELATED	17	326	1.7E-75	IPR050411	Alpha-ketoglutarate-dependent hydroxylases	-	-
ARCH3.2	PB260_LG3_002188.1	601	PTHR34145	OS02G0105600 PROTEIN	328	542	4.9E-54	-	-	-	-
ARCH3.2	PB260_LG3_002207.1	456	PTHR31953	BETA-FRUCTOFURANOSIDASE, INSOLUBLE ISOENZYME CWINV1-RELATED	109	454	4.6E-157	IPR050551	Plant Fructan Metabolism Enzymes	-	-
ARCH3.2	PB260_LG3_000154.1	505	PTHR14440	DNA-DIRECTED RNA POLYMERASE I SUBUNIT RPA49	86	504	7.0E-101	IPR009668	RNA polymerase I associated factor, A49-like	GO:0001188(PANTHER)|GO:0003677(InterPro)|GO:0005736(PANTHER)|GO:0006351(InterPro)|GO:0006362(PANTHER)	-
ARCH3.2	PB260_LG3_000220.1	944	PTHR45631	OS07G0107800 PROTEIN-RELATED	45	870	1.8E-269	-	-	-	-
ARCH3.2	PB260_LG3_002185.1	886	PTHR45631	OS07G0107800 PROTEIN-RELATED	21	856	4.0E-292	-	-	-	-
ARCH3.2	PB260_LG3_000235.1	668	PTHR46204	CHITIN ELICITOR RECEPTOR KINASE 1-RELATED	19	657	4.9E-175	IPR044812	LysM domain receptor kinase CERK1/LYK3-like	GO:0019199(InterPro)|GO:0045087(InterPro)	-
ARCH3.2	PB260_LG3_000194.1	588	PTHR11061	RNA M5U METHYLTRANSFERASE	55	526	3.1E-167	IPR010280	(Uracil-5)-methyltransferase family	GO:0006396(InterPro)|GO:0008173(InterPro)|GO:0030696(PANTHER)	-
ARCH3.2	PB260_LG3_000209.1	893	PTHR45631	OS07G0107800 PROTEIN-RELATED	34	858	2.6E-271	-	-	-	-
ARCH3.2	PB260_LG3_002187.1	671	PTHR34281	PROTEIN EARLY FLOWERING 3	76	671	3.9E-217	IPR039319	Protein EARLY FLOWERING 3-like	GO:2000028(InterPro)	-
ARCH3.2	PB260_LG3_000204.1	83	PTHR36328	TRANSMEMBRANE PROTEIN	1	75	2.1E-11	-	-	-	-
ARCH3.2	PB260_LG3_000232.1	200	PTHR33172	OS08G0516900 PROTEIN	52	177	6.7E-30	IPR051992	Oxidative Stress Response Regulator	-	-
ARCH3.2	PB260_LG3_002231.1	224	PTHR10476	CHARGED MULTIVESICULAR BODY PROTEIN	4	222	1.8E-68	IPR005024	Snf7 family	GO:0000815(PANTHER)|GO:0005771(PANTHER)|GO:0007034(InterPro)|GO:0015031(PANTHER)|GO:0032509(PANTHER)|GO:0045324(PANTHER)	-
ARCH3.2	PB260_LG3_000152.1	241	PTHR24128	HOMEOBOX PROTEIN WARIAI	22	233	6.6E-58	-	-	-	-
ARCH3.2	PB260_LG3_000238.1	382	PTHR34945	2-OXOGLUTARATE (2OG) AND FE(II)-DEPENDENT OXYGENASE SUPERFAMILY PROTEIN	1	301	4.7E-87	-	-	-	-
ARCH3.2	PB260_LG3_000171.1	250	PTHR31301	LOB DOMAIN-CONTAINING PROTEIN 4-RELATED	11	167	1.2E-42	-	-	-	-
ARCH3.2	PB260_LG3_000184.1	514	PTHR11871	PROTEIN PHOSPHATASE PP2A REGULATORY SUBUNIT B	35	514	1.7E-221	IPR000009	Protein phosphatase 2A regulatory subunit PR55	GO:0000159(InterPro)|GO:0000159(PANTHER)|GO:0005829(PANTHER)|GO:0019888(InterPro)|GO:0019888(PANTHER)	-
ARCH3.2	PB260_LG3_002198.1	248	PTHR23056	CALCINEURIN B	37	248	3.3E-86	IPR045198	Calcineurin B-like	GO:0005509(InterPro)|GO:0019722(InterPro)|GO:0019900(InterPro)	-
ARCH3.2	PB260_LG3_002180.1	670	PTHR34775	TRANSMEMBRANE PROTEIN	9	670	2.0E-82	-	-	-	-
ARCH3.2	PB260_LG3_002193.1	573	PTHR12399	EUKARYOTIC TRANSLATION INITIATION FACTOR 3 SUBUNIT 7	5	547	2.2E-247	IPR007783	Eukaryotic translation initiation factor 3 subunit D	GO:0003743(InterPro)|GO:0003743(PANTHER)|GO:0005737(InterPro)|GO:0005852(PANTHER)|GO:0005852(InterPro)|GO:0006413(PANTHER)	-
ARCH3.2	PB260_LG3_002215.1	88	PTHR35277	OS09G0363700 PROTEIN	1	87	4.0E-34	-	-	-	-
ARCH3.2	PB260_LG3_002200.1	368	PTHR35991	CA-RESPONSIVE PROTEIN	33	352	1.6E-119	-	-	-	-
ARCH3.2	PB260_LG3_000195.1	448	PTHR45914	TRANSCRIPTION FACTOR HEC3-RELATED	146	437	2.0E-80	IPR045843	Transcription factor IND-like	GO:0003700(InterPro)|GO:0006355(InterPro)	-
ARCH3.2	PB260_LG3_000163.1	447	PTHR32295	IQ-DOMAIN 5-RELATED	5	396	1.0E-67	-	-	-	-
ARCH3.2	PB260_LG3_000181.1	808	PTHR24223	ATP-BINDING CASSETTE SUB-FAMILY C	197	801	2.2E-205	IPR050173	ATP-binding cassette transporter C	GO:0016020(PANTHER)|GO:0042626(PANTHER)|GO:0055085(PANTHER)	-
ARCH3.2	PB260_LG3_000245.1	942	PTHR23076	METALLOPROTEASE M41 FTSH	172	908	1.5E-151	-	-	GO:0004176(PANTHER)|GO:0006508(PANTHER)|GO:0009534(PANTHER)	-
ARCH3.2	PB260_LG3_002169.1	184	PTHR33108	OS01G0745000 PROTEIN	41	175	4.2E-40	IPR012876	Protein of unknown function DUF1677, plant	-	-
ARCH3.2	PB260_LG3_000240.1	839	PTHR45950	HOMEOBOX-LEUCINE ZIPPER PROTEIN ATHB-14	13	839	0.0	IPR044830	Class III homeodomain-leucine zipper family	GO:0003700(InterPro)	-
ARCH3.2	PB260_LG3_000188.1	1235	PTHR38372	DENTIN SIALOPHOSPHOPROTEIN-LIKE PROTEIN	1	1235	0.0	-	-	-	-
ARCH3.2	PB260_LG3_000208.1	957	PTHR45631	OS07G0107800 PROTEIN-RELATED	482	889	6.3E-268	-	-	-	-
ARCH3.2	PB260_LG3_000228.1	504	PTHR11851	METALLOPROTEASE	73	489	1.0E-149	IPR050361	Mitochondrial Processing Peptidase/Ubiquinol-cytochrome c Reductase Complex	GO:0005739(PANTHER)	-
ARCH3.2	PB260_LG3_002232.1	391	PTHR47869	OS03G0410700 PROTEIN	32	211	3.0E-127	-	-	GO:0009507(PANTHER)	-
ARCH3.2	PB260_LG3_002203.1	255	PTHR31234	LATE EMBRYOGENESIS ABUNDANT (LEA) HYDROXYPROLINE-RICH GLYCOPROTEIN FAMILY	23	229	6.6E-55	-	-	GO:0005886(PANTHER)	-
ARCH3.2	PB260_LG3_002209.1	309	PTHR37733	SMAD/FHA DOMAIN-CONTAINING PROTEIN	1	305	2.7E-102	-	-	-	-
ARCH3.2	PB260_LG3_000219.1	291	PTHR45631	OS07G0107800 PROTEIN-RELATED	5	291	2.1E-57	-	-	-	-
ARCH3.2	PB260_LG3_000216.1	858	PTHR45631	OS07G0107800 PROTEIN-RELATED	410	825	5.3E-257	-	-	-	-
ARCH3.2	PB260_LG3_000175.1	634	PTHR10766	TRANSMEMBRANE 9 SUPERFAMILY PROTEIN	10	634	2.5E-247	IPR004240	Nonaspanin (TM9SF)	GO:0016020(PANTHER)|GO:0016020(InterPro)|GO:0072657(PANTHER)	-
ARCH3.2	PB260_LG3_000215.1	801	PTHR45631	OS07G0107800 PROTEIN-RELATED	48	788	1.8E-243	-	-	-	-
ARCH3.2	PB260_LG3_000218.1	948	PTHR45631	OS07G0107800 PROTEIN-RELATED	48	489	1.1E-258	-	-	-	-
ARCH3.2	PB260_LG3_002219.1	468	PTHR11909	CASEIN KINASE-RELATED	8	339	9.1E-116	IPR050235	Casein Kinase 1 Ser/Thr Protein Kinase	GO:0004674(PANTHER)|GO:0005634(PANTHER)|GO:0005737(PANTHER)|GO:0006897(PANTHER)|GO:0007165(PANTHER)|GO:0018105(PANTHER)	-
ARCH3.2	PB260_LG3_002220.1	434	PTHR11377	N-MYRISTOYL TRANSFERASE	41	434	5.2E-203	IPR000903	Glycylpeptide N-tetradecanoyltransferase	GO:0004379(InterPro)|GO:0004379(PANTHER)|GO:0005737(PANTHER)|GO:0006499(InterPro)|GO:0018008(PANTHER)	-
ARCH3.2	PB260_LG3_000207.1	908	PTHR45631	OS07G0107800 PROTEIN-RELATED	55	873	2.4E-284	-	-	-	-
ARCH3.2	PB260_LG3_002201.1	813	PTHR45923	PROTEIN SEY1	4	807	0.0	IPR008803	RHD3/Sey1	GO:0003924(PANTHER)|GO:0005783(PANTHER)|GO:0016320(PANTHER)	-
ARCH3.2	PB260_LG3_000177.1	199	PTHR34364	WAS/WASL-INTERACTING FAMILY PROTEIN	4	199	3.2E-64	-	-	-	-
ARCH3.2	PB260_LG3_000174.1	478	PTHR22850	WD40 REPEAT FAMILY	15	470	7.5E-162	IPR050459	WD repeat RBAP46/RBAP48/MSI1	GO:0005634(PANTHER)|GO:0006338(PANTHER)|GO:0006355(PANTHER)|GO:0031491(PANTHER)|GO:0042393(PANTHER)	-
ARCH3.2	PB260_LG3_000191.1	149	PTHR10544	60S RIBOSOMAL PROTEIN L28	1	143	2.5E-67	IPR002672	Large ribosomal subunit protein eL28	GO:0003735(InterPro)|GO:0005840(InterPro)|GO:0006412(InterPro)|GO:0022625(PANTHER)	-
ARCH3.2	PB260_LG3_000179.1	276	PTHR33405	PROTEIN FLX-LIKE 2	1	256	7.4E-92	IPR040353	FLC EXPRESSOR/FLX-like	-	-
ARCH3.2	PB260_LG3_000147.1	490	PTHR11440	LECITHIN-CHOLESTEROL ACYLTRANSFERASE-RELATED	61	454	3.7E-74	-	-	GO:0005737(PANTHER)|GO:0006629(PANTHER)	-
ARCH3.2	PB260_LG3_000167.1	369	PTHR42663	HYDROLASE C777.06C-RELATED-RELATED	74	369	1.4E-134	IPR050419	Coenzyme PQQ synthesis protein B	-	-
ARCH3.2	PB260_LG3_002183.1	560	PTHR31342	PROTEIN CHUP1, CHLOROPLASTIC	20	491	2.0E-55	IPR040265	Protein CHUP1/IPGA1-like	GO:0009658(PANTHER)|GO:0009707(PANTHER)	-
ARCH3.2	PB260_LG3_000151.1	253	PTHR12321	CPG BINDING PROTEIN	10	252	1.7E-130	IPR045104	Alfin	GO:0000976(PANTHER)|GO:0003712(PANTHER)|GO:0005634(PANTHER)|GO:0006355(InterPro)|GO:0042393(InterPro)	-
ARCH3.2	PB260_LG3_000233.1	726	PTHR10682	POLY A POLYMERASE	7	551	3.9E-250	-	-	GO:0004652(PANTHER)|GO:0005634(PANTHER)|GO:0006378(PANTHER)	-
ARCH3.2	PB260_LG3_000243.1	332	PTHR21527	NUCLEOPORIN NUP35	6	332	2.4E-91	IPR017389	Nucleoporin, NUP53	GO:0005543(PANTHER)|GO:0006607(PANTHER)|GO:0006913(InterPro)|GO:0006999(PANTHER)|GO:0017056(InterPro)|GO:0017056(PANTHER)|GO:0031965(InterPro)|GO:0044613(PANTHER)|GO:0044615(PANTHER)	-
ARCH3.2	PB260_LG3_002202.1	591	PTHR45968	OSJNBA0019K04.7 PROTEIN	15	586	5.4E-258	IPR051871	GMC Oxidoreductase-Related Enzymes	-	-
ARCH3.2	PB260_LG3_002225.1	453	PTHR24128	HOMEOBOX PROTEIN WARIAI	21	419	1.5E-68	-	-	-	-
ARCH3.2	PB260_LG3_000214.1	497	PTHR45631	OS07G0107800 PROTEIN-RELATED	452	495	9.3E-103	-	-	-	-
ARCH3.2	PB260_LG3_002211.1	173	PTHR34630	OS11G0677101 PROTEIN	66	156	9.0E-16	-	-	-	-
ARCH3.2	PB260_LG3_000225.1	354	PTHR45642	GDSL ESTERASE/LIPASE EXL3	19	345	2.6E-129	IPR050592	GDSL lipolytic enzyme	GO:0048046(PANTHER)	-
ARCH3.2	PB260_LG3_000183.1	1479	PTHR24223	ATP-BINDING CASSETTE SUB-FAMILY C	198	1455	0.0	IPR050173	ATP-binding cassette transporter C	GO:0016020(PANTHER)|GO:0042626(PANTHER)|GO:0055085(PANTHER)	-
ARCH3.2	PB260_LG3_000189.1	634	PTHR43571	NADP-SPECIFIC GLUTAMATE DEHYDROGENASE 1-RELATED	149	499	2.3E-231	IPR050724	Glutamate/Leucine/Phenylalanine/Valine dehydrogenases	GO:0004354(PANTHER)|GO:0005829(PANTHER)|GO:0006537(PANTHER)	-
ARCH3.2	PB260_LG3_002213.1	384	PTHR30457	5'-NUCLEOTIDASE SURE	56	379	1.4E-129	IPR030048	Survival protein SurE	GO:0008252(InterPro)	-
ARCH3.2	PB260_LG3_000202.1	80	PTHR36328	TRANSMEMBRANE PROTEIN	1	77	1.3E-20	-	-	-	-
ARCH3.2	PB260_LG3_000182.1	667	PTHR24223	ATP-BINDING CASSETTE SUB-FAMILY C	6	643	2.3E-215	IPR050173	ATP-binding cassette transporter C	GO:0016020(PANTHER)|GO:0042626(PANTHER)|GO:0055085(PANTHER)	-
ARCH3.2	PB260_LG3_000224.1	915	PTHR45631	OS07G0107800 PROTEIN-RELATED	467	882	1.7E-262	-	-	-	-
ARCH3.2	PB260_LG3_002233.1	1801	PTHR15180	GENERAL TRANSCRIPTION FACTOR 3C POLYPEPTIDE 1	1	1796	0.0	IPR044210	Transcription facto Tfc3-like	GO:0000127(InterPro)|GO:0000127(PANTHER)|GO:0003677(InterPro)|GO:0006384(PANTHER)|GO:0006384(InterPro)|GO:0042791(PANTHER)	-
ARCH3.2	PB260_LG3_000210.1	891	PTHR45631	OS07G0107800 PROTEIN-RELATED	446	858	7.1E-267	-	-	-	-
ARCH3.2	PB260_LG3_000229.1	664	PTHR45613	PENTATRICOPEPTIDE REPEAT-CONTAINING PROTEIN	333	636	1.3E-136	-	-	-	-
ARCH3.2	PB260_LG3_002176.1	739	PTHR23188	RNA POLYMERASE II-ASSOCIATED FACTOR 1 HOMOLOG	219	739	3.0E-149	IPR007133	RNA polymerase II associated factor Paf1	GO:0000993(PANTHER)|GO:0003682(PANTHER)|GO:0006368(InterPro)|GO:0016593(InterPro)|GO:0016593(PANTHER)	-
ARCH3.2	PB260_LG3_002216.1	116	PTHR33109	EPIDERMAL PATTERNING FACTOR-LIKE PROTEIN 4	41	116	1.7E-20	IPR039455	EPIDERMAL PATTERNING FACTOR-like protein	GO:0010052(PANTHER)|GO:0010374(InterPro)	-
ARCH3.2	PB260_LG3_000162.1	519	PTHR31250	IQ DOMAIN-CONTAINING PROTEIN IQM3	16	499	2.5E-189	IPR044159	IQ domain-containing protein IQM	-	-
ARCH3.2	PB260_LG3_000226.1	691	PTHR32472	DNA REPAIR PROTEIN RADA	204	689	1.6E-193	-	-	GO:0000725(PANTHER)	-
ARCH3.2	PB260_LG3_002229.1	903	PTHR47070	HYDROXYPROLINE-RICH GLYCOPROTEIN-LIKE	13	172	0.0	-	-	-	-
ARCH3.2	PB260_LG3_002186.1	906	PTHR45631	OS07G0107800 PROTEIN-RELATED	56	883	4.6E-297	-	-	-	-
ARCH3.2	PB260_LG3_002196.1	482	PTHR18896	PHOSPHOLIPASE D	37	481	1.7E-124	IPR015679	Phospholipase D family	GO:0004630(PANTHER)|GO:0005886(PANTHER)|GO:0009395(PANTHER)	-
ARCH3.2	PB260_LG3_000227.1	439	PTHR31900	F-BOX/RNI SUPERFAMILY PROTEIN-RELATED	24	419	3.2E-33	IPR050232	Arabidopsis F-box/LRR-repeat	-	-
ARCH3.2	PB260_LG3_002182.1	545	PTHR45770	ATP-DEPENDENT 6-PHOSPHOFRUCTOKINASE 1	43	515	7.8E-265	IPR050929	Phosphofructokinase type A	GO:0003872(PANTHER)|GO:0005737(PANTHER)	-
ARCH3.2	PB260_LG3_000146.1	373	PTHR43127	DEVELOPMENTALLY-REGULATED GTP-BINDING PROTEIN 2	1	347	9.0E-150	IPR045001	Developmentally regulated GTP-binding protein	GO:0002181(PANTHER)|GO:0003924(InterPro)|GO:0005525(PANTHER)|GO:0005525(InterPro)|GO:0005737(PANTHER)	-
ARCH3.2	PB260_LG3_002208.1	575	PTHR31953	BETA-FRUCTOFURANOSIDASE, INSOLUBLE ISOENZYME CWINV1-RELATED	19	573	3.5E-244	IPR050551	Plant Fructan Metabolism Enzymes	-	-
ARCH3.2	PB260_LG3_000237.1	1223	PTHR12891	DNA REPAIR/TRANSCRIPTION PROTEIN MET18/MMS19	11	1199	3.3E-295	IPR039920	DNA repair/transcription protein MET18/MMS19	GO:0016226(PANTHER)|GO:0097361(PANTHER)|GO:0097428(InterPro)|GO:0097428(PANTHER)	-
ARCH3.2	PB260_LG3_002190.1	659	PTHR12308	ANOCTAMIN	21	646	3.7E-136	IPR007632	Anoctamin	GO:0005254(PANTHER)|GO:1902476(PANTHER)	-
ARCH3.2	PB260_LG3_000197.1	308	PTHR12588	MYOINOSITOL OXYGENASE	1	308	1.8E-164	IPR007828	Inositol oxygenase	GO:0005506(InterPro)|GO:0005737(InterPro)|GO:0019310(InterPro)|GO:0019310(PANTHER)|GO:0050113(PANTHER)|GO:0050113(InterPro)	-
ARCH3.2	PB260_LG3_000149.1	713	PTHR12854	ATAXIN 2-RELATED	12	649	1.1E-196	IPR045117	Ataxin2-like	GO:0003723(InterPro)|GO:0003729(PANTHER)|GO:0010494(PANTHER)|GO:0034063(PANTHER)	-
ARCH3.2	PB260_LG3_002178.1	358	PTHR31734	AUXIN-RESPONSIVE PROTEIN IAA17	37	328	1.5E-47	IPR003311	AUX/IAA protein	GO:0005634(InterPro)|GO:0006355(InterPro)	-
ARCH3.2	PB260_LG3_002192.1	482	PTHR43982	UBIQUITIN CARBOXYL-TERMINAL HYDROLASE	3	481	4.8E-208	IPR044635	Ubiquitin carboxyl-terminal hydrolase 14-like	GO:0004843(PANTHER)|GO:0004843(InterPro)|GO:0016579(InterPro)|GO:0016579(PANTHER)|GO:0043161(InterPro)|GO:0061136(PANTHER)|GO:0070628(PANTHER)	-
ARCH3.2	PB260_LG3_000161.1	116	PTHR33193	DOMAIN PROTEIN, PUTATIVE (DUF3511)-RELATED	14	115	4.2E-28	-	-	-	-
ARCH3.2	PB260_LG3_002171.1	1494	PTHR48040	PLEIOTROPIC DRUG RESISTANCE PROTEIN 1-LIKE ISOFORM X1	42	1490	0.0	-	-	-	-
ARCH3.2	PB260_LG3_000158.1	188	PTHR15371	TIM23	35	175	7.9E-27	IPR045238	Tim23-like	GO:0005744(PANTHER)|GO:0008320(PANTHER)|GO:0022857(InterPro)|GO:0030150(PANTHER)|GO:0031305(PANTHER)	-
ARCH3.2	PB260_LG3_000160.1	413	PTHR47958	ATP-DEPENDENT RNA HELICASE DBP3	37	399	5.4E-128	-	-	GO:0003723(PANTHER)|GO:0003724(PANTHER)	-
ARCH3.2	PB260_LG3_002221.1	563	PTHR23151	DIHYDROLIPOAMIDE ACETYL/SUCCINYL-TRANSFERASE-RELATED	121	563	1.0E-165	IPR045257	Dihydrolipoamide acetyltransferase/Pyruvate dehydrogenase protein X component	GO:0004742(PANTHER)|GO:0006086(InterPro)|GO:0045254(InterPro)	-
ARCH3.2	PB260_LG3_002228.1	398	PTHR46058	PROTEIN BREVIS RADIX-LIKE 1	1	344	1.2E-141	IPR044532	Protein BREVIS RADIX-like	-	-
ARCH3.2	PB260_LG3_000176.1	514	PTHR47958	ATP-DEPENDENT RNA HELICASE DBP3	77	467	2.0E-149	-	-	GO:0003723(PANTHER)|GO:0003724(PANTHER)|GO:0005634(PANTHER)|GO:0005737(PANTHER)|GO:1990904(PANTHER)	-
ARCH3.2	PB260_LG3_000185.1	212	PTHR11995	NADH DEHYDROGENASE	39	210	6.3E-91	-	-	GO:0005747(PANTHER)|GO:0008137(PANTHER)|GO:0009060(PANTHER)|GO:0015990(PANTHER)|GO:0032981(PANTHER)|GO:0045272(PANTHER)	-
ARCH3.2	PB260_LG3_002167.1	613	PTHR24186	PROTEIN PHOSPHATASE 1 REGULATORY SUBUNIT	9	568	7.2E-100	-	-	GO:0005886(PANTHER)	-
ARCH3.2	PB260_LG3_002217.1	164	PTHR11043	ZETA-COAT PROTEIN	102	163	9.6E-53	IPR039652	Coatomer subunit zeta	GO:0006886(PANTHER)|GO:0006890(PANTHER)|GO:0006890(InterPro)|GO:0006891(PANTHER)|GO:0030126(InterPro)|GO:0030126(PANTHER)	-
ARCH3.2	PB260_LG3_000242.1	139	PTHR34808	EXPRESSED PROTEIN	26	139	1.5E-20	-	-	-	-
ARCH3.2	PB260_LG3_002175.1	140	PTHR28242	PHOSPHORELAY INTERMEDIATE PROTEIN YPD1	4	136	2.1E-51	IPR045871	Histidine-containing phosphotransfer protein 1-5/Phosphorelay intermediate protein YPD1	GO:0000160(PANTHER)|GO:0000160(InterPro)|GO:0005634(PANTHER)|GO:0005737(PANTHER)|GO:0009736(PANTHER)|GO:0009927(InterPro)|GO:0009927(PANTHER)|GO:0016310(PANTHER)|GO:0043424(PANTHER)|GO:0043424(InterPro)	-
ARCH3.2	PB260_LG3_000187.1	244	PTHR31992	DOF ZINC FINGER PROTEIN DOF1.4-RELATED	18	139	3.0E-44	IPR045174	Dof zinc finger protein	GO:0003700(InterPro)|GO:0006355(InterPro)	-
ARCH3.2	PB260_LG3_002222.1	576	PTHR47992	PROTEIN PHOSPHATASE	225	565	4.4E-90	IPR015655	Protein phosphatase 2C	GO:0004722(InterPro)|GO:0004722(PANTHER)|GO:0005634(PANTHER)|GO:0006470(InterPro)|GO:0035970(PANTHER)	-
ARCH3.2	PB260_LG3_000234.1	496	PTHR19443	HEXOKINASE	33	493	5.4E-181	IPR001312	Hexokinase	GO:0001678(PANTHER)|GO:0001678(InterPro)|GO:0004340(PANTHER)|GO:0004396(InterPro)|GO:0005524(InterPro)|GO:0005536(InterPro)|GO:0005739(PANTHER)|GO:0005829(PANTHER)|GO:0005975(InterPro)|GO:0006006(PANTHER)|GO:0006096(PANTHER)|GO:0008865(PANTHER)|GO:0046835(PANTHER)|GO:0051156(PANTHER)	-
ARCH3.2	PB260_LG3_000217.1	1296	PTHR45631	OS07G0107800 PROTEIN-RELATED	45	870	0.0	-	-	-	-
ARCH3.2	PB260_LG3_000222.1	922	PTHR45631	OS07G0107800 PROTEIN-RELATED	477	889	5.2E-266	-	-	-	-
ARCH3.2	PB260_LG3_002206.1	584	PTHR31953	BETA-FRUCTOFURANOSIDASE, INSOLUBLE ISOENZYME CWINV1-RELATED	18	582	1.4E-237	IPR050551	Plant Fructan Metabolism Enzymes	-	-
ARCH3.2	PB260_LG3_000157.1	273	PTHR45647	OS02G0152300 PROTEIN	6	74	1.0E-85	IPR051348	U-box domain-containing ubiquitin ligases	-	-
ARCH3.2	PB260_LG3_000212.1	897	PTHR45631	OS07G0107800 PROTEIN-RELATED	452	864	1.4E-260	-	-	-	-
ARCH3.2	PB260_LG3_000172.1	484	PTHR47989	OS01G0750732 PROTEIN	22	476	2.5E-169	IPR050885	Innate Immune Response and Plant Defense Kinases	-	-
ARCH3.2	PB260_LG3_000168.1	545	PTHR10593	SERINE/THREONINE-PROTEIN KINASE RIO	41	519	6.1E-145	IPR031140	Protein indeterminate-domain 1-16	GO:0003700(PANTHER)|GO:0005634(PANTHER)	-
ARCH3.2	PB260_LG3_002197.1	232	PTHR18896	PHOSPHOLIPASE D	1	222	1.6E-68	IPR015679	Phospholipase D family	GO:0004630(PANTHER)|GO:0005886(PANTHER)|GO:0009395(PANTHER)	-
ARCH3.2	PB260_LG3_000159.1	283	PTHR46267	SINGLE MYB HISTONE 4	1	280	5.5E-86	IPR044597	Single myb histone 1-6	GO:0003691(InterPro)	-
ARCH3.2	PB260_LG3_000192.1	99	PTHR36484	OS01G0558700 PROTEIN	1	87	2.8E-31	-	-	-	-
ARCH3.2	PB260_LG3_000200.1	75	PTHR36328	TRANSMEMBRANE PROTEIN	1	72	8.1E-28	-	-	-	-
ARCH3.2	PB260_LG3_000145.1	661	PTHR47122	MYB-LIKE DNA-BINDING DOMAIN CONTAINING PROTEIN, EXPRESSED	25	655	6.4E-183	-	-	-	-
ARCH3.2	PB260_LG3_002210.1	385	PTHR48033	RNA-BINDING (RRM/RBD/RNP MOTIFS) FAMILY PROTEIN	30	383	3.6E-95	-	-	GO:0000790(PANTHER)|GO:0003723(PANTHER)|GO:0005654(PANTHER)|GO:0010468(PANTHER)	-
ARCH3.2	PB260_LG3_000186.1	118	PTHR12386	ATP SYNTHASE SUBUNIT	1	118	4.1E-49	IPR006808	ATP synthase, F0 complex, subunit G, mitochondrial	GO:0000276(InterPro)|GO:0000276(PANTHER)|GO:0015078(InterPro)|GO:0015986(PANTHER)|GO:0015986(InterPro)|GO:0046933(PANTHER)	-
ARCH3.2	PB260_LG3_002204.1	387	PTHR45633	60 KDA HEAT SHOCK PROTEIN, MITOCHONDRIAL	1	246	4.5E-88	IPR001844	Chaperonin Cpn60/GroEL	GO:0005739(PANTHER)|GO:0005829(PANTHER)|GO:0006457(PANTHER)|GO:0042026(InterPro)|GO:0140662(InterPro)	-
ARCH3.2	PB260_LG3_000213.1	945	PTHR45631	OS07G0107800 PROTEIN-RELATED	45	870	4.9E-269	-	-	-	-
ARCH3.2	PB260_LG3_002205.1	64	PTHR36755	PROTEIN, PUTATIVE-RELATED	1	62	8.2E-28	-	-	-	-
ARCH3.2	PB260_LG3_002227.1	346	PTHR46080	MITOCHONDRIAL SUBSTRATE CARRIER FAMILY PROTEIN J	6	343	6.3E-146	-	-	-	-
ARCH3.2	PB260_LG3_002179.1	229	PTHR32295	IQ-DOMAIN 5-RELATED	6	196	2.8E-41	-	-	-	-
ARCH3.2	PB260_LG3_002194.1	276	PTHR20889	PHOSPHATASE, ORPHAN 1, 2	1	235	2.2E-105	IPR016965	Phosphatase PHOSPHO-type	GO:0016791(PANTHER)|GO:0016791(InterPro)	-
ARCH3.2	PB260_LG3_002184.1	603	PTHR24012	RNA BINDING PROTEIN	14	200	8.0E-110	-	-	GO:0003723(PANTHER)|GO:0003730(PANTHER)|GO:0005634(PANTHER)|GO:0005829(PANTHER)|GO:0008143(PANTHER)|GO:0008266(PANTHER)|GO:1990904(PANTHER)	-
ARCH3.2	PB260_LG3_002218.1	1229	PTHR24092	PROBABLE PHOSPHOLIPID-TRANSPORTING ATPASE	37	1174	0.0	-	-	GO:0005886(PANTHER)|GO:0045332(PANTHER)|GO:0140326(PANTHER)	-
ARCH3.2	PB260_LG3_002224.1	556	PTHR33098	COTTON FIBER (DUF761)	42	540	1.5E-15	-	-	-	-
ARCH3.2	PB260_LG3_002181.1	73	PTHR33511	OS06G0632400 PROTEIN	2	72	1.9E-13	-	-	-	-
ARCH3.2	PB260_LG3_002223.1	151	PTHR46666	60S RIBOSOMAL L18A-LIKE PROTEIN	37	118	7.6E-39	-	-	-	-
ARCH3.2	PB260_LG3_000199.1	80	PTHR36328	TRANSMEMBRANE PROTEIN	1	77	4.0E-19	-	-	-	-
ARCH3.2	PB260_LG3_000153.1	890	PTHR11533	PROTEASE M1 ZINC METALLOPROTEASE	10	879	3.4E-244	IPR050344	Peptidase M1 family aminopeptidases	GO:0005737(PANTHER)|GO:0006508(PANTHER)|GO:0008270(PANTHER)|GO:0042277(PANTHER)|GO:0043171(PANTHER)|GO:0070006(PANTHER)	-
ARCH3.2	PB260_LG3_000169.1	736	PTHR23421	BETA-GALACTOSIDASE RELATED	37	717	2.3E-152	IPR001944	Glycoside hydrolase, family 35	GO:0004553(InterPro)|GO:0004565(PANTHER)|GO:0005773(PANTHER)|GO:0005975(InterPro)	-
ARCH3.2	PB260_LG3_000144.1	114	PTHR33469	PROTEIN ELF4-LIKE 4	14	108	7.3E-39	IPR040462	Protein EARLY FLOWERING 4	GO:0009649(PANTHER)|GO:0042753(InterPro)	-
ARCH3.2	PB260_LG3_000164.1	365	PTHR47997	MYB DOMAIN PROTEIN 55	1	223	2.9E-90	IPR051953	Plant secondary wall-associated transcription factors	-	-
ARCH3.2	PB260_LG3_002191.1	204	PTHR47977	RAS-RELATED PROTEIN RAB	7	178	5.7E-83	IPR050227	Ras-related protein Rab	GO:0016192(PANTHER)	-
ARCH3.2	PB260_LG3_002172.1	1490	PTHR48040	PLEIOTROPIC DRUG RESISTANCE PROTEIN 1-LIKE ISOFORM X1	41	1486	0.0	-	-	-	-
ARCH3.2	PB260_LG3_000190.1	768	PTHR33697	T17B22.17 PROTEIN-RELATED	1	767	1.3E-252	IPR044679	PWWP domain containing protein PWWP2-like	-	-
ARCH3.2	PB260_LG3_002226.1	468	PTHR24128	HOMEOBOX PROTEIN WARIAI	22	452	2.3E-71	-	-	-	-
ARCH3.2	PB260_LG3_000223.1	934	PTHR45631	OS07G0107800 PROTEIN-RELATED	478	885	3.2E-266	-	-	-	-
ARCH5.1	PB260_LG5_000673.1	324	PTHR31744	PROTEIN CUP-SHAPED COTYLEDON 2-RELATED	4	234	4.0E-86	-	-	-	-
ARCH5.1	PB260_LG5_000663.1	143	PTHR15907	DUF614 FAMILY PROTEIN-RELATED	8	133	1.7E-37	IPR006461	PLAC8 motif-containing protein	-	-
ARCH5.1	PB260_LG5_000669.1	575	PTHR13683	ASPARTYL PROTEASES	116	561	2.4E-71	IPR001461	Aspartic peptidase A1 family	GO:0004190(InterPro)|GO:0006508(InterPro)	-
ARCH5.1	PB260_LG5_000666.1	680	PTHR14043	CCAAT DISPLACEMENT PROTEIN-RELATED	14	663	9.8E-228	-	-	-	-
ARCH5.1	PB260_LG5_001636.1	571	PTHR46702	DNA LIGASE (DUF1666)-RELATED	1	571	2.3E-209	-	-	-	-
ARCH5.1	PB260_LG5_000661.1	299	PTHR44042	DUPLICATED HOMEODOMAIN-LIKE SUPERFAMILY PROTEIN-RELATED	6	209	3.1E-65	-	-	-	-
ARCH5.1	PB260_LG5_000674.1	392	PTHR47866	HYDROXYPROLINE-RICH GLYCOPROTEIN FAMILY PROTEIN	1	392	1.3E-178	-	-	-	-
ARCH5.1	PB260_LG5_000672.1	1192	PTHR47972	KINESIN-LIKE PROTEIN KLP-3	524	1152	8.3E-264	IPR027640	Kinesin-like protein	GO:0003777(InterPro)|GO:0007017(PANTHER)|GO:0007018(InterPro)|GO:0008017(PANTHER)|GO:0015630(PANTHER)	-
ARCH5.1	PB260_LG5_001634.1	694	PTHR31860	HEAT-INDUCIBLE TRANSCRIPTION REPRESSOR (DUF639)-RELATED	4	692	2.0E-265	-	-	-	-
ARCH5.1	PB260_LG5_000667.1	282	PTHR17224	PEPTIDYL-TRNA HYDROLASE	53	275	3.4E-84	IPR001328	Peptidyl-tRNA hydrolase	GO:0004045(InterPro)|GO:0004045(PANTHER)	-
ARCH5.1	PB260_LG5_001639.1	106	PTHR13094	NADH-UBIQUINONE OXIDOREDUCTASE PDSW SUBUNIT	1	97	1.3E-38	IPR039993	NADH dehydrogenase [ubiquinone] 1 beta subcomplex subunit 10	GO:0005747(PANTHER)	-
ARCH5.1	PB260_LG5_001635.1	820	PTHR47264	OS01G0128800 PROTEIN	4	812	0.0	-	-	-	-
ARCH5.1	PB260_LG5_000662.1	1192	PTHR12296	DENN DOMAIN-CONTAINING PROTEIN 4	31	1185	1.0E-251	IPR051696	DENN Domain-Containing GEFs	GO:0031410(PANTHER)|GO:0032483(PANTHER)	-
ARCH5.1	PB260_LG5_000664.1	139	PTHR15907	DUF614 FAMILY PROTEIN-RELATED	4	129	2.3E-37	IPR006461	PLAC8 motif-containing protein	-	-
ARCH5.1	PB260_LG5_000659.1	514	PTHR46859	TRANSMEMBRANE FRAGILE-X-F-ASSOCIATED PROTEIN	194	514	1.4E-265	-	-	-	-
ARCH5.1	PB260_LG5_000665.1	97	PTHR15907	DUF614 FAMILY PROTEIN-RELATED	2	87	2.5E-20	IPR006461	PLAC8 motif-containing protein	-	-
ARCH5.1	PB260_LG5_000668.1	447	PTHR11937	ACTIN	8	439	6.1E-93	IPR004000	Actin family	GO:0003682(PANTHER)|GO:0006357(PANTHER)|GO:0016514(PANTHER)|GO:0035267(PANTHER)|GO:0043044(PANTHER)|GO:0043967(PANTHER)	-
ARCH5.1	PB260_LG5_000658.1	1137	PTHR15137	TRANSCRIPTION INITIATION FACTOR TFIID	3	1087	0.0	IPR037813	Transcription initiation factor TFIID subunit 2	GO:0000976(PANTHER)|GO:0003682(PANTHER)|GO:0005669(InterPro)|GO:0005669(PANTHER)|GO:0006367(PANTHER)|GO:0016251(PANTHER)	-
ARCH5.1	PB260_LG5_000670.1	402	PTHR33734	LYSM DOMAIN-CONTAINING GPI-ANCHORED PROTEIN 2	5	317	5.2E-60	-	-	-	-
ARCH5.1	PB260_LG5_000660.1	680	PTHR13677	UNCHARACTERIZED	14	648	4.2E-219	IPR024224	DENND6	GO:0005085(InterPro)|GO:0055037(PANTHER)	-
ARCH5.1	PB260_LG5_001640.1	239	PTHR34539	T6J4.11 PROTEIN	5	238	8.5E-42	-	-	-	-
ARCH5.1	PB260_LG5_001641.1	594	PTHR31086	ALUMINUM-ACTIVATED MALATE TRANSPORTER 10	47	569	2.3E-198	-	-	GO:0009705(PANTHER)	-
ARCH5.1	PB260_LG5_001638.1	431	PTHR31286	GLYCINE-RICH CELL WALL STRUCTURAL PROTEIN 1.8-LIKE	25	230	1.4E-20	-	-	-	-
ARCH5.1	PB260_LG5_001642.1	587	PTHR10648	SERINE/THREONINE-PROTEIN PHOSPHATASE PP2A 65 KDA REGULATORY SUBUNIT	10	585	1.2E-274	IPR051023	Protein Phosphatase 2A Regulatory Subunit A	GO:0000159(PANTHER)|GO:0005737(PANTHER)|GO:0006470(PANTHER)|GO:0019888(PANTHER)	-
ARCH5.1	PB260_LG5_001644.1	695	PTHR11005	LYSOSOMAL ACID LIPASE-RELATED	286	667	5.5E-72	-	-	-	-
ARCH5.1	PB260_LG5_001648.1	392	PTHR31072	TRANSCRIPTION FACTOR TCP4-RELATED	114	329	8.3E-31	IPR005333	Transcription factor, TCP	GO:0003700(PANTHER)|GO:0003700(InterPro)|GO:0005634(PANTHER)|GO:0043565(PANTHER)|GO:2000032(PANTHER)	-
ARCH5.1	PB260_LG5_001637.1	170	PTHR33384	EXPRESSED PROTEIN	1	170	7.1E-50	-	-	-	-
ARCH5.1	PB260_LG5_000671.1	434	PTHR31874	CCT MOTIF FAMILY PROTEIN, EXPRESSED	12	423	2.0E-87	IPR052453	CONSTANS-like zinc finger regulators	GO:0005634(PANTHER)|GO:0006355(PANTHER)	-
ARCH5.1	PB260_LG5_001643.1	495	PTHR13683	ASPARTYL PROTEASES	69	495	2.3E-109	IPR001461	Aspartic peptidase A1 family	GO:0004190(InterPro)|GO:0006508(InterPro)	-
ARCH5.1	PB260_LG5_001633.1	271	PTHR12565	STEROL REGULATORY ELEMENT-BINDING PROTEIN	103	249	5.3E-54	IPR024097	Basic helix-loop-helix leucine zipper transcription factor	GO:0003700(PANTHER)|GO:0005634(PANTHER)|GO:0006355(InterPro)	-
ARCH5.2	PB260_LG5_000867.1	509	PTHR47947	CYTOCHROME P450 82C3-RELATED	19	499	2.8E-174	IPR050651	Plant Cytochrome P450 Monooxygenase	-	-
ARCH5.2	PB260_LG5_000887.1	209	PTHR47716	WUSCHEL-RELATED HOMEOBOX 4	1	209	5.1E-104	IPR044186	WUSCHEL-related homeobox 4	GO:0003700(InterPro)|GO:0005634(PANTHER)|GO:0009888(PANTHER)|GO:0010067(InterPro)|GO:0010087(InterPro)|GO:0051301(InterPro)	-
ARCH5.2	PB260_LG5_001399.1	604	PTHR31471	OS02G0116800 PROTEIN	205	599	2.7E-66	-	-	-	-
ARCH5.2	PB260_LG5_000872.1	164	PTHR34663	OS06G0637400 PROTEIN	4	102	2.9E-22	IPR044700	PIP2/PIPL1	GO:0045087(InterPro)|GO:0050793(InterPro)	-
ARCH5.2	PB260_LG5_001406.1	217	PTHR12226	MANNOSE-P-DOLICHOL UTILIZATION DEFECT 1 LEC35 -RELATED	4	106	1.9E-81	IPR016817	Mannose-P-dolichol utilization defect 1 protein	-	-
ARCH5.2	PB260_LG5_001397.1	208	PTHR33415	PROTEIN EMBRYO DEFECTIVE 514	67	206	3.7E-66	IPR044673	Protein DCL-like	GO:0009507(PANTHER)|GO:0009658(PANTHER)|GO:1901259(PANTHER)	-
ARCH5.2	PB260_LG5_000898.1	266	PTHR45914	TRANSCRIPTION FACTOR HEC3-RELATED	1	260	5.0E-69	IPR045843	Transcription factor IND-like	GO:0003700(InterPro)|GO:0006355(InterPro)	-
ARCH5.2	PB260_LG5_001405.1	250	PTHR47052	CONSERVED SERINE PROLINE-RICH PROTEIN (AFU_ORTHOLOGUE AFUA_2G01790)	10	249	5.4E-71	IPR052981	Ingression C2 domain-containing protein	-	-
ARCH5.2	PB260_LG5_001403.1	1023	PTHR47969	CHROMOSOME-ASSOCIATED KINESIN KIF4A-RELATED	6	942	0.0	IPR027640	Kinesin-like protein	GO:0003777(InterPro)|GO:0003777(PANTHER)|GO:0005875(PANTHER)|GO:0007018(InterPro)|GO:0007052(PANTHER)|GO:0051231(PANTHER)	-
ARCH5.2	PB260_LG5_001398.1	409	PTHR22952	CAMP-RESPONSE ELEMENT BINDING PROTEIN-RELATED	36	408	2.4E-77	IPR043452	Plant bZIP transcription factors	GO:0003700(InterPro)|GO:0005634(PANTHER)|GO:0045893(InterPro)	-
ARCH5.2	PB260_LG5_000871.1	156	PTHR34663	OS06G0637400 PROTEIN	92	155	3.9E-39	IPR044700	PIP2/PIPL1	GO:0045087(InterPro)|GO:0050793(InterPro)	-
ARCH5.2	PB260_LG5_000902.1	526	PTHR24356	SERINE/THREONINE-PROTEIN KINASE	43	478	5.7E-138	IPR050236	Serine/threonine-protein kinases, AGC	GO:0004674(PANTHER)|GO:0018105(PANTHER)|GO:0035556(PANTHER)	-
ARCH5.2	PB260_LG5_001402.1	472	PTHR44991	IMMUNOGLOBULIN SUPERFAMILY MEMBER 5	3	441	4.2E-37	-	-	-	-
ARCH5.2	PB260_LG5_000894.1	767	PTHR10795	PROPROTEIN CONVERTASE SUBTILISIN/KEXIN	31	759	4.0E-198	IPR045051	Subtilisin-like protease	-	-
ARCH5.2	PB260_LG5_000901.1	471	PTHR46086	ALPHA/BETA-HYDROLASES SUPERFAMILY PROTEIN	10	462	1.1E-206	IPR044819	Triacylglycerol lipase OBL1-like	GO:0004806(InterPro)|GO:0006629(InterPro)	-
ARCH5.2	PB260_LG5_000874.1	182	PTHR10880	MORTALITY FACTOR 4-LIKE PROTEIN	6	165	1.2E-58	IPR008676	MRG	GO:0000123(PANTHER)|GO:0005634(InterPro)|GO:0006325(InterPro)|GO:0006355(InterPro)|GO:0016573(PANTHER)	-
ARCH5.2	PB260_LG5_000870.1	184	PTHR34663	OS06G0637400 PROTEIN	56	153	1.3E-30	IPR044700	PIP2/PIPL1	GO:0045087(InterPro)|GO:0050793(InterPro)	-
ARCH5.2	PB260_LG5_001411.1	288	PTHR45614	MYB PROTEIN-RELATED	16	209	1.2E-55	IPR050560	MYB Transcription Factors	GO:0000978(PANTHER)|GO:0000981(PANTHER)|GO:0005634(PANTHER)|GO:0006355(PANTHER)	-
ARCH5.2	PB260_LG5_001408.1	105	PTHR33415	PROTEIN EMBRYO DEFECTIVE 514	50	103	1.1E-17	IPR044673	Protein DCL-like	GO:0009507(PANTHER)|GO:0009658(PANTHER)|GO:1901259(PANTHER)	-
ARCH5.2	PB260_LG5_001409.1	373	PTHR10177	CYCLINS	52	264	3.1E-38	IPR039361	Cyclin	GO:0000079(PANTHER)|GO:0000307(PANTHER)|GO:0005634(PANTHER)|GO:0005737(PANTHER)|GO:0016538(PANTHER)|GO:0044772(PANTHER)	-
ARCH5.2	PB260_LG5_000869.1	185	PTHR47750	F-BOX PROTEIN SNE	25	181	4.8E-39	IPR044184	F-box protein SNE/GID2	GO:0009740(PANTHER)|GO:0009937(InterPro)|GO:0019005(InterPro)|GO:0019005(PANTHER)	-
ARCH5.2	PB260_LG5_000885.1	436	PTHR35744	C2H2-TYPE DOMAIN-CONTAINING PROTEIN	70	429	3.2E-138	-	-	-	-
ARCH5.2	PB260_LG5_000893.1	519	PTHR47984	OS01G0323000 PROTEIN	6	500	2.6E-228	IPR052232	Receptor-like Ser/Thr Protein Kinase	-	-
ARCH5.2	PB260_LG5_000876.1	264	PTHR31988	ESTERASE, PUTATIVE (DUF303)-RELATED	22	258	8.6E-105	IPR052940	Carbohydrate Esterase 6	-	-
ARCH5.2	PB260_LG5_000892.1	330	PTHR46772	BHLH DOMAIN-CONTAINING PROTEIN	11	216	8.5E-81	IPR044278	Transcription factor BHLH95-like	GO:0003700(InterPro)|GO:0006355(InterPro)|GO:0009960(InterPro)	-
ARCH5.2	PB260_LG5_000890.1	705	PTHR22937	E3 UBIQUITIN-PROTEIN LIGASE RNF165	215	704	6.3E-105	IPR045191	E3 ubiquitin-protein ligase MBR1/2-like	GO:0061630(InterPro)|GO:0061630(PANTHER)	-
ARCH5.2	PB260_LG5_001401.1	774	PTHR10795	PROPROTEIN CONVERTASE SUBTILISIN/KEXIN	49	769	1.3E-203	IPR045051	Subtilisin-like protease	-	-
ARCH5.2	PB260_LG5_000880.1	533	PTHR13318	UNCHARACTERIZED	53	449	1.3E-59	-	-	GO:0019005(PANTHER)|GO:0031146(PANTHER)	-
ARCH5.2	PB260_LG5_000889.1	297	PTHR31989	NAC DOMAIN-CONTAINING PROTEIN 82-RELATED	6	214	1.6E-29	-	-	-	-
ARCH5.2	PB260_LG5_000873.1	216	PTHR10880	MORTALITY FACTOR 4-LIKE PROTEIN	25	141	2.5E-17	IPR008676	MRG	GO:0000123(PANTHER)|GO:0005634(InterPro)|GO:0006325(InterPro)|GO:0006355(InterPro)|GO:0016573(PANTHER)	-
ARCH5.2	PB260_LG5_000884.1	187	PTHR35513	OS02G0158600 PROTEIN	20	186	1.5E-67	-	-	-	-
ARCH5.2	PB260_LG5_000897.1	358	PTHR10015	HEAT SHOCK TRANSCRIPTION FACTOR	21	295	1.6E-67	IPR027725	Heat shock transcription factor family	GO:0000978(PANTHER)|GO:0003700(PANTHER)|GO:0005634(PANTHER)|GO:0006357(PANTHER)	-
ARCH5.2	PB260_LG5_000877.1	642	PTHR42938	FORMATE DEHYDROGENASE 1	99	413	1.6E-124	-	-	GO:0004617(PANTHER)|GO:0009570(PANTHER)	-
ARCH5.2	PB260_LG5_000900.1	372	PTHR46086	ALPHA/BETA-HYDROLASES SUPERFAMILY PROTEIN	4	360	2.9E-166	IPR044819	Triacylglycerol lipase OBL1-like	GO:0004806(InterPro)|GO:0006629(InterPro)	-
ARCH5.2	PB260_LG5_001407.1	141	PTHR33415	PROTEIN EMBRYO DEFECTIVE 514	41	140	2.9E-20	IPR044673	Protein DCL-like	GO:0009507(PANTHER)|GO:0009658(PANTHER)|GO:1901259(PANTHER)	-
ARCH5.2	PB260_LG5_000868.1	164	PTHR34362	WPP DOMAIN-CONTAINING PROTEIN 1-RELATED	1	153	2.4E-49	IPR044692	WPP domain-containing protein 1/2/3	GO:0000278(InterPro)|GO:0048527(InterPro)	-
ARCH5.2	PB260_LG5_000883.1	437	PTHR32093	LEUCINE-RICH REPEAT EXTENSIN-LIKE PROTEIN 3-RELATED	75	427	4.4E-131	IPR051582	Leucine-rich repeat extensin-like regulator	-	-
ARCH5.2	PB260_LG5_001410.1	327	PTHR10188	L-ASPARAGINASE	3	325	1.7E-102	IPR000246	Peptidase T2, asparaginase 2	GO:0016787(InterPro)	-
ARCH5.2	PB260_LG5_000888.1	653	PTHR24012	RNA BINDING PROTEIN	25	212	1.7E-136	-	-	GO:0003723(PANTHER)|GO:0003730(PANTHER)|GO:0005634(PANTHER)|GO:0005829(PANTHER)|GO:0008143(PANTHER)|GO:0008266(PANTHER)|GO:1990904(PANTHER)	-
ARCH5.2	PB260_LG5_000896.1	319	PTHR31852	LATE EMBRYOGENESIS ABUNDANT (LEA) HYDROXYPROLINE-RICH GLYCOPROTEIN FAMILY	126	304	2.3E-18	-	-	-	-
ARCH5.2	PB260_LG5_000875.1	302	PTHR31988	ESTERASE, PUTATIVE (DUF303)-RELATED	16	263	3.1E-113	IPR052940	Carbohydrate Esterase 6	-	-
ARCH5.2	PB260_LG5_000891.1	330	PTHR45855	TRANSCRIPTION FACTOR PIF1-RELATED	14	311	3.3E-62	IPR031066	Basic helix-loop-helix (bHLH) transcription factors ALC-like, plant	GO:0005634(PANTHER)	-
ARCH5.2	PB260_LG5_001404.1	501	PTHR12411	CYSTEINE PROTEASE FAMILY C1-RELATED	80	385	4.7E-89	IPR013128	Peptidase C1A	GO:0004197(PANTHER)|GO:0005615(PANTHER)|GO:0005764(PANTHER)|GO:0008234(InterPro)|GO:0051603(PANTHER)	-
ARCH5.2	PB260_LG5_000886.1	158	PTHR31729	ETHYLENE-RESPONSIVE TRANSCRIPTION FACTOR RAP2-1-RELATED	13	152	1.7E-68	-	-	-	-
ARCH5.2	PB260_LG5_000881.1	381	PTHR46633	TRANSCRIPTION FACTOR MYC/MYB-RELATED	5	331	9.8E-134	-	-	-	-
ARCH5.2	PB260_LG5_000895.1	766	PTHR10795	PROPROTEIN CONVERTASE SUBTILISIN/KEXIN	31	755	9.8E-207	IPR045051	Subtilisin-like protease	-	-
ARCH5.2	PB260_LG5_000882.1	365	PTHR31282	WRKY TRANSCRIPTION FACTOR 21-RELATED	23	353	2.2E-49	IPR044810	WRKY transcription factor, plant	GO:0003700(InterPro)	-
ARCH6.1	PB260_LG6_000543.1	411	PTHR12320	PROTEIN PHOSPHATASE 2C	147	406	3.5E-105	IPR039123	Protein phosphatase PTC7 homolog	GO:0004722(PANTHER)|GO:0006470(PANTHER)|GO:0009507(PANTHER)	-
ARCH6.1	PB260_LG6_001270.1	350	PTHR45967	G-BOX-BINDING FACTOR 3-RELATED	17	335	9.8E-88	IPR044827	G-box-binding factor-like	GO:0003700(InterPro)|GO:0005634(PANTHER)|GO:0006355(PANTHER)|GO:0006355(InterPro)|GO:0043565(InterPro)|GO:0043565(PANTHER)	-
ARCH6.1	PB260_LG6_001273.1	620	PTHR23139	RNA-BINDING PROTEIN	215	617	5.7E-171	-	-	GO:0000243(PANTHER)|GO:0008187(PANTHER)|GO:0016607(PANTHER)|GO:0030628(PANTHER)|GO:0071004(PANTHER)|GO:0089701(PANTHER)	-
ARCH6.1	PB260_LG6_001267.1	406	PTHR48046	UDP-GLYCOSYLTRANSFERASE 72E1	176	394	5.5E-169	-	-	-	-
ARCH6.1	PB260_LG6_000544.1	250	PTHR30546	FLAVODOXIN-RELATED PROTEIN WRBA-RELATED	50	248	1.7E-99	-	-	GO:0003955(PANTHER)|GO:0016020(PANTHER)	-
ARCH6.1	PB260_LG6_001272.1	759	PTHR12069	DNA-DIRECTED RNA POLYMERASES III 80 KDA POLYPEPTIDE RNA POLYMERASE III SUBUNIT 5	133	756	9.3E-190	IPR006886	DNA-directed RNA polymerase III subunit Rpc5	GO:0005634(InterPro)|GO:0005666(PANTHER)|GO:0006351(InterPro)|GO:0042797(PANTHER)	-
ARCH6.1	PB260_LG6_001271.1	545	PTHR31189	OS03G0336100 PROTEIN-RELATED	3	386	1.5E-82	IPR050253	Seed Storage and Functional Proteins	-	-
ARCH6.1	PB260_LG6_000547.1	370	PTHR43281	FARNESYL DIPHOSPHATE SYNTHASE	64	370	7.6E-149	-	-	GO:0004311(PANTHER)|GO:0004659(PANTHER)	-
ARCH6.1	PB260_LG6_001269.1	355	PTHR23257	SERINE-THREONINE PROTEIN KINASE	26	292	2.7E-78	IPR050167	Serine/threonine-protein kinase	GO:0004672(PANTHER)|GO:0005737(PANTHER)|GO:0007165(PANTHER)	-
ARCH6.1	PB260_LG6_001265.1	183	PTHR24067	UBIQUITIN-CONJUGATING ENZYME E2	32	166	9.8E-27	IPR050113	Ubiquitin-conjugating enzyme	-	-
ARCH6.1	PB260_LG6_000545.1	659	PTHR43763	XAA-PRO AMINOPEPTIDASE 1	2	657	3.3E-281	IPR050422	Xaa-Pro aminopeptidase P	-	-
ARCH6.1	PB260_LG6_001266.1	316	PTHR31506	BES1/BZR1 HOMOLOG PROTEIN 3-RELATED	6	315	6.1E-95	IPR033264	BZR family	GO:0003700(InterPro)|GO:0006351(InterPro)|GO:0009742(InterPro)	-
ARCH6.1	PB260_LG6_000542.1	532	PTHR10593	SERINE/THREONINE-PROTEIN KINASE RIO	23	489	1.0E-151	IPR031140	Protein indeterminate-domain 1-16	GO:0003700(PANTHER)|GO:0005634(PANTHER)	-
ARCH6.1	PB260_LG6_000546.1	456	PTHR10830	DOLICHYL-DIPHOSPHOOLIGOSACCHARIDE--PROTEIN GLYCOSYLTRANSFERASE 48 KDA SUBUNIT	26	456	4.5E-194	IPR005013	Dolichyl-diphosphooligosaccharide--protein glycosyltransferase 48kDa subunit	GO:0005789(InterPro)|GO:0008250(PANTHER)|GO:0018279(PANTHER)|GO:0018279(InterPro)	-
ARCH6.1	PB260_LG6_001268.1	211	PTHR24326	HOMEOBOX-LEUCINE ZIPPER PROTEIN	40	162	6.1E-44	IPR045224	Homeobox-leucine zipper protein, class I, plant	GO:0003700(InterPro)|GO:0005634(PANTHER)|GO:0043565(PANTHER)|GO:0045893(PANTHER)	-
			175
