# Supplementary material for: Genetic and genomic analyses of tree architectural traits in Hevea brasiliensis revealed genes underlying QTLs linked to key developmental processes
Source: PLoS One. 2026 Mar 17;21(3):e0344014. doi: 10.1371/journal.pone.0344014 (PMC12994806; doi:10.1371/journal.pone.0344014)
Supplement: S3 Table — (XLSX) [file pone.0344014.s003.xlsx]

## Sheet: S1 Table 4
S1 Table 4. List of genes directly or indirectly associated with developmental processes for the various QTLs.
Function found in QTLs	Gene ID	Node_ID	Chromosomal region	Characterised function	Reference
26S Proteasome Regulatory ATPase	PB260_LG12_001600	GO:0009058	ARCH12.1	essential for controlling growth, development, and morphological architecture through their role in protein turnover and hormonal regulation	(K.-H. Lee et al., 2022; Lee et al., 2011)
Very-long-chain 3-ketoacyl-CoA synthase	PB260_LG12_001582	GO:0009058	ARCH12.1	very‐long‐chain fatty acid synthesis gene, SD38, influences plant height by activating ethylene biosynthesis in rice	(Zhang et al., 2022)
Triacylglycerol lipase OBL1-like	PB260_LG3_002273	GO:0004806	ARCH3.1	as receptors for the hormones strigolactone and Karrikin, therefore affecting shoot branching, apical dominance, and environmental response mechanisms	(Mindrebo et al., 2016)
ATP-dependent RNA helicase DBP3	PB260_LG18_001148	GO:0008152	ARCH18.1	associated with plant development and abiotic stress tolerance through their functions in modulating pre-rRNA processing	(Liu and Imai, 2018)
Transcription factor BHLH95-like	PB260_LG5_000892	GO:0003700	ARCH5.2	a complex HLH/bHLH network regulating cell elongation and plant development in response to light and hormones	(Hao et al., 2012)
BZIP transcription factor 44	PB260_LG12_000142	GO:0009058	ARCH12.1	fine-tune chromatin accessibility during auxin-induced gene activation in Arabidopsis	(Weiste, 2012)
cAMP-response element binding protein-related	PB260_LG5_001398	GO:0003700	ARCH5.2	integrator of heat stress signaling and ubiquitin-proteasome degradation, while maintaining cellular homeostasis for thermotolerance	(Liang et al., 2022)
Crossover junction endonuclease Mus81	PB260_LG3_000021	GO:0016788	ARCH3.1	maintaining genome stability and replication fidelity	(Olivier et al., 2016)
Cyclin/Cyclin-like subunit Ssn8	PB260_LG12_001604	GO:0009058	ARCH12.1	key regulators of cell division in meristems and stems, as genetic drivers of architectural traits like height, stem form, and branching	(Zheng et al., 2019)
Cytochrome P450 26	PB260_LG12_001610	GO:0009058	ARCH12.1	catalyze the oxidative transformation of a wide range of organic substrates, and play a role in physiological process, such as detoxification, adaptation responses to heavy metals, salts, and chemicals (e.g., herbicides)	(Werck-Reichhart et al., 2022
Dehydration-responsive element-binding protein 2C	PB260_LG12_001614	GO:0009058	ARCH12.1	CsCYP85A1 is essential for BR-mediated cell elongation and vascular development in cucumber, affecting its architecture	(Wang et al., 2017)
DNA mismatch repair protein MutL/Mlh/Pms-like	PB260_LG18_001632	GO:0008152	ARCH18.1	important in meiotic crossover, affecting fertility and genome stability in rice	(Xin et al., 2021)
Dynein light chain, type 1/2	PB260_LG18_001131	GO:0005515	ARCH18.1	SlLC6D is a negative regulator of chilling stress tolerance in tomato, possibly by regulating ROS contents and the ICE1–CBF–COR pathway	(Hu et al., 2021)
Formate dehydrogenase	PB260_LG18_001156	GO:0003824	ARCH18.1	role of FDH1 in mitochondria and chloroplasts during defense responses against bacterial pathogens in plants	(S. Lee et al., 2022)
Xyloglucan fucosyltransferase	PB260_LG3_002287	GO:0000271	ARCH3.1	2F-Fuc inhibits root elongation by preventing fucosylation of RG-II, which is critical for its dimerization and cell wall strength	(Dumont et al., 2015)
GDP-fucose protein O-fucosyltransferase 2-like	PB260_LG3_002270	GO:0008417	ARCH3.1	fine-tunes plant development by modifying nuclear/cytoplasmic signaling proteins	(Kumar et al., 2023)
GDSL esterase/lipase GLIP1-5/GLL25	PB260_LG3_000104	GO:0016298	ARCH3.1	regulating plant development and plant–environment interactions in arabidopsis, rice, maize and tomato	(Shen et al., 2022)
Transcription initiation factor IIF, beta subunit	PB260_LG12_000132	GO:0005674	ARCH12.1	important for maintaining meristematic tissue architecture, which affects primary growth and plant organs	(Babiychuk et al., 2017)
Glucose-1-phosphate adenylyltransferase	PB260_LG12_001611	GO:0009058	ARCH12.1	essential determinant for plant architecture maintenance by restraining the outgrowth of lateral organs	(Li et al., 2014)
Glycosyltransferase-like KOBITO 1	PB260_LG3_002334	GO:0000271	ARCH3.1	negative factor in light inhibition of hypocotyl elongation through modulating cellulose biosynthesis	(Wang et al., 2015)
Heat shock transcription factor family	PB260_LG5_000897	GO:0003700	ARCH5.2	involved in Lycoris radiata development and its response to different abiotic and hormone stresses	(Wang et al., 2024)
Three Amino acid Loop Extension (TALE) homeobox	PB260_LG12_000145	GO:0009058	ARCH12.1	master regulators of SAM dynamics and plant architecture in maize	(Luo et al., 2024)
Inositol-polyphosphate 2-kinase	PB260_LG12_000140	GO:0009058	ARCH12.1	generate near auxin receptors help to fine-tune auxin sensitivity in plants	(Laha et al., 2022)
MAD box protein	PB260_LG18_001654	GO:0008152	ARCH18.1	plays an important role in regulating plant architecture and reproductive development in tomato plants	(Guo et al., 2017)
MYB Transcription Factors	PB260_LG5_001411	GO:0003700	ARCH5.2	regulate growth and development, physiological metabolism, stress responses, hormone signaling, cell morphology, and pattern building	(Ma et al., 2023)
NAD(P)-dependent epimerase/dehydratase-related protein	PB260_LG12_000149	GO:0009058	ARCH12.1	related to vitamin B6 metabolism, important for root development and early growth	(Niehaus et al., 2018)
Adenylate kinase/UMP-CMP kinase	PB260_LG18_001631	GO:0003824	ARCH18.1	essential for UDP-sugar synthesis and plant growth, mutants exhibit stunted growth and metabolic dysfunction	(Rinne et al., 2024)
O-methyltransferase COMT-type	PB260_LG3_000030	GO:0008171	ARCH3.1	Involvement in lignin biosynthesis in pine xylem	Li et al., 1997
Ornithine carbamoyltransferase	PB260_LG12_000151	GO:0000052	ARCH12.1	essential for arginine biosynthesis and nitrogen recycling in arabidopsis	(Nielipinski et al., 2023)
PIP2/PIPL1	PB260_LG5_000870	GO:0045087	ARCH5.2	regulating root and hypocotyl elongation in Arabidopsis likely via regulating cell division and elongation	(Hussain et al., 2021)
Pentatricopeptide repeat-containing protein At1g15510-like	PB260_LG18_001653	GO:0008152	ARCH18.1	required for the splicing of nad5 intron-1 and intron4, kernel development, and plant architecture in maize	(Pan et al., 2019)
Pectinesterase	PB260_LG3_000096	GO:0016788	ARCH3.1	Manipulating PME activity affects primary root length and the number of lateral roots; it has a significant impact on root architecture	(Ociepa, 2017)
Polyphosphoinositide phosphatase	PB260_LG18_001125	GO:0003824	ARCH18.1	linked to the control of cell polarity, plant adaptive responses, membrane trafficking, ion channels and the cytoskeleton	(Heilmann and Heilmann, 2015)
Polyphosphoinositide phosphatase	PB260_LG3_000113	GO:0016788	ARCH3.1	linked to the control of cell polarity, plant adaptive responses, membrane trafficking, ion channels and the cytoskeleton	(Heilmann and Heilmann, 2015)
Prefolding subunit 1-related	PB260_LG18_001134	GO:0005515	ARCH18.1	Involvement in gibberellin and auxin signaling pathways	(Y. Yang et al., 2024)
Protein arginine N-methyltransferase	PB260_LG3_002341	GO:0032259	ARCH3.1	play multiple roles in the process of growth, development, and stress responses in tomato	(Shao et al., 2023)
Protein DCL-like	PB260_LG5_001397	GO:1901259	ARCH5.2	DCL genes play important roles in the growth and development of plants	(Belal et al., 2022)
FHY3/FAR1 family	PB260_LG12_000161	GO:0009058	ARCH12.1	FAR1 and FHY3 play a role in seed germination, photomorphogenesis, flowering and stress response	(Li et al., 2023)
Radical Shoot Apical Meristem (SAM) protein	PB260_LG18_001127	GO:0003824	ARCH18.1	Influence shoot apical meristem development in Populus tomentosa	(Cui et al., 2019)
Large ribosomal subunit protein bL27	PB260_LG12_001579	GO:0009058	ARCH12.1	affects multiple aspects of plant shoot development, including leaf patterning, inflorescence and floral meristem function, and seed set	(Szakonyi and Byrne, 2011)
rRNA small subunit methyltransferase I	PB260_LG12_000146	GO:0016741	ARCH12.1	involved in the plant development probably by modulating auxin derived signaling pathways	(Zou et al., 2020)
S-adenosyl-L-methionine-dependent tRNA 4-demethylwyosine synthase	PB260_LG12_000169	GO:0009058	ARCH12.1	responsible for tricyclic ring formation during yW biosynthesis in phenylalanine tRNA	(Noma et al., 2006)
Putative S-adenosyl-L-methionine-dependent methyltransferase	PB260_LG12_000168	GO:0016741	ARCH12.1	responsible for the formation of a tRNA modification known as yW, required for accurate decoding in protein synthesis	(Currie et al., 2017)
Serine/threonine-protein kinase-like protein CCR1-4	PB260_LG18_001153	GO:0003824	ARCH18.1	promoting formative cell division control in the main root tip meristem and during lateral root initiation in Arabidopsis	(De Smet et al., 2008)
Short-chain dehydrogenase reductase	PB260_LG3_002326	GO:0010301	ARCH3.1	role in conversion of indole-3butyric acid (IBA) to indole-3-acetic acid (IAA), involve in reproduction and seed development	(Zhang et al., 2023)
Basic helix-loop-helix leucine zipper transcription factor	PB260_LG18_001132	GO:0008152	ARCH18.1	transcription factors that bind to the sterol regulatory element DNA sequence bHLH domain usually act as homo- or heterodimers to regulate the expression of their target genes, which are involved in many physiological processes and have a broad range of functions in biosynthesis, metabolism and transduction of plant hormones	(Hao et al., 2021)
Thymidylate synthase/dCMP hydroxymethylase	PB260_LG12_001608	GO:0004146	ARCH12.1	essential for de novo synthesis of a building block of DNA (TMP), linked to DNA replication in maize	(Cox et al., 1999)
Transcription factor IND/BHLH	PB260_LG12_001605	GO:0009058	ARCH12.1	INDEHISCENT (IND), an atypical bHLH protein, that is necessary for fruit opening	(Liljegren et al., 2004)
Transcription factor IND/BHLH	PB260_LG18_001652	GO:0008152	ARCH18.1	NDEHISCENT (IND), an atypical bHLH protein, that is necessary for fruit opening	(Liljegren et al., 2004)
bHLH transcription factors HECATE 3 (HEC3)	PB260_LG5_000898	GO:0003700	ARCH5.2	modulator of auxin and cytokinin responses to control gynoecium development in Arabidopsis	(Schuster et al., 2015)
WRKY transcription factor 21	PB260_LG5_000882	GO:0003700	ARCH5.2	involve in abiotic response, developmental, and hormone-regulated processes	(Bakshi and Oelmüller, 2014)
WUSCHEL-related homeobox 4	PB260_LG5_000887	GO:0003700	ARCH5.2	Regulate vascular cambium activity and secondary growth	(Kucukoglu et al., 2017)
Zinc-finger homeodomain protein 2	PB260_LG12_001585	GO:0009058	ARCH12.1	Modify branching and inflorescence architecture in Arabidopsis	(Lee et al., 2022)
