# Supplementary material for: Genetic and genomic analyses of tree architectural traits in Hevea brasiliensis revealed genes underlying QTLs linked to key developmental processes
Source: PLoS One. 2026 Mar 17;21(3):e0344014. doi: 10.1371/journal.pone.0344014 (PMC12994806; doi:10.1371/journal.pone.0344014)
Supplement: S4 Table — (XLSX) [file pone.0344014.s004.xlsx]

## Sheet: S1 Table 1
S1 Table 1. LS-means of quantitative variables and frequency of qualitative data categories.
GENOTYPE	BH	GIRTH	APNUM	EBV	BRCHTERM	STRAIGHT_C	STRAIGHT_L	STRAIGHT_LC	STRAIGHT_S	AXSCO_A	AXSCO_M	AXSCO_L	TYCRO_B	TYCRO_CL	TYCRO_CO	TYCRO_O	TYCRO_R	AXYTYP_F	AXYTYP_MO	AXYTYP_MP	AXDIAM_B	AXDIAM_M	AXDIAM_S
G001	3.18	46.8	2	0.0556116	22.8	0	0.1	0	0.9	0.5	0.5	0	0.9	0	0	0	0.1	0	1	0	0.2	0.7	0.1
G002	4.27	43.17	2.5	0.0629671	19.3	0.6	0.1	0	0.3	0.1	0.9	0	0.6	0	0.2	0.1	0.1	0.6	0.1	0.3	0	0.5	0.5
G003	3.67	44.13	1.7	0.0558054	19	0.3	0.4	0.3	0	0.8	0.2	0	0	0	0.8	0	0.2	0.3	0.3	0.4	0	0.3	0.7
G004	3.3	38.06	3.1	0.038106	23.9	0	0	0	1	0.333333	0.5	0.166667	0.833333	0	0.166667	0	0	0	1	0	0	0.333333	0.666667
G005	3.11	41.65	1	0.0433554	11.8	0.5	0.1	0	0.4	0.9	0.1	0	0	0	1	0	0	0	0.1	0.9	0	0	1
G006	3.33	41.68	1.6	0.0464174	13.8	0.3	0.3	0	0.4	0.4	0.5	0.1	0.6	0	0.2	0	0.2	0.2	0.8	0	0	0.5	0.5
G007	3.76	45.94	2.4	0.061392	23.8	0	0.3	0	0.7	0.6	0.4	0	0.7	0	0.2	0	0.1	0.2	0.8	0	0.1	0.4	0.5
G009	4.07	60.08	2.1	0.115272	23.5	0	0	0	1	0.777778	0.222222	0	1	0	0	0	0	0.777778	0.222222	0	0.333333	0.555556	0.111111
G010	4.07	37.78	2.1	0.0445589	20.3	0.333333	0	0.222222	0.444444	0.444444	0.555556	0	0.666667	0	0.222222	0	0.111111	0.555556	0.444444	0	0	0	1
G012	3.32	42.42	1.5	0.0473947	15.7	0.1	0.3	0	0.6	0.6	0.3	0.1	0.6	0	0.4	0	0	0	1	0	0	0	1
G013	3.62	45.9	2.3	0.06031	20.9	0.3	0.5	0	0.2	0.6	0.3	0.1	0.2	0	0.5	0.1	0.2	0.2	0.2	0.6	0	0.7	0.3
G015	5.3	35.5	1.1	0.0528113	12.1	0	0.7	0	0.3	0.7	0.3	0	0.1	0	0.9	0	0	0.2	0.3	0.5	0	0.1	0.9
G016	3.77	37.23	2.1	0.0427354	15	0.4	0.2	0.2	0.2	0.5	0.3	0.2	0	0	0.5	0	0.5	0.4	0.3	0.3	0	0.1	0.9
G017	3.81	43.28	1.8	0.0571034	14.4	0.555556	0.222222	0	0.222222	0.444444	0.333333	0.222222	0.777778	0	0.111111	0	0.111111	0.222222	0.777778	0	0	0.555556	0.444444
G018	3.48	49.75	2.2	0.0664853	21	0	0.2	0	0.8	0.6	0.3	0.1	0.4	0	0.5	0.1	0	0.1	0.9	0	0	0.5	0.5
G019	5.4	26.68	1.1	0.0315156	6.9	0.428571	0.428571	0	0.142857	0	0.571429	0.428571	0.285714	0	0.714286	0	0	0.142857	0.285714	0.571429	0	0	1
G020	4.45	41.06	1.5	0.0576625	12.9	0.2	0.5	0.2	0.1	0.4	0.5	0.1	0	0	0.4	0.2	0.4	0.4	0.2	0.4	0	0.8	0.2
G021	2.82	22.37	1.4	0.0176686	11.125	0.5	0.333333	0.166667	0	0.333333	0.333333	0.333333	0.166667	0	0.833333	0	0	0.333333	0.333333	0.333333	0	0	1
G022	3.98	47.67	1.8	0.0718701	12.4	0.125	0.5	0.25	0.125	0.111111	0.555556	0.333333	0	0	1	0	0	0.777778	0	0.222222	0	0.444444	0.555556
G023	3.03	47.71	2.2	0.0544795	26.6	0	0.333333	0	0.666667	0.777778	0.222222	0	0.222222	0	0.111111	0	0.666667	0.444444	0.555556	0	0	0.333333	0.666667
G024	3.5	29.2	1.5	0.0254379	11.8	0.4	0.3	0	0.3	0.4	0.5	0.1	0.1	0	0.9	0	0	0	0.8	0.2	0	0	1
G025	4.17	42.36	1.5	0.0586009	14.2	0.1	0.4	0.2	0.3	0.5	0.4	0.1	0	0	1	0	0	0.1	0.1	0.8	0	0.5	0.5
G026	3.71	33.64	1.3	0.0337576	12.9	0.5	0	0.2	0.3	0.8	0.1	0.1	0	0	1	0	0	0	0.8	0.2	0	0	1
G027	4.63	38.13	2.1	0.0531881	14.7	0.5	0.1	0	0.4	0.4	0.3	0.3	0	0	0.9	0.1	0	0.4	0.6	0	0	0.2	0.8
G028	4.62	55.35	2.4	0.114527	23.1	0.2	0	0.2	0.6	0.6	0.4	0	0.5	0	0.1	0	0.4	0.8	0.2	0	0	0.9	0.1
G029	3.45	43.81	1.6	0.053341	16.8	0.333333	0.111111	0.111111	0.444444	0.888889	0	0.111111	0	0	1	0	0	0	0.666667	0.333333	0	0.444444	0.555556
G030	6.25	47.4	1.8	0.106765	14	0	0.3	0.1	0.6	0	0.9	0.1	0.5	0	0	0	0.5	0.3	0.7	0	0	0.4	0.6
G032	4.05	36.96	2.4	0.0436405	17.6	0.2	0.1	0.1	0.6	0.1	0.7	0.2	0.2	0	0.4	0.2	0.2	0.4	0.4	0.2	0	0	1
G033	3.78	36	1.5	0.0401505	12.9	0.5	0.4	0	0.1	0.3	0.6	0.1	0.1	0	0.9	0	0	0	0.2	0.8	0	0	1
G034	4.01	49.69	2.1	0.0759685	17.7	0.2	0.3	0	0.5	0.4	0.5	0.1	1	0	0	0	0	0	1	0	0	0.9	0.1
G035	4.18	47.16	2.7	0.0728977	23.7	0.2	0.3	0	0.5	0.2	0.7	0.1	0.9	0	0.1	0	0	0.1	0.9	0	0	0.7	0.3
G036	3.36	49.42	1.9	0.0659605	21.6	0.2	0.6	0.2	0	0.7	0.2	0.1	0.1	0	0.1	0.1	0.7	0.6	0.4	0	0	0.7	0.3
G037	2.57	35.63	1.4	0.0404857	17.875	0	0.125	0	0.875	0.625	0.375	0	0	0	1	0	0	0.5	0.5	0	0	0.125	0.875
G039	3.52	39.54	2	0.0441431	18.2	0.4	0.1	0.1	0.4	0.5	0.4	0.1	0.6	0	0.3	0.1	0	0	0.9	0.1	0	0.2	0.8
G040	4.25	43.31	1.4	0.060827	14.8	0.4	0.2	0	0.4	0.8	0.2	0	0.6	0	0.4	0	0	0.3	0.5	0.2	0	0.3	0.7
G041	3.96	51.3	2.6	0.0818591	21	0.1	0.6	0.2	0.1	0.4	0.5	0.1	0.8	0.1	0.1	0	0	0	1	0	0	1	0
G042	3.29	57.7	2.6	0.0891424	24.8	0	0.3	0	0.7	0.5	0.4	0.1	0.6	0	0	0	0.4	0.8	0.2	0	0.3	0.6	0.1
G043	4.64	49.93	2.7	0.0875204	21.3	0.1	0.4	0.2	0.3	0.2	0.6	0.2	0.2	0	0.1	0.2	0.5	0.8	0	0.2	0	0.8	0.2
G045	3.98	44.26	2.8	0.0628454	24.6	0.5	0.1	0.2	0.2	0.3	0.6	0.1	0.4	0	0.1	0.1	0.4	0.6	0.4	0	0	0.4	0.6
G047	2.83	25.66	1.9	0.0239525	16.625	0.5	0.375	0	0.125	0.125	0.625	0.25	1	0	0	0	0	0	1	0	0	0	1
G048	5.43	50.41	2.4	0.115062	23.1	0.3	0.4	0	0.3	0.4	0.5	0.1	0.4	0.2	0.1	0	0.3	0.2	0.5	0.3	0	0.8	0.2
G050	3.67	37.24	1.2	0.0610289	15.375	0	0.125	0	0.875	0.5	0.5	0	0	0.125	0.75	0	0.125	0.375	0.625	0	0	0.375	0.625
G051	4.05	48.95	2.1	0.0751885	20.6	0.1	0.5	0.3	0.1	0.3	0.7	0	0	0	0.2	0	0.8	0.7	0	0.3	0	0.5	0.5
G052	3.43	47.41	1.8	0.0621792	14.8	0.5	0	0.1	0.4	0.4	0.4	0.2	0.1	0	0.9	0	0	0.3	0.7	0	0	0.6	0.4
G053	4.15	46.69	2.5	0.0685433	21.9	0.2	0.4	0	0.4	0.4	0.6	0	1	0	0	0	0	0	1	0	0	1	0
G054	5.17	53.93	1.5	0.117811	16	0	0.8	0.2	0	0.8	0.2	0	0.4	0	0.2	0	0.4	0.2	0.8	0	0	1	0
G056	3.19	34.81	2.4	0.0309354	20.6	0.3	0.5	0.1	0.1	0.3	0.5	0.2	0	0	0.8	0	0.2	0.2	0.8	0	0	0	1
G057	4.85	39.7	2.3	0.0591568	16.7	0	0.4	0.1	0.5	0.2	0.6	0.2	0.8	0	0.2	0	0	0	1	0	0	0.4	0.6
G058	3.65	51.45	1.1	0.0771655	15.2	0.222222	0.333333	0.444444	0	0.888889	0.111111	0	0	0	0.222222	0	0.777778	0.444444	0	0.555556	0	0.666667	0.333333
G059	3.26	26.03	1.5	0.0277623	15.375	0	0.285714	0.142857	0.571429	0.285714	0.571429	0.142857	0.142857	0	0.714286	0	0.142857	0	0.428571	0.571429	0	0	1
G060	4.26	37.74	1.3	0.0469294	13.3	0.222222	0.333333	0.111111	0.333333	0.666667	0.333333	0	0.222222	0	0.666667	0	0.111111	0.111111	0.777778	0.111111	0	0.333333	0.666667
G062	3.58	44.92	1.6	0.0603639	13.6	0.1	0.5	0	0.4	0.5	0.4	0.1	0.4	0	0.5	0.1	0	0.2	0.7	0.1	0	0.5	0.5
G064	4.39	45.57	2.2	0.0712479	18.3	0.2	0.4	0.3	0.1	0.4	0.5	0.1	0.6	0	0	0	0.4	0.4	0.3	0.3	0	0.6	0.4
G065	3.02	44.1	1	0.0478037	12.5	0.222222	0.444444	0	0.333333	1	0	0	0	0	0.888889	0	0.111111	0.333333	0.555556	0.111111	0	0.666667	0.333333
G066	4.36	40.66	1.9	0.055824	18.5	0.1	0.5	0.1	0.3	0.6	0.4	0	0.6	0	0.3	0	0.1	0.2	0.3	0.5	0	0.5	0.5
G067	2.97	37.35	1.9	0.0525225	25.5	0.5	0.25	0.125	0.125	0.625	0.375	0	0.125	0	0.125	0	0.75	0.75	0.25	0	0	0.875	0.125
G068	3.91	36.55	2.5	0.0409868	16.6	0	0.2	0	0.8	0.1	0.6	0.3	0.6	0	0	0.4	0	0.4	0.6	0	0	0.4	0.6
G069	3.79	41.35	2.2	0.0531339	18.7	0.166667	0.166667	0	0.666667	0.5	0.5	0	0.833333	0	0.166667	0	0	0	1	0	0	0.5	0.5
G070	4.78	48.35	2.1	0.0874028	19.1	0.111111	0.222222	0	0.666667	0.444444	0.555556	0	0.333333	0.222222	0.444444	0	0	0.222222	0.777778	0	0	0.555556	0.444444
G071	3.46	51.67	2.1	0.0725292	20.5	0.2	0.1	0.1	0.6	0.3	0.6	0.1	0	0	0.4	0	0.6	0.3	0.5	0.2	0	0.6	0.4
G072	3.69	48.36	1.1	0.0685615	13.4	0.1	0.6	0	0.3	0.9	0.1	0	0	0	0.8	0	0.2	0.4	0.4	0.2	0	0.4	0.6
G073	3.44	47	2.5	0.0597524	24.6	0.222222	0.111111	0.111111	0.555556	0.444444	0.444444	0.111111	0.555556	0	0.222222	0	0.222222	0.111111	0.666667	0.222222	0	0.555556	0.444444
G076	3.39	46.64	1.4	0.0568358	15.4	0	0.3	0.2	0.5	0.7	0.3	0	0.2	0	0.6	0	0.2	0.3	0.7	0	0	0.1	0.9
G077	4.09	45.6	1.7	0.0655339	16.7	0.1	0.2	0.3	0.4	0.5	0.5	0	0	0	0.4	0.1	0.5	0.5	0.1	0.4	0	0.3	0.7
G079	5.24	37.44	1.2	0.0594151	9.8	0.444444	0	0.111111	0.444444	0.222222	0.666667	0.111111	0	0	0.333333	0.444444	0.222222	0.333333	0.333333	0.333333	0	0	1
G080	4.14	54.96	2.7	0.0986501	23.4	0.3	0.2	0	0.5	0.4	0.5	0.1	0.5	0	0.2	0	0.3	0.3	0.7	0	0.1	0.9	0
G081	3.35	53.28	1.7	0.07581	20	0.4	0.2	0	0.4	0.6	0.4	0	0.1	0	0.2	0	0.7	0.7	0.2	0.1	0.3	0.7	0
G082	4.05	46.06	1.9	0.0697566	19.8	0.333333	0.333333	0	0.333333	0.666667	0.222222	0.111111	0.555556	0	0.111111	0	0.333333	0.333333	0.666667	0	0	0.666667	0.333333
G083	4.13	49.07	2.4	0.0767928	19.8	0.111111	0.111111	0.333333	0.444444	0.111111	0.666667	0.222222	0.777778	0	0	0	0.222222	0.222222	0.777778	0	0	0.666667	0.333333
G086	3.53	37.77	1.6	0.0407948	14.8	0.3	0.3	0	0.4	0.5	0.3	0.2	0.3	0	0.7	0	0	0.2	0.7	0.1	0	0	1
G087	3.47	36.6	1.5	0.0373943	13.8	0.222222	0.222222	0.222222	0.333333	0.555556	0.444444	0	0.444444	0	0.444444	0	0.111111	0.111111	0.888889	0	0	0	1
G088	3.93	50.08	1.9	0.0771187	20.8	0	0.222222	0	0.777778	0.444444	0.444444	0.111111	0	0	0.222222	0.111111	0.666667	0.555556	0.333333	0.111111	0	0.555556	0.444444
G089	5.15	47.87	2.5	0.0948421	24.1	0.444444	0.111111	0	0.444444	0.444444	0.444444	0.111111	0.666667	0	0	0	0.333333	0.222222	0.777778	0	0.111111	0.888889	0
G091	3.54	45.15	1.7	0.057237	20.3	0.1	0.2	0	0.7	0.8	0.2	0	0.4	0	0.6	0	0	0	0.6	0.4	0	0.3	0.7
G094	4.6	35.53	2	0.0473441	14.6	0.333333	0.555556	0	0.111111	0.111111	0.666667	0.222222	0.222222	0	0.555556	0	0.222222	0.333333	0.222222	0.444444	0	0	1
G095	3.55	46.15	1.7	0.0597426	16.4	0.1	0	0	0.9	0.9	0.1	0	0.5	0	0.5	0	0	0.6	0.4	0	0	0.5	0.5
G097	4.33	40.79	1.5	0.0551011	14.7	0.5	0.3	0.1	0.1	0.4	0.6	0	0	0	0.4	0.2	0.4	0.3	0.5	0.2	0	0.1	0.9
G099	4.9	30.33	1	0.0364056	9.1	0.5	0.2	0.3	0	0.4	0.6	0	0	0	1	0	0	0.1	0.2	0.7	0	0	1
G100	3.26	29.54	1.4	0.0227476	12.1	0.3	0.3	0	0.4	0.7	0.2	0.1	0.2	0	0.8	0	0	0.1	0.5	0.4	0	0	1
G101	2.87	32.29	1.1	0.0373196	12.125	0.75	0.25	0	0	0.625	0.375	0	0.125	0	0.625	0	0.25	0.375	0.25	0.375	0	0.25	0.75
G102	5.02	35.71	1.7	0.0510935	16.6	0.1	0.3	0.2	0.4	0.5	0.4	0.1	0.1	0	0.7	0.1	0.1	0.2	0.2	0.6	0	0.2	0.8
G105	3.56	57.84	1.7	0.0958457	20.7	0	0.333333	0	0.666667	0.888889	0.111111	0	0	0	0.888889	0	0.111111	0.333333	0	0.666667	0	0.777778	0.222222
G106	4.12	47.27	2.7	0.070534	23.3	0.111111	0.222222	0.333333	0.333333	0.222222	0.777778	0	0.111111	0	0.222222	0	0.666667	0.777778	0.222222	0	0	0.444444	0.555556
G108	3.71	41.91	2.2	0.0520962	20.7	0.1	0.4	0	0.5	0.4	0.6	0	0.6	0	0.4	0	0	0.2	0.8	0	0	0.4	0.6
G109	5.76	45.33	2.1	0.0949027	15.7	0.111111	0.333333	0	0.555556	0.222222	0.666667	0.111111	0.555556	0	0.444444	0	0	0.111111	0.666667	0.222222	0	0.333333	0.666667
G110	4.7	53.32	2.8	0.10106	30.4	0	0.4	0.1	0.5	1	0	0	0.8	0	0	0	0.2	0.1	0.9	0	0	0.8	0.2
G111	3.54	39.9	2.2	0.0449141	17	0.3	0.2	0.1	0.4	0.4	0.3	0.3	0.5	0	0.2	0.1	0.2	0.3	0.7	0	0	0.4	0.6
G113	3.15	42.04	2.1	0.0443653	17.9	0.2	0.4	0.1	0.3	0.5	0.4	0.1	0.7	0	0.3	0	0	0	1	0	0	0.6	0.4
G114	4.7	50.28	2.1	0.0940581	17.8	0.5	0.4	0.1	0	0.4	0.3	0.3	0.2	0	0.1	0.2	0.5	0.6	0.2	0.2	0	0.9	0.1
G115	3.66	53.82	3.2	0.0847253	25.9	0.444444	0.333333	0.111111	0.111111	0.333333	0.444444	0.222222	0.444444	0	0	0	0.555556	0.777778	0.222222	0	0.111111	0.777778	0.111111
G116	4.19	48.59	2.3	0.0765506	23.1	0.444444	0.444444	0.111111	0	0.666667	0.333333	0	0.222222	0	0.555556	0.111111	0.111111	0.222222	0.333333	0.444444	0	0.333333	0.666667
G117	3.44	41.17	1.7	0.0475121	12.5	0.2	0.7	0.1	0	0.2	0.7	0.1	0.1	0	0.8	0	0.1	0.1	0.1	0.8	0	0.1	0.9
G118	4.37	45.35	2.6	0.0715792	22	0.1	0.6	0	0.3	0.3	0.6	0.1	0.9	0	0	0	0.1	0.1	0.9	0	0	0.9	0.1
G121	4.42	36.06	1.1	0.0470573	12.9	0.5	0.2	0.2	0.1	0.8	0.2	0	0	0	1	0	0	0	0	1	0	0	1
G125	3.75	57.61	1.9	0.0958708	24.1	0.1	0.3	0.4	0.2	0.9	0.1	0	0.1	0	0	0	0.9	0.7	0	0.3	0	0.8	0.2
G126	5.79	54.64	2.5	0.142837	24.1	0.222222	0.111111	0.222222	0.444444	0.444444	0.555556	0	0.111111	0	0.222222	0	0.666667	0.555556	0	0.444444	0	0.555556	0.444444
G127	4.41	40	2.3	0.0542594	19.9	0.4	0.2	0.1	0.3	0.3	0.6	0.1	0.8	0	0.2	0	0	0.1	0.9	0	0	0.2	0.8
G128	3.73	44.11	1.8	0.0574468	19.4	0.4	0.4	0	0.2	0.6	0.4	0	0.7	0	0.2	0	0.1	0.2	0.6	0.2	0	0	1
G129	4.12	50.58	2	0.0864649	19.4	0	0.2	0.1	0.7	0.5	0.5	0	0.7	0	0.2	0	0.1	0.3	0.7	0	0	0.8	0.2
G130	4.12	46.11	2.3	0.0725322	26.3	0.222222	0.555556	0	0.222222	0.666667	0.333333	0	0.888889	0	0.111111	0	0	0	1	0	0	0.555556	0.444444
G132	3.64	43.65	1.5	0.0553848	14.6	0.3	0.1	0	0.6	0.7	0.2	0.1	0	0	0.8	0.2	0	0.4	0.1	0.5	0	0	1
G133	3.96	47.94	2.3	0.0710992	22.6	0.444444	0.222222	0.222222	0.111111	0.444444	0.333333	0.222222	0.444444	0	0.444444	0	0.111111	0.222222	0.444444	0.333333	0	0.444444	0.555556
G134	4.69	41.23	2	0.0671766	19.8	0.111111	0.222222	0	0.666667	0.555556	0.333333	0.111111	0.444444	0	0.333333	0.222222	0	0.777778	0.111111	0.111111	0	0.444444	0.555556
G135	3.59	46.08	1.5	0.0612645	17.4	0.6	0.3	0.1	0	0.7	0.3	0	0	0	0.6	0	0.4	0.2	0.5	0.3	0	0.1	0.9
G137	5.96	34.49	1.3	0.0570852	11.8	0.6	0.1	0	0.3	0.6	0.3	0.1	0.3	0	0.6	0	0.1	0.1	0.5	0.4	0	0.1	0.9
G138	4.7	48.59	2	0.0896371	21.1	0.2	0.4	0	0.4	0.8	0.2	0	0.3	0	0.1	0	0.6	0.7	0.3	0	0	0.4	0.6
G139	3.68	50.58	2.8	0.0747297	24.9	0.3	0.1	0	0.6	0.5	0.3	0.2	0.5	0	0.2	0.1	0.2	0.8	0.2	0	0	0.8	0.2
G142	5.66	49.13	1.7	0.107216	13.3	0.1	0.2	0	0.7	0.2	0.6	0.2	0	0	0.5	0	0.5	0.7	0.1	0.2	0	0.6	0.4
G144	2.88	66.83	3	0.102207	38	0.333333	0.444444	0.222222	0	0.777778	0.222222	0	0	0	0	0	1	0.888889	0.111111	0	0.333333	0.666667	0
G146	2.73	45.58	2.4	0.0744631	29.5	0	0.25	0.125	0.625	0.625	0.375	0	0.875	0	0	0	0.125	0.125	0.875	0	0.125	0.875	0
G148	2.87	38.13	1.6	0.0518477	15.75	0.25	0.25	0.5	0	0.375	0.5	0.125	0	0	0.25	0	0.75	0.625	0	0.375	0	0.625	0.375
G149	5.07	34.55	1.9	0.0518536	16.4	0.2	0.4	0.1	0.3	0.5	0.5	0	0.5	0	0.2	0.3	0	0.4	0.4	0.2	0	0.1	0.9
G150	3.99	39.05	1.9	0.0490953	14.7	0.6	0.2	0	0.2	0.3	0.6	0.1	0.4	0	0.6	0	0	0.1	0.8	0.1	0	0.3	0.7
G151	4.54	57.85	2.9	0.118465	26.4	0.111111	0.444444	0	0.444444	0.444444	0.555556	0	0.444444	0	0	0.111111	0.444444	0	1	0	0.333333	0.444444	0.222222
G153	3.29	41.48	2.2	0.0442978	22.3	0.1	0.5	0.1	0.3	0.8	0.2	0	0.7	0	0.3	0	0	0	0.5	0.5	0	0.2	0.8
G156	3.93	38.49	2	0.0476317	16.9	0.666667	0	0.333333	0	0.333333	0.333333	0.333333	0.222222	0	0.444444	0.111111	0.222222	0.333333	0.555556	0.111111	0	0.111111	0.888889
G157	3.93	53.73	3.3	0.0908198	24.9	0.1	0.4	0	0.5	0	0.8	0.2	0.9	0	0.1	0	0	0.1	0.9	0	0	0.9	0.1
G158	3.46	52.93	1.9	0.0761786	19.9	0.3	0.6	0	0.1	0.7	0.3	0	0.2	0	0.4	0	0.4	0.7	0.3	0	0	1	0
G160	3.71	39.86	1.3	0.0471128	14.5	0.2	0.2	0	0.6	1	0	0	0	0	1	0	0	0.1	0	0.9	0	0	1
G162	4.15	44.25	2.4	0.0654494	25.7	0.333333	0.333333	0	0.333333	0.333333	0.666667	0	0.444444	0	0.222222	0.111111	0.222222	0.666667	0	0.333333	0	0.666667	0.333333
G163	3.83	49.28	2.7	0.073673	26	0.111111	0.222222	0.111111	0.555556	0.333333	0.555556	0.111111	0.666667	0	0.222222	0	0.111111	0.222222	0.777778	0	0	0.777778	0.222222
G164	3.45	38.96	1.7	0.0414867	16.3	0.111111	0.444444	0	0.444444	0.555556	0.222222	0.222222	0	0	0.555556	0	0.444444	0.333333	0.444444	0.222222	0	0.222222	0.777778
G165	4.13	41.12	1.7	0.0555132	17.4	0.1	0.5	0.3	0.1	0.6	0.4	0	0	0	1	0	0	0.2	0.2	0.6	0	0.1	0.9
G166	4.56	33.92	1.3	0.0415155	15.3	0.2	0.5	0	0.3	0.8	0.1	0.1	0.3	0	0.6	0	0.1	0.5	0.3	0.2	0	0	1
G168	4.35	48.46	1.8	0.0824849	20	0.222222	0.111111	0	0.666667	0.666667	0.333333	0	0.222222	0	0.555556	0.111111	0.111111	0.444444	0.222222	0.333333	0	0.333333	0.666667
G169	4.08	38.68	1.3	0.0459584	13.3	0.222222	0	0	0.777778	0.444444	0.555556	0	0.222222	0	0.777778	0	0	0.111111	0.888889	0	0	0.222222	0.777778
G170	3.88	45.37	2	0.0612264	20.8	0.3	0.2	0.3	0.2	0.6	0.1	0.3	0.3	0	0.4	0	0.3	0.5	0.1	0.4	0	0.4	0.6
G171	4.61	44.66	1.2	0.0711656	14.7	0.3	0.3	0.1	0.3	1	0	0	0	0	0.7	0	0.3	0.2	0.2	0.6	0	0.3	0.7
G173	3.34	54.7	3.1	0.0803066	32.4	0.1	0.2	0	0.7	0.8	0.2	0	0.8	0	0	0	0.2	0	1	0	0	0.7	0.3
G174	5.45	45.69	2.6	0.0907618	22.7	0.333333	0.111111	0.444444	0.111111	0.333333	0.555556	0.111111	0.111111	0	0.222222	0.111111	0.555556	0.555556	0	0.444444	0	0.666667	0.333333
G175	4.38	42.73	1.4	0.063283	13.1	0.333333	0.111111	0	0.555556	0.555556	0.333333	0.111111	0.111111	0	0.666667	0	0.222222	0.666667	0.222222	0.111111	0	0.333333	0.666667
G176	3.44	36.42	1.7	0.0373536	15.1	0.444444	0.333333	0	0.222222	0.555556	0.333333	0.111111	0.333333	0	0.111111	0.222222	0.333333	0.222222	0.777778	0	0	0	1
G178	3.46	39.79	1.5	0.0435503	11.5	0.3	0.2	0.1	0.4	0.4	0.5	0.1	0.1	0	0.6	0	0.3	0.3	0.5	0.2	0	0.2	0.8
G179	4.98	48.07	1.9	0.0904642	16.2	0.4	0.2	0.1	0.3	0.4	0.6	0	0.2	0	0.2	0.1	0.5	0.6	0.2	0.2	0	0.6	0.4
G180	3.46	49.53	1.3	0.0665655	16.6	0.5	0.2	0	0.3	1	0	0	0.1	0	0.9	0	0	0	0	1	0	0.2	0.8
G181	3.63	39.17	1.8	0.0429878	18.5	0.444444	0.333333	0	0.222222	0.777778	0.222222	0	0.111111	0	0.888889	0	0	0.222222	0.111111	0.666667	0	0.555556	0.444444
G182	3.82063	38.5486	1.30858	0.0487695	12.625	0.25	0.5	0.125	0.125	0.625	0.375	0	0	0	1	0	0	0.375	0	0.625	0	0.125	0.875
G185	3.21	64.9	2.6	0.109583	28.1	0.1	0.5	0	0.4	0.6	0.4	0	0.8	0	0	0	0.2	0	1	0	0.1	0.9	0
G186	3.94	51.13	2.1	0.0791548	18.2	0	0.333333	0.222222	0.444444	0.444444	0.444444	0.111111	0.111111	0	0.222222	0	0.666667	1	0	0	0	0.555556	0.444444
G187	3.32	62	2.8	0.103249	27.7	0.111111	0.777778	0	0.111111	0.555556	0.444444	0	0.111111	0	0.111111	0	0.777778	0.555556	0	0.444444	0.222222	0.777778	0
G189	4.15	43.71	2.3	0.0608469	20.9	0.1	0.1	0.1	0.7	0.4	0.5	0.1	1	0	0	0	0	0	1	0	0	0.8	0.2
G190	3.99	30.22	1.2	0.0286702	12.3	0.5	0.3	0	0.2	0.7	0.2	0.1	0	0	1	0	0	0.2	0	0.8	0	0	1
G193	4.81	39.46	1.4	0.0594885	13.1	0.3	0.1	0	0.6	0.7	0.2	0.1	0.1	0	0.7	0.2	0	0.7	0.1	0.2	0	0	1
G196	3.86	42	2	0.0518584	16.8	0.1	0.2	0	0.7	0.3	0.7	0	1	0	0	0	0	0	1	0	0	0.3	0.7
G197	4.99	52.07	1.7	0.104308	15.4	0.4	0.1	0	0.5	0.6	0.4	0	0.1	0	0.1	0	0.8	0.5	0.5	0	0	1	0
G198	2.95	38.44	1.3	0.0548381	13.25	0	0.875	0	0.125	0.375	0.25	0.375	0.125	0	0.125	0	0.75	0.5	0.5	0	0	0.625	0.375
G200	3.89	37.22	2.3	0.0423488	18	0.2	0.5	0	0.3	0.3	0.5	0.2	0.3	0	0.3	0	0.4	0.6	0.3	0.1	0	0	1
G201	5.29	47.69	2.3	0.0949351	22.7	0.3	0.5	0	0.2	0.6	0.4	0	0.2	0	0.1	0.1	0.6	0.6	0.4	0	0	0.6	0.4
G204	3.13	41.41	1.7	0.0435866	18.9	0.222222	0.444444	0	0.333333	0.888889	0	0.111111	0	0	0.888889	0	0.111111	0.444444	0.333333	0.222222	0	0	1
G205	4.66	41.3	1.9	0.0631789	17.7	0.2	0.4	0	0.4	0.3	0.7	0	0.4	0	0.3	0	0.3	0.1	0.7	0.2	0	0.2	0.8
G206	3.79	44.75	1.6	0.0600776	15.8	0	0	0	1	0.5	0.5	0	0	0	1	0	0	0.5	0.3	0.2	0	0.2	0.8
G209	3.21	29.52	1	0.0346907	15.5	0.625	0	0	0.375	0.875	0.125	0	0.25	0.125	0.625	0	0	0.25	0.125	0.625	0	0	1
G210	4.18	56.01	2.5	0.103465	21.1	0.3	0.2	0	0.5	0.3	0.7	0	0.6	0	0	0.1	0.3	0.5	0.4	0.1	0.1	0.7	0.2
G211	3.87063	45.5236	1.80858	0.0624429	19	0	0.375	0	0.625	0.75	0.25	0	0.25	0	0.5	0	0.25	0.375	0.625	0	0	0.125	0.875
G212	3.31	39.7	1.2	0.0432308	14.5	0.4	0.1	0.2	0.3	0.9	0.1	0	0	0	0.8	0	0.2	0.3	0.2	0.5	0	0.1	0.9
G213	5.48	52.52	2.5	0.119575	24	0.2	0.5	0.1	0.2	0.4	0.4	0.2	0.1	0	0	0.3	0.6	0.5	0.5	0	0	1	0
G215	3.94	40.26	1.3	0.0523394	13.1	0.4	0.2	0.1	0.3	0.7	0.3	0	0.2	0	0.8	0	0	0.4	0.2	0.4	0	0	1
G216	3.57	39.51	1.7	0.0453496	16.7	0.5	0.4	0	0.1	0.7	0.3	0	0.1	0	0.9	0	0	0.3	0.5	0.2	0	0.4	0.6
G217	3.42	52.52	3	0.0737512	29.5	0	0.3	0	0.7	0.6	0.4	0	0.4	0	0	0	0.6	0.1	0.9	0	0	0.9	0.1
G218	4.42	30.61	1.4	0.0337432	13.2	0.111111	0.333333	0.333333	0.222222	0.444444	0.444444	0.111111	0	0	0.888889	0	0.111111	0	0.333333	0.666667	0	0	1
G219	4.19	36.66	2.1	0.0444136	16.4	0.3	0.3	0.2	0.2	0.3	0.5	0.2	0.7	0	0.1	0.1	0.1	0.2	0.8	0	0	0.1	0.9
G220	3.55	41.21	1.2	0.0491144	11.5	0.6	0.2	0.2	0	0.6	0.3	0.1	0	0	0.8	0.1	0.1	0.5	0.2	0.3	0	0.3	0.7
G221	4.44	50.83	2.1	0.0908935	23.9	0.333333	0.555556	0.111111	0	0.888889	0.111111	0	0.222222	0	0.666667	0	0.111111	0.222222	0.333333	0.444444	0	0.555556	0.444444
G222	2.96	50.72	1.6	0.061796	20.3	0.111111	0.555556	0	0.333333	0.888889	0.111111	0	0.444444	0	0.333333	0.111111	0.111111	0	1	0	0	0.444444	0.555556
G223	4.26	44.23	1.7	0.0654956	19.4	0	0.2	0.1	0.7	0.9	0.1	0	0	0	1	0	0	0.3	0.2	0.5	0	0.2	0.8
G224	4.62	38.97	1.7	0.0561647	16.1	0.111111	0.111111	0.111111	0.666667	0.333333	0.444444	0.222222	0.333333	0	0.444444	0	0.222222	0.888889	0.111111	0	0	0	1
G225	3.93	44.03	1.9	0.0590284	19.5	0.111111	0	0	0.888889	0.777778	0.111111	0.111111	0.333333	0	0.666667	0	0	0.111111	0.777778	0.111111	0	0	1
G227	4.43	46.51	1.7	0.0762767	20.7	0.375	0.5	0	0.125	0.75	0.25	0	0.125	0	0.875	0	0	0	0.5	0.5	0	0	1
G228	4.63	67.46	3.4	0.167366	36.5	0	0.125	0	0.875	0.75	0.25	0	0.375	0	0	0	0.625	0	1	0	0.625	0.375	0
G229	4.16	55.21	1.5	0.100745	16.7	0	0.111111	0	0.888889	0.888889	0.111111	0	0	0	0.777778	0	0.222222	0.333333	0.666667	0	0	0.666667	0.333333
G231	3.41	45.34	1.6	0.0546709	18.5	0.333333	0.222222	0	0.444444	0.888889	0.111111	0	0	0	0.777778	0.222222	0	0.777778	0	0.222222	0	0.111111	0.888889
G232	4.11	49.89	2.1	0.0797955	17.9	0.3	0.1	0	0.6	0.5	0.4	0.1	0.2	0	0.1	0	0.7	0.6	0.4	0	0	1	0
G233	3.65	50.65	2.3	0.0738902	23.2	0.2	0.3	0.1	0.4	0.7	0.3	0	0.5	0	0.2	0	0.3	0.2	0.6	0.2	0	0.8	0.2
G234	3.4	40.02	2.1	0.043547	18.4	0.2	0.3	0	0.5	0.5	0.4	0.1	0.5	0	0.4	0	0.1	0.1	0.6	0.3	0	0.1	0.9
G236	3.86	41.74	1.4	0.0524322	13.6	0.2	0.2	0.1	0.5	0.7	0.2	0.1	0	0	1	0	0	0.4	0.6	0	0	0	1
G237	3.91	39.22	1.7	0.0538283	15	0.2	0.1	0.2	0.5	0.4	0.4	0.2	0.8	0	0.1	0	0.1	0.1	0.8	0.1	0	0.3	0.7
G238	4.71	36.99	2	0.0501993	14.6	0.2	0.4	0.1	0.3	0.2	0.6	0.2	0.4	0	0.1	0.4	0.1	0.1	0.7	0.2	0	0.1	0.9
G239	4.09	41.97	1.5	0.0560728	14.8	0.2	0.1	0.1	0.6	0.7	0.2	0.1	0	0	0.8	0.2	0	0.3	0.7	0	0	0.1	0.9
G241	3.97	60.07	2.4	0.113338	24.1	0.1	0.1	0.3	0.5	0.7	0.2	0.1	0.3	0	0	0.1	0.6	0.7	0.1	0.2	0	1	0
G242	3.23	34.01	2.2	0.044251	25.375	0.125	0.375	0.125	0.375	0.5	0.5	0	0.625	0	0	0	0.375	0.5	0.25	0.25	0	0.5	0.5
G243	4.2	40.26	2.2	0.0523372	16.5	0.333333	0.111111	0	0.555556	0.666667	0.333333	0	0.888889	0	0	0.111111	0	0.111111	0.888889	0	0	0.111111	0.888889
G244	4.37	44.89	2.6	0.0728172	20.2	0.111111	0.222222	0.111111	0.555556	0.111111	0.666667	0.222222	1	0	0	0	0	0	1	0	0	0.222222	0.777778
G246	4.95	46.49	1.9	0.0835865	17.2	0.2	0.2	0.3	0.3	0.4	0.5	0.1	0.4	0	0.5	0	0.1	0.3	0.6	0.1	0	0.6	0.4
G248	4.4	42.11	1.7	0.0632217	15.6	0.1	0.1	0.2	0.6	0.6	0.3	0.1	0.1	0	0.8	0	0.1	0.4	0.1	0.5	0	0.4	0.6
G250	3	51.68	1.6	0.0948159	21	0.25	0.5	0	0.25	0.625	0.375	0	0	0	0	0	1	0.75	0.25	0	0	1	0
G252	3.32	42.8	1.8	0.0472262	17.2	0.2	0.2	0.2	0.4	0.5	0.3	0.2	0.1	0	0.8	0.1	0	0	0.8	0.2	0	0.3	0.7
G253	4.54	45.09	1.9	0.0692101	22.2	0.111111	0.111111	0	0.777778	0.777778	0.222222	0	0.444444	0	0.222222	0.222222	0.111111	0.666667	0.333333	0	0	0.444444	0.555556
G254	3.94	59.99	1.8	0.114544	20.2	0.3	0.2	0	0.5	0.7	0.3	0	0	0	0.3	0	0.7	0.6	0	0.4	0	0.7	0.3
G255	3.14	46.5	2.4	0.0544595	27.3	0.666667	0	0.111111	0.222222	0.777778	0.222222	0	0.777778	0	0.111111	0.111111	0	0	1	0	0	0.777778	0.222222
PB260	3.29	43.084	1.5	0.0490986	17.9	0.1	0.4	0	0.5	0.9	0.1	0	0	0	1	0	0	0.8	0.1	0.1	0	0	1
SP217	4.32063	49.5861	2.18358	0.0853076	21.25	0.4	0.6	0	0	0.6	0.2	0.2	0.2	0	0.8	0	0	0	1	0	0	0.8	0.2
